# Supplementary material for: Human-induced evolution caught in action: SNP-array reveals rapid amphi-atlantic spread of pesticide resistance in the salmon ecotoparasite Lepeophtheirus salmonis
Source: BMC Genomics. 2014 Oct 26;15(1):937. doi: 10.1186/1471-2164-15-937 (PMC4223847; doi:10.1186/1471-2164-15-937)
Supplement: Supplementary file 1 — Additional file 1: List of 5091 SNP genotypes on 576 individuals. The file contains 577 lines that correspond to the list of marker names (line 1), followed 576 lines corresponding to the 576 individuals genotypes. The first column lists the individual IDs with sampling site coded as in method section. (852 for Ireland, 849 for North Norway etc.…). The following 10182 columns correspond to the genotypes at each marker (two column per marker), with genotypes coded as either “1” “3” or “0”, where “0” corresponds to missing genotype. (ZIP 1 MB) [file 12864_2014_6634_MOESM1_ESM.zip]

Archive with 3 entries (2 files):
- Additional_file1.txt
- __MACOSX/
- __MACOSX/._Additional_file1.txt
