# Supplementary material for: Human-induced evolution caught in action: SNP-array reveals rapid amphi-atlantic spread of pesticide resistance in the salmon ecotoparasite Lepeophtheirus salmonis
Source: BMC Genomics. 2014 Oct 26;15(1):937. doi: 10.1186/1471-2164-15-937 (PMC4223847; doi:10.1186/1471-2164-15-937)
Supplement: Supplementary file 1 — Additional file 1: List of 5091 SNP genotypes on 576 individuals. The file contains 577 lines that correspond to the list of marker names (line 1), followed 576 lines corresponding to the 576 individuals genotypes. The first column lists the individual IDs with sampling site coded as in method section. (852 for Ireland, 849 for North Norway etc.…). The following 10182 columns correspond to the genotypes at each marker (two column per marker), with genotypes coded as either “1” “3” or “0”, where “0” corresponds to missing genotype. (ZIP 1 MB) [file 12864_2014_6634_MOESM1_ESM.zip › Additional_file1.txt]

LS_Gdist_c26921.8213	LS_Gdist_c10369.61275	LS_Gdist_c10515.10984	LS_Gdist_c13795.8053	LS_Gdist_c10731.17611	LS_Gdist_c10726.8932	LS_Gdist_c13140.6335	LS_Gdist_c21516.30674	LS_Gdist_c14710.20330	LS_Gdist_c10675.7325	LS_Gdist_c13578.7473	LS_Gdist_c17128.8100	LS_Gdist_c9927.22681	LS_Gdist_c9205.22377	LS_Gdist_c51159.16470	LS_Gdist_c9927.123502	LS_Gdist_c15036.15231	LS_Gdist_c10387.16158	LS_Gdist_c14430.15314	LS_Gdist_c7901.40556	LS_EST_c26875.2265	LS_Gdist_c8437.1214	LS_EST_c15036.75310	LS_Gdist_c12274.14669	LS_Gdist_c15461.38576	LS_Gdist_c26435.47084	LS_Gdist_c10592.6920	LS_Gdist_c19786.20318	LS_Gdist_c11673.8161	LS_Gdist_c41110.8703	LS_Gdist_c9305.4247	LS_Gdist_c8712.22644	LS_Gdist_c8447.25012	LS_Gdist_c7612.24294	LS_Gdist_c7469.1144	LS_Gdist_c18403.14426	LS_Gdist_c15829.15251	LS_Gdist_c17115.12564	LS_Gdist_c13362.17484	LS_Gdist_c16558.10543	LS_Gdist_c19359.8024	LS_Gdist_c16103.22609	LS_Gdist_c22232.344	LS_Gdist_c17016.18645	LS_Gdist_c27492.7568	LS_Gdist_c7893.16054	LS_Gdist_c15028.4611	LS_Gdist_c50883.5066	LS_Gdist_c11411.21087	LS_Gdist_c8529.26395	LS_Gdist_c10065.30573	LS_EST_c27746.9164	LS_Gdist_c26938.3363	LS_Gdist_c10794.1452	LS_Gdist_c7264.24897	LS_Gdist_c19959.26782	LS_EST_c10235.6465	LS_Gdist_c10293.29156	LS_Gdist_c26832.18599	LS_Gdist_c7376.69613	LS_Gdist_c50436.9201	LS_Gdist_c64624.2094	LS_Gdist_c64736.20353	LS_Diag_c12454.33142	LS_Gdist_c18369.426	LS_Gdist_c9789.18846	LS_Gdist_c7371.8856	LS_Gdist_c14233.47762	LS_Gdist_c14141.27288	LS_Gdist_c18553.28502	LS_Gdist_c50848.5543	LS_Gdist_c7540.1214	LS_Diag_c11486.14673	LS_Gdist_c12492.2757	LS_Gdist_c10599.444	LS_Gdist_c10038.14228	LS_Gdist_c15968.36573	LS_Gdist_c10784.28668	LS_Gdist_c17665.9942	LS_Gdist_c18000.12770	LS_Gdist_c15479.4829	LS_Gdist_c15839.16018	LS_Gdist_c8239.15053	LS_Gdist_c9609.9201	LS_Diag_c9504.51416	LS_Diag_c9650.6008	LS_Gdist_c10996.36800	LS_Gdist_c9650.20287	LS_Gdist_c10391.874	LS_Gdist_c11194.22715	LS_Gdist_c11633.42752	LS_Gdist_c13726.5850	LS_Gdist_c50938.14630	LS_Diag_c11633.63914	LS_LD_c13644.37242	LS_Gdist_c8299.6054	LS_Gdist_c14114.34283	LS_Gdist_c16666.15927	LS_Gdist_c18680.16973	LS_Gdist_c7850.9867	LS_Diag_c11194.66450	LS_Gdist_c10796.10892	LS_Gdist_c15795.14897	LS_Gdist_c12326.40686	LS_LD_c13644.33355	LS_LD_c13644.40515	LS_LD_c13644.43652	LS_LD_c13644.47110	LS_LD_c13644.65373	LS_Gdist_c10738.1038	LS_Gdist_c14113.17995	LS_Gdist_c19858.1824	LS_Gdist_c8726.58220	LS_Gdist_c9223.21114	LS_Gdist_c9429.15749	LS_Gdist_c9892.24631	LS_Gdist_c51314.21199	LS_Gdist_c8277.23021	LS_LD_c13644.969	LS_Gdist_c11635.7023	LS_Gdist_c12746.2752	LS_Gdist_c13644.104306	LS_Gdist_c13644.3146	LS_Gdist_c26729.33458	LS_Gdist_c51528.13107	LS_LD_c13644.7263	LS_Gdist_c18654.11376	LS_Gdist_c9797.30881	LS_Gdist_c9925.44951	LS_Gdist_c20620.21665	LS_Gdist_c50301.30337	LS_Gdist_c9956.69602	LS_Gdist_c13038.31851	LS_Gdist_c26481.2868	LS_Gdist_c64401.6062	LS_Gdist_c7215.8392	LS_Gdist_c7427.7815	LS_Gdist_c9844.35031	LS_Gdist_c8263.11796	LS_Gdist_c22186.16164	LS_Gdist_c27339.2596	LS_Gdist_c11971.19151	LS_Gdist_c12094.13162	LS_Gdist_c14077.18064	LS_Gdist_c14888.13735	LS_Gdist_c17822.2347	LS_Gdist_c20340.24910	LS_Gdist_c50791.1293	LS_Gdist_c9364.69604	LS_Diag_c14694.10035	LS_Gdist_c13350.17436	LS_Gdist_c8396.11553	LS_Diag_c8474.8050	LS_Gdist_c10192.73179	LS_Gdist_c13243.5143	LS_Gdist_c14383.1221	LS_Gdist_c16130.17039	LS_Diag_c9301.1612	LS_Gdist_c7638.5593	LS_Gdist_c7182.11971	LS_Gdist_c20411.39402	LS_Gdist_c53394.1369	LS_Gdist_c9563.1945	LS_Gdist_c7516.20676	LS_Gdist_c8200.7469	LS_Gdist_c12990.13967	LS_Diag_c8200.24692	LS_Gdist_c26679.13513	LS_Gdist_c10041.24577	LS_Gdist_c26510.10848	LS_Gdist_c26679.16502	LS_Gdist_c26679.6792	LS_Gdist_c8018.3217	LS_Gdist_c8151.1581	LS_Diag_c17990.51203	LS_Gdist_c2285.7348	LS_Gdist_c7965.13481	LS_Gdist_c18134.15998	LS_Diag_c7965.49524	LS_Gdist_c10103.11285	LS_Gdist_c7562.33549	LS_Gdist_c8905.17123	LS_Gdist_c9306.1534	LS_Diag_c9599.39853	LS_Gdist_c19253.29121	LS_Gdist_c12036.16760	LS_Gdist_c8920.14265	LS_Gdist_c9306.102401	LS_Gdist_c12595.9331	LS_Gdist_c51048.6095	LS_Gdist_c7495.13476	LS_Gdist_c8284.2905	LS_Diag_c9589.47425	LS_Gdist_c13674.5157	LS_Gdist_c8910.9250	LS_Gdist_c12036.41566	LS_Gdist_c19907.13551	LS_Gdist_c23601.5072	LS_Gdist_c13589.14635	LS_Diag_c13589.46663	LS_Diag_c13638.76801	LS_Gdist_c11534.1012	LS_Gdist_c13638.1783	LS_Gdist_c15881.4260	LS_Gdist_c9977.9573	LS_Gdist_c21471.1881	LS_Gdist_c10858.37075	LS_Gdist_c12672.6559	LS_Gdist_c2100.13174	LS_Gdist_c9098.6557	LS_LD_c9600.48692	LS_Gdist_c11436.47301	LS_Gdist_c22304.17509	LS_Gdist_c9400.1940	LS_Gdist_c11503.28832	LS_LD_c9600.13425	LS_LD_c9600.65510	LS_LD_c9600.7043	LS_Gdist_c14082.12231	LS_Gdist_c27458.17951	LS_Gdist_c13638.107304	LS_Gdist_c15240.21541	LS_Gdist_c9523.15261	LS_Gdist_c11712.38864	LS_Gdist_c14082.31749	LS_Gdist_c14870.19784	LS_Gdist_c15782.4610	LS_Gdist_c16349.20358	LS_Gdist_c25643.5729	LS_Gdist_c8038.22576	LS_Gdist_c26727.14683	LS_Gdist_c10098.1002	LS_Gdist_c12562.7698	LS_Gdist_c7652.15186	LS_Gdist_c17241.11246	LS_Gdist_c15078.10370	LS_Gdist_c7679.12251	LS_Gdist_c13125.23516	LS_Gdist_c13193.508	LS_Gdist_c13894.14344	LS_Gdist_c15307.22741	LS_Gdist_c9819.18377	LS_Gdist_c10145.34086	LS_Diag_c10145.49213	LS_Gdist_c17081.29004	LS_Gdist_c65039.16951	LS_Gdist_c10346.950	LS_Gdist_c17207.938	LS_Gdist_c1946.8248	LS_Gdist_c27077.19365	LS_Gdist_c7218.133656	LS_Gdist_c15019.2996	LS_Gdist_c13519.3398	LS_Gdist_c27363.4805	LS_Gdist_c7218.25523	LS_Gdist_c16805.5754	LS_Gdist_c21629.12460	LS_Gdist_c11120.14149	LS_Diag_c12662.11440	LS_Gdist_c12662.8180	LS_Gdist_c10468.21843	LS_Gdist_c11198.26957	LS_Gdist_c13904.14527	LS_Gdist_c16077.10862	LS_Gdist_c16092.19442	LS_Gdist_c16097.15232	LS_Gdist_c9809.1305	LS_Gdist_c19812.19186	LS_Gdist_c14034.6238	LS_EST_c23865.10640	LS_Gdist_c16901.20213	LS_Gdist_c22123.11671	LS_Gdist_c9741.19299	LS_Diag_c27769.15360	LS_Gdist_c27769.12482	LS_Gdist_c12862.9359	LS_Gdist_c13246.7287	LS_Gdist_c7918.60084	LS_Gdist_c13084.7744	LS_Gdist_c27870.1041	LS_Gdist_c7420.3389	LS_Gdist_c10092.72694	LS_Gdist_c12001.5957	LS_Gdist_c20769.6401	LS_Diag_c19812.6235	LS_Gdist_c26773.48614	LS_Gdist_c10576.6310	LS_Gdist_c12845.12902	LS_Gdist_c12845.26477	LS_Gdist_c12845.50626	LS_Gdist_c36024.2010	LS_Gdist_c51782.1930	LS_Gdist_c8240.11562	LS_Gdist_c10602.1374	LS_Gdist_c13690.2682	LS_Gdist_c17272.24578	LS_Gdist_c8865.17805	LS_Gdist_c15485.13627	LS_Gdist_c50412.4688	LS_Gdist_c10799.2903	LS_Gdist_c11240.20761	LS_Gdist_c7408.10282	LS_Diag_c15677.3448	LS_Gdist_c14436.21853	LS_Gdist_c9689.65219	LS_Gdist_c7895.29118	LS_Gdist_c8501.1977	LS_Gdist_c8358.29064	LS_Gdist_c8501.30679	LS_Diag_c13044.20085	LS_Diag_c8501.19311	LS_Gdist_c13575.16419	LS_Gdist_c15946.2241	LS_Diag_c12929.6510	LS_Gdist_c10066.14875	LS_Gdist_c12929.17062	LS_Gdist_c9802.7154	LS_Diag_c11375.33864	LS_Diag_c11619.4676	LS_Gdist_c11375.2861	LS_Gdist_c11619.32425	LS_Gdist_c12315.16571	LS_Gdist_c51604.3436	LS_Gdist_c8158.447	LS_Gdist_c12066.5804	LS_Gdist_c9437.380	LS_Gdist_c19133.21578	LS_Gdist_c11990.11077	LS_Gdist_c12824.32190	LS_Gdist_c15677.10302	LS_Gdist_c17471.7683	LS_Gdist_c11053.1748	LS_Gdist_c10942.4652	LS_Gdist_c14830.19104	LS_Gdist_c8066.32674	LS_Gdist_c14297.15391	LS_Gdist_c7730.12492	LS_Diag_c8186.1940	LS_Gdist_c11913.36398	LS_Gdist_c14659.15978	LS_Gdist_c8186.22381	LS_Gdist_c15058.21021	LS_Gdist_c16225.24286	LS_Diag_c7692.36564	LS_Diag_c8089.3014	LS_Gdist_c27364.28672	LS_Gdist_c21067.10509	LS_Gdist_c8534.12842	LS_Gdist_c13562.21606	LS_Gdist_c12530.6615	LS_Gdist_c64363.3430	LS_Gdist_c10370.2237	LS_EST_c10370.22167	LS_Gdist_c11491.11677	LS_Gdist_c11783.7865	LS_Gdist_c16371.21204	LS_EST_c16112.7363	LS_Diag_c10370.27536	LS_EST_c10370.9119	LS_Gdist_c13214.26162	LS_Gdist_c10672.18781	LS_Gdist_c12815.12073	LS_Gdist_c12872.3715	LS_Gdist_c10349.738	LS_Gdist_c11996.1217	LS_Gdist_c13453.38599	LS_Gdist_c7735.675	LS_Diag_c9533.25371	LS_Gdist_c19184.3168	LS_Gdist_c9533.59641	LS_Gdist_c11454.32097	LS_Gdist_c17099.5957	LS_Gdist_c9433.7269	LS_Gdist_c15969.8664	LS_Gdist_c16862.4980	LS_Diag_c7735.46002	LS_Gdist_c10471.4073	LS_Diag_c9793.14427	LS_Gdist_c12332.12590	LS_Gdist_c9636.20495	LS_Gdist_c7242.7763	LS_Gdist_c9793.1094	LS_Gdist_c10903.5246	LS_Gdist_c20154.18769	LS_EST_c20154.7669	LS_Diag_c8570.55132	LS_Gdist_c10125.13080	LS_Gdist_c8155.11547	LS_Gdist_c8570.21352	LS_Gdist_c8579.21513	LS_Gdist_c12685.8504	LS_Gdist_c18959.24971	LS_Gdist_c52208.2234	LS_Gdist_c7899.18687	LS_Gdist_c8236.7577	LS_Gdist_c10484.2646	LS_Gdist_c12785.38917	LS_Gdist_c7581.5534	LS_Gdist_c7904.29715	LS_Gdist_c10853.11395	LS_Gdist_c16284.10000	LS_Gdist_c8781.34641	LS_Gdist_c10837.2376	LS_Gdist_c14854.39162	LS_Gdist_c17983.9914	LS_Gdist_c20514.12841	LS_Gdist_c20514.17227	LS_Gdist_c8622.33289	LS_Gdist_c35939.9058	LS_Gdist_c11189.29915	LS_Gdist_c51266.2103	LS_Gdist_c17714.32633	LS_Gdist_c12979.11212	LS_EST_c11483.10065	LS_EST_c11483.9706	LS_Gdist_c12003.9803	LS_Gdist_c7223.6942	LS_Gdist_c13801.20003	LS_Gdist_c51006.1968	LS_EST_c11483.8467	LS_Gdist_c13801.10239	LS_Gdist_c10544.4804	LS_Gdist_c8440.15752	LS_Gdist_c7696.6639	LS_Gdist_c11679.20723	LS_Gdist_c20763.11215	LS_Gdist_c2535.893	LS_Gdist_c8569.8237	LS_Gdist_c10793.4218	LS_EST_c13685.9297	LS_Gdist_c10105.16091	LS_Gdist_c11185.9859	LS_Gdist_c14426.12424	LS_Gdist_c20139.12825	LS_Gdist_c41016.5069	LS_Gdist_c64460.10324	LS_EST_c29460.2249	LS_Gdist_c10610.5310	LS_Gdist_c7224.9794	LS_Gdist_c14092.2659	LS_Diag_c12223.55611	LS_Gdist_c15948.15522	LS_Gdist_c42041.12587	LS_Gdist_c9711.8709	LS_Gdist_c27585.14849	LS_Gdist_c12604.1049	LS_Gdist_c12371.1907	LS_Gdist_c64482.9259	LS_Gdist_c15233.12605	LS_Gdist_c10566.10227	LS_Gdist_c9976.7194	LS_Diag_c7268.4651	LS_Gdist_c12882.6427	LS_Gdist_c7268.37167	LS_Gdist_c9041.2928	LS_Gdist_c16565.5017	LS_Gdist_c12294.49837	LS_Gdist_c50919.683	LS_Gdist_c7897.19717	LS_Gdist_c9578.35837	LS_Gdist_c9105.1993	LS_Gdist_c15377.13909	LS_Gdist_c8291.14124	LS_Gdist_c17354.5113	LS_Gdist_c64537.14436	LS_Gdist_c1873.935	LS_Gdist_c8540.16340	LS_Gdist_c14846.10091	LS_Gdist_c15457.1223	LS_Gdist_c64534.9037	LS_Gdist_c12252.7519	LS_Gdist_c2179.11280	LS_Gdist_c20460.11761	LS_Gdist_c2350.9729	LS_Gdist_c14885.6422	LS_Gdist_c16757.1103	LS_Gdist_c9770.764	LS_Gdist_c12569.20417	LS_Gdist_c11812.26014	LS_Gdist_c15727.13190	LS_Gdist_c8169.3436	LS_Gdist_c50424.2107	LS_Gdist_c7543.4091	LS_Gdist_c8218.8897	LS_Gdist_c10273.6950	LS_Gdist_c12296.21953	LS_Gdist_c17516.4580	LS_Gdist_c22878.1027	LS_Diag_c8018.55261	LS_Gdist_c7243.23013	LS_Gdist_c21162.21553	LS_Gdist_c18662.44020	LS_Gdist_c13115.42117	LS_Gdist_c9728.21675	LS_Gdist_c17406.20485	LS_Gdist_c9495.58073	LS_EST_c8582.49891	LS_Gdist_c9301.1515	LS_Diag_c12746.48343	LS_LD_c12439.41099	LS_LD_c12439.49620	LS_LD_c12439.34478	LS_Gdist_c12792.5405	LS_Gdist_c9516.2876	LS_Gdist_c10756.8994	LS_Gdist_c18366.28527	LS_Gdist_c13878.10741	LS_Gdist_c13383.7365	LS_Gdist_c13336.26305	LS_Gdist_c50353.19156	LS_Gdist_c9813.26527	LS_Gdist_c7520.2282	LS_Gdist_c64413.31320	LS_Gdist_c12625.10571	LS_Gdist_c7870.2048	LS_Gdist_c10919.14884	LS_Gdist_c7870.146880	LS_Gdist_c8259.23947	LS_Gdist_c26482.275	LS_Gdist_c12109.1797	LS_Gdist_c52001.7085	LS_Diag_c13671.27920	LS_LD_c12439.14324	LS_Gdist_c7906.613	LS_LD_c12439.18715	LS_Gdist_c9840.14863	LS_Gdist_c8817.2934	LS_Gdist_c9330.25262	LS_LD_c12439.22981	LS_Gdist_c7963.19656	LS_Diag_c8558.20636	LS_Gdist_c14753.15889	LS_Gdist_c14536.16227	LS_Gdist_c12683.19936	LS_Gdist_c51182.5489	LS_Gdist_c8558.28530	LS_Diag_c8817.14389	LS_Diag_c9330.18895	LS_Gdist_c11238.3728	LS_Gdist_c15950.48234	LS_Gdist_c14653.424	LS_Gdist_c2155.5404	LS_Diag_c9348.32510	LS_Gdist_c7655.98732	LS_Gdist_c17447.13983	LS_Gdist_c12763.31614	LS_Gdist_c8830.28275	LS_Gdist_c14447.12296	LS_Gdist_c12966.59423	LS_Gdist_c7743.26828	LS_Gdist_c11604.4261	LS_Gdist_c9020.81719	LS_Gdist_c10647.19295	LS_Gdist_c9662.4861	LS_Gdist_c16401.3388	LS_Diag_c9263.53196	LS_Gdist_c14225.20633	LS_Diag_c9912.91827	LS_Gdist_c15138.44209	LS_Gdist_c15293.4046	LS_Gdist_c16796.3570	LS_Gdist_c18822.202	LS_Gdist_c26908.16656	LS_Gdist_c17057.13824	LS_Gdist_c20009.1266	LS_Gdist_c14344.7408	LS_Gdist_c11278.4801	LS_Gdist_c10519.7477	LS_Gdist_c20856.5382	LS_Gdist_c18177.18748	LS_LD_c11843.7447	LS_Gdist_c17200.7179	LS_Gdist_c8891.2902	LS_Gdist_c20303.6046	LS_Gdist_c51677.4422	LS_Diag_c8891.81555	LS_Gdist_c10226.22142	LS_Gdist_c8170.39069	LS_Gdist_c18367.2712	LS_Gdist_c12600.19187	LS_Gdist_c16751.2760	LS_Gdist_c18069.29798	LS_Gdist_c10226.4580	LS_Gdist_c18069.18797	LS_Gdist_c9949.21082	LS_LD_c11843.60184	LS_Gdist_c11976.12523	LS_Gdist_c26898.2156	LS_Gdist_c18476.5474	LS_Gdist_c9108.8524	LS_Diag_c15399.9014	LS_Gdist_c15399.5130	LS_Gdist_c10941.2601	LS_LD_c11843.73991	LS_LD_c11843.77521	LS_Gdist_c9245.3530	LS_Diag_c14777.5086	LS_Gdist_c12942.16044	LS_Gdist_c16305.3255	LS_Gdist_c50891.20046	LS_LD_c11843.28837	LS_LD_c11843.40050	LS_Gdist_c10330.1407	LS_Gdist_c16608.19263	LS_Gdist_c12062.1924	LS_Gdist_c14777.3989	LS_LD_c11843.17803	LS_Gdist_c18664.398	LS_EST_c34382.18057	LS_Gdist_c8747.27803	LS_Gdist_c8138.454	LS_LD_c11843.25084	LS_EST_c18664.23025	LS_Gdist_c21605.1688	LS_Gdist_c9470.5924	LS_Gdist_c13456.10628	LS_Gdist_c26501.17650	LS_Diag_c19286.5181	LS_Diag_c8876.25763	LS_Gdist_c8876.19933	LS_Gdist_c16541.9866	LS_Gdist_c26447.10528	LS_Gdist_c9162.10027	LS_Gdist_c16591.8720	LS_Gdist_c50317.19758	LS_Gdist_c16024.17542	LS_Gdist_c7849.23116	LS_Gdist_c10660.16070	LS_Gdist_c14132.1321	LS_Gdist_c12493.20968	LS_Gdist_c11609.6011	LS_Gdist_c9857.531	LS_Gdist_c26769.15893	LS_Gdist_c30565.3963	LS_Gdist_c10783.10847	LS_Gdist_c22045.15562	LS_Gdist_c12052.5357	LS_Gdist_c8324.28070	LS_LD_c7507.67984	LS_Gdist_c11435.12323	LS_Gdist_c50821.12587	LS_Gdist_c52927.9370	LS_Gdist_c13588.13709	LS_Gdist_c10745.15198	LS_Gdist_c13606.5473	LS_Gdist_c8414.1690	LS_LD_c7507.31457	LS_LD_c7507.18233	LS_Gdist_c9052.20543	LS_Gdist_c16971.17205	LS_Gdist_c11930.1418	LS_Gdist_c42258.10315	LS_Gdist_c10990.50742	LS_Diag_c13588.39835	LS_Gdist_c10337.57147	LS_LD_c7507.51039	LS_LD_c7507.54068	LS_Diag_c16098.19466	LS_LD_c7507.35001	LS_Gdist_c2643.4300	LS_Gdist_c8580.7995	LS_Gdist_c15191.4497	LS_Gdist_c23332.15793	LS_Gdist_c23332.35721	LS_Gdist_c29151.22458	LS_EST_c13588.88211	LS_EST_c13588.88295	LS_Gdist_c16459.24199	LS_Gdist_c17621.18654	LS_Gdist_c18176.4614	LS_Gdist_c11154.22095	LS_Gdist_c17930.10577	LS_LD_c7507.75425	LS_Gdist_c19339.13241	LS_Gdist_c9117.16426	LS_Gdist_c9199.21162	LS_Gdist_c9778.8415	LS_Gdist_c12124.33115	LS_Gdist_c16752.212	LS_Gdist_c9159.58206	LS_Gdist_c11740.32617	LS_Diag_c9303.15178	LS_Gdist_c10543.49562	LS_Gdist_c20774.17573	LS_Gdist_c10263.3715	LS_Gdist_c16098.17057	LS_Gdist_c24554.2232	LS_Gdist_c11835.10542	LS_Gdist_c11069.5791	LS_Gdist_c34217.11787	LS_Diag_c11835.18889	LS_Gdist_c11554.12733	LS_Gdist_c7346.2820	LS_Diag_c12992.83206	LS_Gdist_c18314.25447	LS_Gdist_c12992.44931	LS_Gdist_c20694.5295	LS_Gdist_c12373.35506	LS_Gdist_c12933.13337	LS_EST_c13522.34140	LS_Gdist_c9071.33965	LS_Gdist_c10988.5105	LS_Gdist_c7450.8077	LS_Gdist_c14719.8964	LS_Gdist_c14353.4867	LS_Gdist_c23737.3904	LS_Gdist_c10465.81471	LS_Diag_c12491.4147	LS_Gdist_c12211.16815	LS_Gdist_c7954.1333	LS_Gdist_c8786.16784	LS_Gdist_c10470.11900	LS_Gdist_c9884.29314	LS_Gdist_c10459.35722	LS_Gdist_c11317.13825	LS_Gdist_c9029.1542	LS_Gdist_c10921.29906	LS_Diag_c54422.258	LS_Gdist_c7219.35677	LS_Gdist_c17900.19526	LS_Gdist_c22483.2009	LS_Gdist_c18548.27046	LS_Gdist_c10005.54602	LS_Gdist_c27931.4276	LS_Gdist_c21296.15825	LS_Gdist_c11691.3909	LS_Gdist_c9315.3483	LS_Gdist_c11691.16599	LS_Gdist_c29160.18488	LS_Diag_c12079.19416	LS_Gdist_c21473.579	LS_Gdist_c7618.27940	LS_EST_c15940.38934	LS_Diag_c7453.76186	LS_Gdist_c7453.51636	LS_Gdist_c12079.39669	LS_Gdist_c19360.5590	LS_Diag_c9932.25837	LS_Gdist_c12070.1517	LS_Gdist_c20922.17341	LS_Diag_c18988.13203	LS_Gdist_c9547.6174	LS_Gdist_c10606.4706	LS_Gdist_c16681.22548	LS_Gdist_c19044.6342	LS_Gdist_c35686.2800	LS_Gdist_c8828.19843	LS_Gdist_c14230.43661	LS_Diag_c8828.12779	LS_Gdist_c9696.33940	LS_Gdist_c50426.7275	LS_Gdist_c50579.16393	LS_Gdist_c15631.9231	LS_Gdist_c8661.650	LS_Gdist_c26703.5522	LS_Gdist_c22666.5172	LS_Gdist_c7468.7426	LS_Gdist_c12875.83866	LS_Gdist_c12615.10022	LS_Gdist_c7468.149934	LS_Diag_c7468.38591	LS_Gdist_c9897.50514	LS_Gdist_c9521.35550	LS_Gdist_c13111.19845	LS_Gdist_c18188.24645	LS_Gdist_c10070.8551	LS_Gdist_c12652.36148	LS_Gdist_c11885.677	LS_Gdist_c41032.1081	LS_Gdist_c50460.25104	LS_Gdist_c13856.14600	LS_Gdist_c12703.1020	LS_Gdist_c16813.12847	LS_Gdist_c27273.1299	LS_Diag_c9110.37457	LS_Gdist_c9110.16182	LS_Gdist_c12448.1089	LS_Gdist_c10150.33432	LS_Gdist_c50423.12895	LS_Gdist_c16131.5066	LS_Gdist_c17830.5957	LS_Gdist_c10219.26694	LS_Diag_c9690.32181	LS_Gdist_c9690.23524	LS_Gdist_c51493.3096	LS_Gdist_c26856.21106	LS_Gdist_c9254.38031	LS_Diag_c11963.23562	LS_Gdist_c18279.3254	LS_Gdist_c15994.25313	LS_Gdist_c20743.3860	LS_Gdist_c19099.5185	LS_Gdist_c16838.2323	LS_Gdist_c12202.16778	LS_Gdist_c7434.27792	LS_Gdist_c26489.9099	LS_Gdist_c10170.52258	LS_Gdist_c11001.2532	LS_Gdist_c11698.18781	LS_Gdist_c23902.13884	LS_Gdist_c15635.11002	LS_Gdist_c13630.41002	LS_Gdist_c8141.18186	LS_Gdist_c20407.13061	LS_Gdist_c12819.11965	LS_Diag_c12819.13386	LS_Gdist_c29157.17740	LS_Gdist_c10290.6781	LS_Gdist_c12143.1153	LS_Gdist_c11353.34409	LS_Gdist_c42501.3562	LS_Diag_c17333.2671	LS_Gdist_c11259.28507	LS_Gdist_c16646.22876	LS_Gdist_c27151.11142	LS_Gdist_c10144.19510	LS_Gdist_c19096.26059	LS_Gdist_c15588.3545	LS_Gdist_c21900.21266	LS_Gdist_c9050.7875	LS_Gdist_c17957.20387	LS_Gdist_c16406.4713	LS_Diag_c13954.2887	LS_Gdist_c22261.17671	LS_Gdist_c11950.2633	LS_Gdist_c7760.159628	LS_Gdist_c11857.17973	LS_Gdist_c7607.25341	LS_Gdist_c13954.19101	LS_Gdist_c15431.8559	LS_Gdist_c12728.55034	LS_Gdist_c17999.3204	LS_Diag_c17999.2560	LS_Gdist_c8851.10123	LS_Gdist_c18708.3705	LS_Gdist_c10467.51920	LS_Gdist_c16588.33124	LS_Gdist_c27104.9890	LS_Gdist_c50439.4756	LS_Gdist_c18950.10468	LS_Diag_c17221.6574	LS_Gdist_c17221.27149	LS_Gdist_c9564.16411	LS_Gdist_c18252.5750	LS_Gdist_c16244.43897	LS_Gdist_c16833.13035	LS_Gdist_c16082.9973	LS_Gdist_c8853.3854	LS_Gdist_c13634.15179	LS_Gdist_c19560.8675	LS_Gdist_c11109.12881	LS_Gdist_c11020.50782	LS_Gdist_c50364.1605	LS_Gdist_c17599.5684	LS_Gdist_c14948.4209	LS_Gdist_c14337.38905	LS_Gdist_c14892.17961	LS_Diag_c50320.9389	LS_Gdist_c15759.30832	LS_Gdist_c11636.5875	LS_Gdist_c10276.9448	LS_Diag_c19362.8852	LS_EST_c14058.12332	LS_Gdist_c14058.20466	LS_EST_c8107.9935	LS_Gdist_c8107.22580	LS_Gdist_c12981.2047	LS_Gdist_c50320.13582	LS_Gdist_c21387.6953	LS_Gdist_c11009.10376	LS_Gdist_c52506.1621	LS_Gdist_c50276.16024	LS_Diag_c11009.38166	LS_Gdist_c17917.830	LS_Gdist_c25837.8308	LS_Gdist_c8209.16236	LS_Gdist_c21896.10878	LS_Gdist_c24440.13642	LS_Gdist_c11293.106095	LS_Gdist_c11293.2038	LS_Gdist_c28997.5442	LS_Gdist_c13841.3309	LS_Gdist_c8257.15040	LS_Gdist_c14638.12499	LS_Diag_c14638.14562	LS_Gdist_c12329.1166	LS_Gdist_c8353.629	LS_Gdist_c12232.22036	LS_Gdist_c35580.5128	LS_Gdist_c13372.50946	LS_Gdist_c12840.40119	LS_Gdist_c7225.41936	LS_Gdist_c8452.12396	LS_Gdist_c13303.14464	LS_Gdist_c14066.13944	LS_Gdist_c35770.7160	LS_EST_c7830.3287	LS_Gdist_c32123.5480	LS_Gdist_c19912.21866	LS_Gdist_c50542.9571	LS_Gdist_c19912.351	LS_Gdist_c13239.1838	LS_Gdist_c2059.2718	LS_Gdist_c19021.9398	LS_Gdist_c10729.12278	LS_Gdist_c8079.40465	LS_Gdist_c11096.6555	LS_Gdist_c12493.4733	LS_Gdist_c9119.3137	LS_Gdist_c8388.44451	LS_Gdist_c19684.6888	LS_Gdist_c16949.12194	LS_Gdist_c7304.34138	LS_Gdist_c14840.62454	LS_Gdist_c7999.8487	LS_Gdist_c17409.991	LS_Gdist_c10948.18815	LS_Gdist_c19185.47664	LS_Gdist_c8799.16957	LS_Gdist_c8927.10311	LS_Gdist_c11985.34681	LS_Gdist_c16351.25876	LS_Gdist_c7619.10591	LS_Gdist_c11896.24385	LS_Gdist_c12064.49261	LS_Gdist_c8460.19504	LS_LD_c7619.57172	LS_LD_c7619.81539	LS_Gdist_c7498.24281	LS_LD_c7619.115210	LS_LD_c7619.71791	LS_Gdist_c27329.18880	LS_Gdist_c10512.20999	LS_Gdist_c17118.15201	LS_LD_c7619.4426	LS_Gdist_c9692.42870	LS_Gdist_c12941.15276	LS_Gdist_c16466.17495	LS_Diag_c13715.2570	LS_Gdist_c27094.30224	LS_Diag_c11840.8077	LS_Gdist_c11840.6600	LS_Gdist_c29358.26909	LS_Gdist_c11350.2503	LS_Gdist_c9333.29161	LS_Diag_c13063.4784	LS_Gdist_c8883.21243	LS_Gdist_c16212.4903	LS_Diag_c7749.26312	LS_Diag_c9962.19015	LS_Gdist_c14126.1888	LS_Gdist_c14675.13969	LS_Gdist_c7490.46439	LS_Gdist_c7749.26580	LS_Gdist_c9962.19415	LS_Diag_c9758.35825	LS_Gdist_c13063.30854	LS_Gdist_c53468.991	LS_EST_c9510.16195	LS_EST_c9510.5970	LS_Gdist_c53654.12231	LS_Gdist_c9758.1963	LS_Diag_c8273.22455	LS_Gdist_c8273.1815	LS_Gdist_c10072.52916	LS_Gdist_c16886.34099	LS_Diag_c12814.1951	LS_Gdist_c12814.1943	LS_Gdist_c18351.15046	LS_Diag_c19346.4245	LS_Diag_c25176.4317	LS_Gdist_c19346.2928	LS_Gdist_c8077.13105	LS_Gdist_c14065.19987	LS_Gdist_c12754.32312	LS_EST_c14736.17384	LS_EST_c14736.17416	LS_Gdist_c15579.48735	LS_Gdist_c52764.12577	LS_Gdist_c14482.3147	LS_Gdist_c13299.33345	LS_Gdist_c51808.1751	LS_Gdist_c16577.2679	LS_Gdist_c17432.17412	LS_Gdist_c10031.18357	LS_Gdist_c7798.155120	LS_Gdist_c15909.1077	LS_Gdist_c29351.13483	LS_Gdist_c9222.3003	LS_Gdist_c50650.11928	LS_Gdist_c25499.10379	LS_Gdist_c15901.17176	LS_Gdist_c8729.69267	LS_Gdist_c18312.3461	LS_Gdist_c26610.5546	LS_Gdist_c8737.49234	LS_Gdist_c9466.9071	LS_Gdist_c13387.2752	LS_Gdist_c50469.6823	LS_Gdist_c12228.4253	LS_Gdist_c20472.2729	LS_Diag_c10545.17318	LS_Gdist_c10545.22951	LS_Gdist_c26658.15330	LS_Gdist_c2640.3536	LS_Gdist_c29334.3100	LS_Gdist_c11441.39686	LS_Diag_c22305.4044	LS_Gdist_c14696.11799	LS_Gdist_c7535.28000	LS_Gdist_c12831.3915	LS_Gdist_c8819.4481	LS_Gdist_c12913.10841	LS_Gdist_c15638.19858	LS_Gdist_c8363.10304	LS_Diag_c8672.1456	LS_Gdist_c7563.980	LS_Gdist_c11319.39640	LS_Gdist_c13843.3059	LS_Gdist_c8833.4814	LS_Gdist_c22789.15720	LS_Gdist_c11646.10860	LS_Gdist_c15354.22642	LS_Gdist_c15418.2851	LS_Gdist_c14445.12333	LS_Gdist_c15506.10976	LS_Gdist_c51940.1304	LS_Gdist_c51599.22838	LS_Gdist_c7532.2421	LS_Gdist_c18297.3256	LS_Gdist_c13060.1181	LS_Gdist_c9129.1206	LS_Gdist_c27640.12695	LS_Gdist_c11323.3156	LS_Gdist_c10481.26064	LS_Gdist_c8296.49282	LS_Diag_c10364.15709	LS_Gdist_c10364.2428	LS_Diag_c9440.6687	LS_Gdist_c10488.13650	LS_Gdist_c9087.52280	LS_Gdist_c7959.1493	LS_Diag_c9474.39782	LS_Gdist_c10407.2910	LS_Gdist_c12996.759	LS_Diag_c9087.55783	LS_Gdist_c9668.43823	LS_Gdist_c12212.45483	LS_Gdist_c12361.26286	LS_Gdist_c10690.3658	LS_Gdist_c11552.10370	LS_Gdist_c8623.20833	LS_Gdist_c9440.64115	LS_Gdist_c16904.1197	LS_Gdist_c10401.5503	LS_Gdist_c18128.917	LS_Gdist_c7431.236384	LS_Gdist_c20109.23113	LS_Gdist_c7431.354411	LS_Gdist_c7435.47940	LS_Gdist_c7288.5430	LS_Gdist_c8874.49216	LS_Gdist_c11295.15931	LS_Diag_c18266.1174	LS_Gdist_c12340.61182	LS_Gdist_c15060.49425	LS_Gdist_c21131.13155	LS_Gdist_c7431.101819	LS_Diag_c8630.74492	LS_Gdist_c9369.6190	LS_Gdist_c10166.10785	LS_Gdist_c14314.27494	LS_Gdist_c8241.10291	LS_Diag_c8241.24739	LS_Gdist_c8685.3926	LS_LD_c7417.53929	LS_LD_c7417.57120	LS_Gdist_c10625.29632	LS_Gdist_c15190.18726	LS_LD_c7417.66801	LS_Gdist_c9118.9912	LS_LD_c7417.113060	LS_LD_c7417.16023	LS_LD_c7417.98197	LS_LD_c7417.44302	LS_LD_c7417.47615	LS_Gdist_c50613.1040	LS_EST_c65044.2254	LS_Gdist_c13431.3399	LS_Gdist_c19284.11819	LS_Gdist_c16301.11895	LS_Gdist_c51148.12241	LS_Gdist_c7866.13905	LS_Gdist_c9274.1348	LS_Gdist_c10220.150	LS_Gdist_c10101.30435	LS_Gdist_c11104.11288	LS_Gdist_c13416.12695	LS_Gdist_c22488.12189	LS_Diag_c9274.35633	LS_Gdist_c10101.133548	LS_Gdist_c11413.38757	LS_Gdist_c26644.2237	LS_Gdist_c9375.18967	LS_Diag_c12365.68249	LS_Gdist_c12365.2606	LS_Diag_c9375.58792	LS_Gdist_c10851.16320	LS_Gdist_c11252.15297	LS_Gdist_c12497.29693	LS_Diag_c17040.7620	LS_Gdist_c13647.13460	LS_Gdist_c9945.81865	LS_Diag_c9157.106881	LS_Gdist_c51886.3334	LS_Gdist_c8196.9080	LS_EST_c53374.2003	LS_Gdist_c10382.8280	LS_Diag_c16966.31194	LS_Gdist_c51758.11562	LS_Gdist_c12666.10085	LS_Gdist_c19681.1175	LS_Gdist_c8685.23274	LS_Gdist_c12012.7870	LS_Gdist_c10229.88922	LS_Gdist_c21052.9995	LS_Gdist_c51506.17909	LS_Gdist_c8878.11013	LS_LD_c7417.75301	LS_Gdist_c19204.334	LS_Gdist_c12619.1139	LS_Gdist_c12076.8150	LS_Gdist_c7686.17103	LS_Gdist_c16027.1989	LS_Gdist_c9157.44597	LS_Diag_c10382.34969	LS_Diag_c8698.29722	LS_EST_c16966.16035	LS_Gdist_c13484.42684	LS_Gdist_c13543.38462	LS_Gdist_c14967.14838	LS_Gdist_c16033.29207	LS_Gdist_c7591.253530	LS_Gdist_c17329.18935	LS_Gdist_c14102.29419	LS_Gdist_c2691.3196	LS_Gdist_c13237.12762	LS_Gdist_c8602.39992	LS_Gdist_c50525.516	LS_Gdist_c15073.71906	LS_Gdist_c19281.11434	LS_Gdist_c35855.6227	LS_Gdist_c9147.20310	LS_Gdist_c27629.3674	LS_Gdist_c7591.21604	LS_Gdist_c13907.7025	LS_Gdist_c14945.3940	LS_Gdist_c8371.94	LS_Gdist_c9231.121839	LS_Gdist_c17390.23521	LS_Diag_c12737.55798	LS_Gdist_c19062.23997	LS_Gdist_c7539.24980	LS_Gdist_c7622.40665	LS_Gdist_c11524.12887	LS_Diag_c10917.13742	LS_Diag_c7539.26893	LS_Gdist_c18155.1875	LS_Gdist_c2073.12791	LS_Gdist_c12039.7497	LS_Gdist_c12477.61965	LS_Gdist_c15410.3248	LS_Gdist_c11105.3422	LS_Gdist_c27219.6848	LS_Diag_c9231.12570	LS_Gdist_c9971.12409	LS_LD_c13479.15027	LS_Gdist_c15305.11977	LS_Gdist_c8774.6664	LS_Gdist_c11810.15233	LS_Gdist_c11138.3964	LS_LD_c13479.50436	LS_LD_c13479.63807	LS_Gdist_c12040.2815	LS_Gdist_c9896.19647	LS_LD_c13479.192	LS_LD_c13479.28754	LS_LD_c13479.32094	LS_LD_c13479.38381	LS_Gdist_c9896.718	LS_LD_c13479.7143	LS_Gdist_c11631.10620	LS_Gdist_c2136.10718	LS_Gdist_c51458.6381	LS_Diag_c12415.10079	LS_Gdist_c12415.10331	LS_Gdist_c15930.7085	LS_Gdist_c12863.1498	LS_Gdist_c13375.13606	LS_Gdist_c27406.10896	LS_Gdist_c7234.19704	LS_Gdist_c15316.11447	LS_Gdist_c16970.3629	LS_Gdist_c7763.7744	LS_Gdist_c14238.8404	LS_Gdist_c15596.17077	LS_Gdist_c7345.8211	LS_Gdist_c11397.29738	LS_Gdist_c15562.51936	LS_Gdist_c25760.1803	LS_Gdist_c16604.17961	LS_Gdist_c16748.44765	LS_Gdist_c12641.11779	LS_Diag_c11008.67233	LS_Gdist_c10464.844	LS_Gdist_c11008.58654	LS_Gdist_c12641.25063	LS_Gdist_c12802.48304	LS_Gdist_c24154.4174	LS_Gdist_c9488.5813	LS_Gdist_c10819.5339	LS_Gdist_c11632.27523	LS_Gdist_c9076.35862	LS_LD_c13479.19876	LS_LD_c13479.56553	LS_Gdist_c7637.2056	LS_Gdist_c9681.44934	LS_Gdist_c12199.21362	LS_Gdist_c21030.15928	LS_Gdist_c15996.41258	LS_Gdist_c14142.11979	LS_Gdist_c26573.31431	LS_Gdist_c52979.319	LS_Gdist_c10931.40183	LS_Gdist_c14713.15274	LS_Gdist_c15657.45034	LS_Diag_c15657.50551	LS_Gdist_c8416.87961	LS_Gdist_c10328.81140	LS_Gdist_c16987.6143	LS_Gdist_c7170.20854	LS_Gdist_c7690.145828	LS_Gdist_c10312.80189	LS_Gdist_c13515.22298	LS_Gdist_c7687.5929	LS_Gdist_c8795.22941	LS_Gdist_c8826.15192	LS_Gdist_c11886.5601	LS_Gdist_c51460.679	LS_Gdist_c16254.6975	LS_Gdist_c8993.2580	LS_Gdist_c13966.24917	LS_Gdist_c11747.11103	LS_Gdist_c13550.4341	LS_Gdist_c2595.17298	LS_Gdist_c16495.15337	LS_Gdist_c14013.24684	LS_Gdist_c64954.15264	LS_Diag_c8526.37307	LS_Gdist_c23982.5354	LS_Gdist_c15050.24451	LS_Gdist_c14158.13988	LS_Gdist_c16754.19353	LS_Gdist_c13539.14326	LS_Gdist_c16782.20000	LS_Gdist_c12363.18501	LS_Gdist_c17655.9538	LS_Gdist_c8464.3111	LS_Gdist_c10395.2373	LS_Gdist_c22111.4564	LS_Gdist_c51578.11742	LS_EST_c10395.11075	LS_Gdist_c12902.22325	LS_Gdist_c16019.324	LS_Gdist_c7273.549	LS_Gdist_c7913.34955	LS_Gdist_c11235.19495	LS_Gdist_c15802.18041	LS_Gdist_c18426.5735	LS_Gdist_c7650.10386	LS_Gdist_c9465.4242	LS_Gdist_c17227.13940	LS_Gdist_c13608.12037	LS_Gdist_c18004.19792	LS_Diag_c12542.4704	LS_Gdist_c12542.4107	LS_Gdist_c17286.1830	LS_Gdist_c17372.10154	LS_Gdist_c18394.21413	LS_Gdist_c26935.1495	LS_Gdist_c8783.9697	LS_LD_c12577.12782	LS_LD_c12577.15863	LS_LD_c12577.6711	LS_Diag_c12577.96462	LS_Gdist_c11660.7352	LS_LD_c12577.37619	LS_LD_c12577.51593	LS_LD_c12577.80192	LS_LD_c12577.92671	LS_Gdist_c29319.19793	LS_Gdist_c10205.93290	LS_Gdist_c15130.4282	LS_LD_c12577.70405	LS_EST_c22200.982	LS_Gdist_c12820.2118	LS_Gdist_c18394.13338	LS_Gdist_c18574.562	LS_Gdist_c9191.26022	LS_Gdist_c11343.10246	LS_Gdist_c9529.1262	LS_Gdist_c13716.3861	LS_Gdist_c10506.1145	LS_Diag_c8514.18347	LS_Gdist_c8514.18509	LS_Gdist_c12750.9164	LS_Gdist_c10027.5166	LS_Gdist_c50842.27095	LS_Gdist_c8212.51999	LS_LD_c12577.9777	LS_Gdist_c10761.27587	LS_Gdist_c13729.38131	LS_Gdist_c16775.4006	LS_Gdist_c8836.1018	LS_Gdist_c14683.3178	LS_Gdist_c9473.17940	LS_Gdist_c27090.13704	LS_Gdist_c27623.38498	LS_Gdist_c8933.5443	LS_Diag_c13729.40531	LS_Gdist_c43284.10277	LS_Gdist_c12651.9420	LS_Gdist_c15390.30174	LS_Gdist_c10331.27916	LS_Gdist_c11224.12999	LS_Gdist_c11373.1200	LS_Gdist_c12839.11222	LS_Gdist_c21998.24924	LS_Gdist_c12073.26858	LS_Gdist_c16491.9613	LS_Gdist_c30008.16272	LS_Gdist_c16988.17604	LS_Gdist_c7493.55545	LS_Gdist_c11066.11068	LS_Gdist_c7327.3726	LS_Gdist_c26452.15025	LS_Gdist_c35913.7424	LS_Gdist_c13055.9184	LS_Diag_c9768.31012	LS_Gdist_c10601.1116	LS_Gdist_c9768.66793	LS_Gdist_c14280.852	LS_Gdist_c16100.10413	LS_Gdist_c7915.6622	LS_Gdist_c8676.7267	LS_Gdist_c14951.13163	LS_Gdist_c7836.12267	LS_Gdist_c7553.141287	LS_Gdist_c15378.15221	LS_Gdist_c13341.27701	LS_Gdist_c14281.10541	LS_Diag_c9603.9450	LS_Gdist_c10973.20285	LS_Gdist_c11077.1445	LS_Gdist_c64499.5446	LS_EST_c10706.24238	LS_Gdist_c11850.48472	LS_Gdist_c40602.3142	LS_Gdist_c17479.32371	LS_Diag_c13206.6533	LS_Diag_c12664.37847	LS_Gdist_c11852.1699	LS_Diag_c11946.2019	LS_Gdist_c13206.21112	LS_Gdist_c8990.20519	LS_Gdist_c16117.12694	LS_Gdist_c52134.1553	LS_Gdist_c16226.19691	LS_Gdist_c7672.22539	LS_Gdist_c7721.19555	LS_Gdist_c7996.35625	LS_Diag_c14764.6975	LS_Gdist_c14764.6477	LS_Gdist_c29312.4416	LS_Diag_c16697.35181	LS_Gdist_c12808.15428	LS_Gdist_c43308.10886	LS_Gdist_c10802.19637	LS_Gdist_c17963.12215	LS_Gdist_c12182.25568	LS_Gdist_c16226.12467	LS_Gdist_c13754.7607	LS_Gdist_c7158.15244	LS_Gdist_c8745.7371	LS_Gdist_c50445.38160	LS_Gdist_c8916.2003	LS_Gdist_c19407.23988	LS_Diag_c11350.54830	LS_Gdist_c21019.21562	LS_Gdist_c16669.84	LS_Gdist_c10974.18930	LS_Gdist_c7763.108543	LS_Gdist_c8073.23212	LS_Gdist_c8630.52497	LS_Gdist_c64446.28476	LS_Gdist_c15059.18461	LS_Gdist_c7973.13281	LS_Gdist_c15557.31104	LS_Gdist_c50381.7487	LS_Gdist_c25551.10423	LS_Gdist_c19317.12940	LS_Gdist_c15921.8811	LS_Diag_c15557.27617	LS_Gdist_c10732.6456	LS_Gdist_c11724.21588	LS_Gdist_c8528.114014	LS_Gdist_c11423.11841	LS_Gdist_c27362.20225	LS_Gdist_c8234.13513	LS_Gdist_c8528.10719	LS_Gdist_c14843.18152	LS_Gdist_c17300.28801	LS_Gdist_c15281.14212	LS_Gdist_c50461.9970	LS_Gdist_c7568.41188	LS_Gdist_c13191.35221	LS_Gdist_c52117.6935	LS_Gdist_c13845.18419	LS_Gdist_c29097.1166	LS_Gdist_c8360.328	LS_EST_c22027.5514	LS_Gdist_c8431.17928	LS_Diag_c51673.8468	LS_Gdist_c51673.8229	LS_Gdist_c29191.1880	LS_Gdist_c14493.5400	LS_Gdist_c22022.13243	LS_Diag_c15765.2085	LS_Gdist_c15765.1487	LS_Gdist_c16602.10707	LS_Gdist_c50567.7346	LS_Diag_c12277.3518	LS_EST_c9081.9934	LS_Gdist_c12277.2729	LS_Gdist_c8848.12441	LS_Gdist_c26594.949	LS_EST_c26594.14386	LS_Gdist_c14635.34678	LS_Gdist_c14962.15058	LS_Gdist_c15853.8409	LS_Gdist_c11722.17574	LS_Gdist_c13805.5544	LS_Gdist_c17133.18237	LS_Gdist_c19219.2331	LS_Gdist_c10541.12304	LS_Gdist_c18150.10960	LS_Gdist_c43086.12096	LS_Gdist_c10438.18481	LS_Gdist_c12118.4478	LS_Gdist_c11481.24127	LS_Gdist_c35969.16868	LS_Gdist_c11400.13708	LS_Gdist_c15725.8528	LS_Gdist_c16298.36651	LS_Gdist_c27018.2579	LS_Gdist_c50999.33136	LS_Gdist_c14463.2970	LS_Gdist_c13130.840	LS_Gdist_c14443.1999	LS_Gdist_c11246.2157	LS_Gdist_c11822.15370	LS_Gdist_c11542.10965	LS_Gdist_c13631.9866	LS_Gdist_c15212.16277	LS_Gdist_c15775.16284	LS_Gdist_c26957.11501	LS_Gdist_c2947.4955	LS_Gdist_c51542.772	LS_Gdist_c7778.6669	LS_Gdist_c8590.28229	LS_Gdist_c15543.9549	LS_Diag_c12254.36758	LS_Gdist_c12254.44592	LS_Gdist_c13652.13526	LS_Gdist_c13434.20597	LS_Gdist_c9994.15363	LS_Gdist_c13951.5472	LS_Gdist_c11086.15858	LS_Gdist_c10055.6993	LS_Gdist_c9461.13973	LS_Gdist_c7916.5857	LS_Gdist_c9707.12605	LS_Gdist_c9824.17343	LS_Gdist_c9960.20673	LS_Gdist_c16549.6684	LS_Gdist_c11042.15353	LS_Gdist_c18893.21446	LS_Gdist_c16260.4269	LS_Gdist_c8319.5153	LS_Gdist_c9010.4660	LS_Diag_c7203.127269	LS_Gdist_c11160.8295	LS_Gdist_c17833.1698	LS_Gdist_c12544.16574	LS_Gdist_c7203.31580	LS_Gdist_c13551.10002	LS_Gdist_c51134.9870	LS_Diag_c8612.23861	LS_Gdist_c10925.27316	LS_Gdist_c8612.40022	LS_Diag_c8632.67212	LS_Gdist_c51077.16691	LS_Gdist_c11600.37955	LS_Gdist_c27477.4997	LS_Gdist_c16186.32307	LS_Gdist_c9344.3610	LS_Gdist_c9206.1176	LS_Diag_c12544.47039	LS_Gdist_c18136.2194	LS_Gdist_c12007.8217	LS_Gdist_c51095.31066	LS_Gdist_c9875.3083	LS_Gdist_c12177.10313	LS_Gdist_c20438.429	LS_Gdist_c23298.18179	LS_Gdist_c9154.93515	LS_Diag_c20438.8987	LS_Gdist_c10379.122374	LS_Diag_c10379.1641	LS_Gdist_c18337.12510	LS_Gdist_c8029.5788	LS_Gdist_c11153.12730	LS_Gdist_c29451.3761	LS_Gdist_c24119.11630	LS_Gdist_c8458.23071	LS_Gdist_c13877.53092	LS_Gdist_c7625.61564	LS_Gdist_c18269.6992	LS_Gdist_c18473.18695	LS_Gdist_c64715.10924	LS_Gdist_c8204.18007	LS_Diag_c20556.26021	LS_Diag_c8897.62679	LS_Gdist_c18658.9105	LS_Gdist_c21050.12060	LS_Gdist_c9943.27734	LS_Gdist_c11565.27321	LS_Gdist_c18856.8509	LS_Gdist_c20556.1066	LS_Gdist_c7927.34865	LS_Gdist_c11360.45553	LS_Gdist_c10156.17478	LS_Gdist_c12048.35961	LS_Gdist_c17918.53169	LS_Gdist_c9579.15536	LS_Diag_c13620.101964	LS_EST_c11876.17920	LS_Gdist_c13022.33111	LS_Gdist_c18489.2963	LS_Gdist_c1973.12750	LS_Gdist_c19767.8337	LS_Diag_c8901.52711	LS_Diag_c9261.1462	LS_Gdist_c7499.8405	LS_Gdist_c16414.7091	LS_EST_c8445.56053	LS_EST_c8445.56072	LS_Gdist_c13941.7953	LS_Gdist_c17818.16940	LS_Gdist_c7974.15612	LS_Gdist_c13266.13412	LS_Gdist_c14498.8037	LS_Gdist_c15297.18102	LS_Gdist_c18145.12560	LS_EST_c8262.12120	LS_Gdist_c10385.34237	LS_Gdist_c11465.26704	LS_Gdist_c51471.11793	LS_Gdist_c8445.47036	LS_Gdist_c8556.17591	LS_Gdist_c11364.14862	LS_Gdist_c12540.2873	LS_Gdist_c17444.21796	LS_Gdist_c17453.11150	LS_Gdist_c8738.92678	LS_Gdist_c11803.34328	LS_Gdist_c50224.3138	LS_Gdist_c7750.22219	LS_Diag_c17444.52151	LS_Gdist_c12689.33989	LS_Gdist_c9133.17997	LS_Gdist_c12051.21927	LS_Gdist_c21110.15052	LS_Gdist_c21278.7440	LS_Gdist_c21679.3853	LS_Gdist_c15302.4102	LS_Gdist_c24957.13048	LS_Gdist_c8205.5146	LS_Gdist_c9704.12972	LS_Gdist_c16165.6166	LS_Gdist_c8346.5589	LS_Diag_c27267.47319	LS_EST_c18753.5648	LS_Gdist_c13440.5108	LS_Gdist_c50435.40018	LS_Gdist_c9877.6466	LS_Diag_c8346.3768	LS_Gdist_c14072.3784	LS_Gdist_c18753.4882	LS_Gdist_c9969.62255	LS_Gdist_c13799.20944	LS_Gdist_c44246.3758	LS_Gdist_c10030.51668	LS_Gdist_c16553.23491	LS_Gdist_c12440.594	LS_Gdist_c12440.19559	LS_Gdist_c11448.28791	LS_Gdist_c13186.11290	LS_Gdist_c15903.5245	LS_Gdist_c16099.3827	LS_Gdist_c43310.16815	LS_Gdist_c7479.46896	LS_Gdist_c16415.18744	LS_Gdist_c16023.48044	LS_Gdist_c27455.13854	LS_Gdist_c13591.31555	LS_Gdist_c14362.20971	LS_Gdist_c11291.44132	LS_Gdist_c18643.25680	LS_Gdist_c9617.21830	LS_EST_c53757.712	LS_Gdist_c12244.37306	LS_EST_c16239.4452	LS_Gdist_c11060.7761	LS_Gdist_c11845.11433	LS_Gdist_c7584.18969	LS_Gdist_c7734.6307	LS_Gdist_c11340.15141	LS_Gdist_c14488.579	LS_Gdist_c19120.359	LS_Gdist_c20759.5221	LS_Gdist_c29133.13243	LS_Gdist_c35810.9551	LS_Gdist_c8146.33174	LS_Gdist_c9345.6950	LS_Gdist_c2288.25856	LS_Gdist_c11689.6973	LS_Gdist_c15094.38300	LS_Gdist_c16667.19862	LS_Gdist_c7517.80282	LS_Gdist_c8899.14054	LS_Gdist_c20857.20169	LS_Gdist_c12541.2274	LS_Gdist_c14332.2332	LS_Gdist_c64438.46083	LS_Gdist_c9774.5182	LS_Gdist_c8525.29262	LS_Gdist_c50260.26366	LS_Gdist_c14617.484	LS_Gdist_c11290.5065	LS_Gdist_c14423.11969	LS_Gdist_c64703.1548	LS_Gdist_c26859.4185	LS_Gdist_c8380.26507	LS_Gdist_c16567.52988	LS_Gdist_c22852.24366	LS_Gdist_c7245.29509	LS_Gdist_c13660.43374	LS_Gdist_c26981.1439	LS_Gdist_c35635.1774	LS_Gdist_c44167.15969	LS_Gdist_c9256.1826	LS_Gdist_c51622.6081	LS_EST_c7952.66768	LS_Gdist_c11513.19466	LS_Gdist_c13560.10652	LS_Gdist_c16257.74583	LS_Gdist_c19218.9426	LS_Gdist_c19960.21407	LS_Gdist_c7190.7703	LS_Gdist_c34339.30790	LS_EST_c16684.3173	LS_EST_c16684.3319	LS_Gdist_c10589.3031	LS_Gdist_c16493.1296	LS_Gdist_c17496.2514	LS_Gdist_c19960.572	LS_Gdist_c10283.7846	LS_Gdist_c65246.9111	LS_Diag_c14617.9624	LS_Gdist_c10217.19643	LS_Gdist_c14298.3700	LS_Diag_c12354.32017	LS_Gdist_c18943.28364	LS_Gdist_c11095.25610	LS_Diag_c12520.9503	LS_Gdist_c11856.20635	LS_Gdist_c64532.13383	LS_Gdist_c7724.37144	LS_Diag_c13802.47154	LS_Gdist_c13976.21217	LS_Gdist_c13976.24689	LS_Gdist_c15013.5443	LS_Diag_c8778.31530	LS_Gdist_c16319.8511	LS_Gdist_c18058.24334	LS_Gdist_c9811.27475	LS_Gdist_c9811.42017	LS_Gdist_c13569.8662	LS_Gdist_c13859.2018	LS_Gdist_c7393.4652	LS_Gdist_c8227.2528	LS_Gdist_c9261.8504	LS_Gdist_c27587.2733	LS_Gdist_c13976.3512	LS_Gdist_c10657.49517	LS_Gdist_c14907.4513	LS_Gdist_c13763.8568	LS_Gdist_c7515.15070	LS_Gdist_c10770.14803	LS_Gdist_c11834.34844	LS_Gdist_c14168.30353	LS_Gdist_c14108.2125	LS_Gdist_c10677.36576	LS_Gdist_c10842.11803	LS_Gdist_c21819.11880	LS_Gdist_c8250.7121	LS_EST_c26672.7103	LS_EST_c26672.7517	LS_Gdist_c11292.37857	LS_Gdist_c13161.3631	LS_Gdist_c15110.44757	LS_Gdist_c15474.1472	LS_Gdist_c16136.16607	LS_Gdist_c1933.1420	LS_Gdist_c8417.12081	LS_Gdist_c8417.25782	LS_Gdist_c8805.46991	LS_Gdist_c7756.13854	LS_Gdist_c9680.22256	LS_Gdist_c12140.10369	LS_Diag_c8805.84887	LS_Gdist_c9410.16657	LS_Gdist_c26701.13604	LS_Gdist_c27462.14817	LS_Gdist_c13745.7610	LS_Gdist_c14127.980	LS_Gdist_c8308.3663	LS_Gdist_c7390.21452	LS_Gdist_c7390.2811	LS_Gdist_c21545.15662	LS_Gdist_c64728.2224	LS_Gdist_c8489.1990	LS_Gdist_c8512.10912	LS_Gdist_c10950.45975	LS_Gdist_c14416.9143	LS_Gdist_c9175.10461	LS_Gdist_c9934.22813	LS_Gdist_c8198.44915	LS_LD_c8323.50722	LS_LD_c8323.68457	LS_Gdist_c13786.797	LS_Gdist_c13828.31924	LS_Gdist_c16176.1954	LS_Gdist_c8507.47927	LS_Gdist_c10271.17100	LS_Gdist_c14998.16070	LS_Diag_c8323.31769	LS_Gdist_c8323.27960	LS_LD_c8323.30186	LS_LD_c8323.9382	LS_Gdist_c10597.30689	LS_Gdist_c9023.21281	LS_Gdist_c9213.11975	LS_Gdist_c8674.27106	LS_Gdist_c13342.31818	LS_Gdist_c10897.13353	LS_Gdist_c12019.2256	LS_Gdist_c8033.5258	LS_Gdist_c17187.31916	LS_Gdist_c9723.35425	LS_Gdist_c13557.13599	LS_Gdist_c19455.10008	LS_Gdist_c8294.2769	LS_Gdist_c10577.6463	LS_Gdist_c11324.913	LS_Gdist_c10157.5754	LS_Gdist_c11468.20300	LS_Gdist_c8463.25702	LS_Gdist_c8934.24663	LS_Gdist_c15223.5588	LS_LD_c8294.71708	LS_Gdist_c22369.2176	LS_LD_c8294.36057	LS_LD_c8294.56734	LS_LD_c8294.61511	LS_LD_c8294.83612	LS_Gdist_c10764.30213	LS_Gdist_c8530.3595	LS_LD_c8294.10355	LS_LD_c8294.6638	LS_LD_c8294.16743	LS_Diag_c10764.37995	LS_Diag_c10897.27377	LS_Gdist_c13720.6615	LS_Gdist_c10888.16191	LS_Gdist_c9194.8763	LS_Gdist_c7227.41698	LS_Gdist_c17650.47805	LS_Gdist_c51642.12087	LS_Gdist_c9327.31717	LS_Gdist_c13371.1034	LS_Diag_c13149.3398	LS_Gdist_c10199.22190	LS_Gdist_c13149.4227	LS_Gdist_c10388.10641	LS_Gdist_c10058.22856	LS_Gdist_c10982.22164	LS_Gdist_c51923.506	LS_EST_c13318.22555	LS_Gdist_c19169.16832	LS_Gdist_c13407.16949	LS_Gdist_c10492.13645	LS_Gdist_c12846.17534	LS_Gdist_c15335.2620	LS_Gdist_c51845.8062	LS_Gdist_c8575.42789	LS_Gdist_c13248.595	LS_Gdist_c13386.1721	LS_Gdist_c8571.18624	LS_Gdist_c8995.21603	LS_Gdist_c20076.24634	LS_Gdist_c29222.8769	LS_Gdist_c51436.13571	LS_Gdist_c11499.11049	LS_Gdist_c12358.3909	LS_Gdist_c14594.15439	LS_Gdist_c64789.16205	LS_Gdist_c21787.4509	LS_Gdist_c13057.19754	LS_Gdist_c13810.33056	LS_Gdist_c13771.15897	LS_Gdist_c50471.3955	LS_Gdist_c12146.14511	LS_Gdist_c20062.5455	LS_Gdist_c18853.28815	LS_Gdist_c7664.14391	LS_Gdist_c8080.2979	LS_Gdist_c8385.12441	LS_Gdist_c8610.20703	LS_Gdist_c9367.7431	LS_Gdist_c14070.57916	LS_Gdist_c14160.6605	LS_Diag_c14070.4038	LS_Gdist_c13120.1979	LS_Gdist_c14792.10846	LS_Gdist_c8604.16936	LS_Gdist_c7684.26965	LS_Gdist_c9258.16931	LS_Gdist_c11726.10023	LS_Gdist_c22465.245	LS_Gdist_c15025.16245	LS_Gdist_c26911.9690	LS_Gdist_c9101.33994	LS_Gdist_c27004.10658	LS_Gdist_c8516.4648	LS_Diag_c7884.69156	LS_Gdist_c11846.13708	LS_Gdist_c15417.2930	LS_Gdist_c7287.2475	LS_Gdist_c9937.4029	LS_Gdist_c14274.33384	LS_Gdist_c15208.2094	LS_Gdist_c20915.18049	LS_Diag_c9638.63568	LS_Gdist_c64784.4500	LS_Gdist_c9638.15267	LS_Gdist_c10870.50897	LS_Gdist_c26844.7505	LS_Diag_c16196.13719	LS_Gdist_c11787.43680	LS_Gdist_c14559.14658	LS_Gdist_c7705.2630	LS_Gdist_c8975.28415	LS_Gdist_c30037.14705	LS_Gdist_c8846.4526	LS_Gdist_c11664.19139	LS_Gdist_c18106.10242	LS_EST_c7292.325	LS_Gdist_c15810.4786	LS_Gdist_c12280.45702	LS_Gdist_c16586.7741	LS_Gdist_c14685.2911	LS_Gdist_c7281.6041	LS_Diag_c11876.14116	LS_Gdist_c10163.5312	LS_Gdist_c9476.32146	LS_LD_c8294.21416	LS_Gdist_c12229.832	LS_Gdist_c11065.6887	LS_Gdist_c15048.5978	LS_Gdist_c18360.21743	LS_Gdist_c26757.20984	LS_Gdist_c17169.21766	LS_Gdist_c15812.11007	LS_Gdist_c16282.6508	LS_Gdist_c13413.19009	LS_Gdist_c14387.9100	LS_Gdist_c18424.8641	LS_Gdist_c22470.23556	LS_Gdist_c26607.6028	LS_Gdist_c27686.9070	LS_Gdist_c9366.13530	LS_Gdist_c12459.7544	LS_Gdist_c15134.4917	LS_Gdist_c22079.2540	LS_Gdist_c15079.10781	LS_Gdist_c7380.6877	LS_Gdist_c7324.17533	LS_Gdist_c12159.11769	LS_Gdist_c13077.24519	LS_Gdist_c14542.8013	LS_Gdist_c14979.18654	LS_Gdist_c22425.15764	LS_Gdist_c11512.5663	LS_Gdist_c15129.13314	LS_Gdist_c11702.723	LS_Gdist_c16764.42629	LS_Gdist_c8256.336	LS_Gdist_c10571.26385	LS_Gdist_c11207.6573	LS_Diag_c9917.21040	LS_Gdist_c12890.30029	LS_Diag_c7585.39491	LS_Gdist_c14940.15963	LS_Gdist_c10824.16860	LS_Gdist_c17014.50515	LS_Gdist_c18590.6147	LS_Gdist_c25987.25982	LS_Gdist_c8375.57309	LS_Gdist_c13612.49836	LS_Gdist_c10352.20320	LS_Gdist_c9941.9673	LS_Gdist_c26523.23155	LS_Diag_c26635.20054	LS_Gdist_c12926.3212	LS_Gdist_c11374.12659	LS_Gdist_c51209.8124	LS_Gdist_c51523.13604	LS_Gdist_c22413.18524	LS_Gdist_c12621.3563	LS_Gdist_c9143.8121	LS_Diag_c9506.37271	LS_Gdist_c10175.7290	LS_Gdist_c50380.7243	LS_Gdist_c9304.7838	LS_Gdist_c15151.27642	LS_Gdist_c16339.5259	LS_EST_c15210.25847	LS_EST_c15210.26658	LS_Gdist_c9255.10981	LS_Gdist_c11681.33228	LS_Gdist_c15719.24603	LS_Gdist_c14789.4201	LS_Gdist_c14275.38772	LS_Gdist_c16381.2374	LS_Gdist_c27721.7277	LS_Gdist_c9910.3606	LS_Gdist_c19331.19776	LS_Gdist_c19723.306	LS_Diag_c15719.5070	LS_Gdist_c13699.1036	LS_Diag_c7896.36102	LS_Gdist_c11599.26294	LS_Gdist_c14578.8760	LS_Gdist_c7896.25960	LS_Gdist_c14475.4165	LS_EST_c7896.4296	LS_Gdist_c8349.605	LS_Gdist_c12741.3203	LS_Gdist_c12155.27263	LS_Gdist_c16981.21508	LS_Gdist_c64826.5801	LS_Gdist_c10026.23492	LS_Gdist_c15662.35138	LS_Gdist_c10279.2822	LS_Gdist_c13781.9053	LS_Gdist_c19496.4971	LS_Gdist_c7694.19328	LS_Gdist_c9015.1397	LS_Gdist_c14318.46419	LS_Gdist_c15750.16762	LS_Gdist_c21895.8428	LS_Gdist_c11727.1771	LS_Gdist_c15714.19608	LS_EST_c15342.6961	LS_Gdist_c2241.10572	LS_Gdist_c11706.11847	LS_Gdist_c15071.20639	LS_Gdist_c11748.15512	LS_Gdist_c9183.63428	LS_EST_c9049.34473	LS_Gdist_c22309.320	LS_Gdist_c7514.12660	LS_Gdist_c9734.27253	LS_Gdist_c15942.616	LS_Gdist_c16533.6053	LS_Gdist_c17149.12305	LS_Gdist_c20113.25204	LS_Gdist_c18380.4353	LS_Gdist_c50319.3189	LS_Gdist_c20400.3858	LS_Diag_c16318.27278	LS_Gdist_c10474.26338	LS_Gdist_c16318.867	LS_Gdist_c14442.7120	LS_Gdist_c10970.29622	LS_Gdist_c10792.20164	LS_Gdist_c26943.27768	LS_Diag_c10486.2522	LS_Diag_c8777.29054	LS_Gdist_c8179.188647	LS_Gdist_c10486.12733	LS_Gdist_c10685.23732	LS_Gdist_c26677.21137	LS_Gdist_c8179.73617	LS_Gdist_c10782.36179	LS_Gdist_c14603.63980	LS_Gdist_c7505.12953	LS_Diag_c8179.67825	LS_Gdist_c18085.11429	LS_Gdist_c7445.37320	LS_Gdist_c16656.10064	LS_Gdist_c10685.370	LS_Gdist_c10728.895	LS_Gdist_c12495.5424	LS_Gdist_c14603.14725	LS_EST_c22194.9028	LS_Diag_c53803.2912	LS_Gdist_c21209.19173	LS_Diag_c9605.1594	LS_Gdist_c14796.26433	LS_Diag_c13313.16268	LS_Diag_c14796.42261	LS_Diag_c19807.8320	LS_EST_c36336.3914	LS_Gdist_c10594.20887	LS_Gdist_c15796.21044	LS_Gdist_c17139.13214	LS_Gdist_c29116.3411	LS_Gdist_c7745.19499	LS_Gdist_c8798.23796	LS_Gdist_c9605.2135	LS_Diag_c28172.713	LS_Gdist_c13695.23631	LS_Gdist_c13571.7339	LS_Diag_c10830.50622	LS_Gdist_c15216.21845	LS_Gdist_c17970.6712	LS_Gdist_c22647.17702	LS_Diag_c14529.390	LS_Gdist_c11341.30473	LS_Gdist_c2565.3195	LS_Gdist_c13466.11524	LS_Diag_c9525.70796	LS_Gdist_c15581.45069	LS_Gdist_c12635.18790	LS_Gdist_c9834.24907	LS_Gdist_c10059.23896	LS_Gdist_c13290.10853	LS_Gdist_c27951.9372	LS_Gdist_c9217.15200	LS_Gdist_c11419.61434	LS_Diag_c8125.67718	LS_Gdist_c1911.8849	LS_Gdist_c27118.12911	LS_Gdist_c27118.21969	LS_Gdist_c64391.9389	LS_EST_c10340.4338	LS_Gdist_c13761.4632	LS_Gdist_c13837.9685	LS_Gdist_c20315.771	LS_Gdist_c64718.3352	LS_Diag_c8242.28249	LS_Gdist_c10400.20852	LS_Gdist_c11088.9664	LS_Gdist_c8000.19080	LS_Diag_c29525.10413	LS_Gdist_c13347.67802	LS_Gdist_c20274.17402	LS_LD_c7409.71523	LS_Diag_c8715.43363	LS_Gdist_c10801.24404	LS_Gdist_c13957.30176	LS_Gdist_c50268.5461	LS_Diag_c11352.37936	LS_Diag_c9606.28409	LS_Gdist_c2329.2694	LS_Gdist_c9606.29508	LS_Gdist_c26814.7477	LS_EST_c9014.35560	LS_Gdist_c7770.30437	LS_Gdist_c9908.11257	LS_Gdist_c13955.32746	LS_Gdist_c13975.42562	LS_Gdist_c8715.29228	LS_Gdist_c9383.1703	LS_Gdist_c14506.104901	LS_Diag_c15456.38605	LS_Gdist_c15456.45034	LS_Gdist_c7880.64981	LS_Gdist_c9801.26259	LS_Diag_c14828.35024	LS_Gdist_c9858.17195	LS_Gdist_c9623.122090	LS_Gdist_c12564.1356	LS_Gdist_c10687.13569	LS_Gdist_c11693.64062	LS_Gdist_c12596.3580	LS_Gdist_c16128.17454	LS_Gdist_c18017.15764	LS_Gdist_c7454.3248	LS_Gdist_c8919.30722	LS_Diag_c10126.101549	LS_Diag_c8067.12655	LS_Gdist_c10126.99828	LS_Gdist_c1845.4705	LS_Gdist_c8367.4967	LS_Gdist_c8844.27897	LS_Gdist_c8923.21861	LS_Gdist_c7409.30256	LS_LD_c7409.1096	LS_LD_c7409.11287	LS_LD_c7409.31489	LS_LD_c7409.65174	LS_LD_c7409.68426	LS_LD_c7409.87475	LS_Gdist_c11187.46663	LS_Gdist_c24536.13183	LS_Gdist_c12896.22823	LS_Gdist_c27627.1041	LS_Gdist_c9829.51957	LS_Gdist_c12020.10527	LS_Gdist_c26878.10385	LS_Gdist_c10270.14787	LS_Gdist_c26878.36962	LS_Gdist_c50511.2810	LS_Diag_c26546.427	LS_Gdist_c12603.21578	LS_Gdist_c26546.2752	LS_Gdist_c15935.17281	LS_Gdist_c10591.3087	LS_Gdist_c13189.4419	LS_Gdist_c12114.1732	LS_Gdist_c12951.6680	LS_Gdist_c13898.1226	LS_Gdist_c13898.22855	LS_Gdist_c14163.32615	LS_Gdist_c16007.2356	LS_Gdist_c64776.22380	LS_Gdist_c9702.3517	LS_Gdist_c29196.17250	LS_Gdist_c9016.31897	LS_Diag_c17883.13858	LS_Gdist_c10267.12028	LS_Gdist_c16009.13686	LS_Gdist_c14516.43790	LS_Gdist_c9687.14142	LS_Gdist_c8150.827	LS_Gdist_c15392.11551	LS_Gdist_c7487.11422	LS_Gdist_c11422.46500	LS_Gdist_c25474.10882	LS_Gdist_c14241.14725	LS_Gdist_c13999.47031	LS_Gdist_c10398.33382	LS_Gdist_c10750.66316	LS_Gdist_c9472.15257	LS_Gdist_c27187.4569	LS_Diag_c21020.9211	LS_Gdist_c18323.1390	LS_Gdist_c8238.60616	LS_Gdist_c9480.4801	LS_Gdist_c8868.27185	LS_Gdist_c21217.4520	LS_Gdist_c11671.9720	LS_Gdist_c52155.10864	LS_Gdist_c10106.5509	LS_Gdist_c17883.38312	LS_Gdist_c9208.9501	LS_Gdist_c14717.8389	LS_Gdist_c20059.28155	LS_Diag_c26445.37576	LS_LD_c11642.88216	LS_Gdist_c12221.8716	LS_Gdist_c18283.2619	LS_Gdist_c8467.4691	LS_Gdist_c26445.18539	LS_Gdist_c8842.28090	LS_Gdist_c11992.35976	LS_Gdist_c20799.612	LS_LD_c11642.14074	LS_LD_c11642.17371	LS_Gdist_c18908.7641	LS_LD_c11642.43521	LS_LD_c11642.98655	LS_Gdist_c20484.12672	LS_Gdist_c8707.30717	LS_Gdist_c8780.49514	LS_Gdist_c26618.11411	LS_LD_c11642.102499	LS_Gdist_c8150.140394	LS_Gdist_c15167.23130	LS_Gdist_c17884.21600	LS_Gdist_c18980.16466	LS_Gdist_c8213.47534	LS_Gdist_c14700.21251	LS_Gdist_c14700.21991	LS_Gdist_c17553.14000	LS_Gdist_c16262.15396	LS_Gdist_c9386.114429	LS_Gdist_c15914.5322	LS_Diag_c14245.20459	LS_Gdist_c12096.20030	LS_Gdist_c12417.7398	LS_Gdist_c8459.50352	LS_Gdist_c14282.2007	LS_Gdist_c11078.24741	LS_Gdist_c11596.1702	LS_Gdist_c14020.8426	LS_Gdist_c19129.5612	LS_Gdist_c10237.5861	LS_Gdist_c10703.36734	LS_Gdist_c26502.8617	LS_Gdist_c9448.9093	LS_Gdist_c14878.2288	LS_Gdist_c15218.15438	LS_Gdist_c12849.1676	LS_Gdist_c9581.844	LS_Diag_c8515.30170	LS_Gdist_c8515.5956	LS_Gdist_c10184.16654	LS_Gdist_c11410.3795	LS_Gdist_c12508.1853	LS_Gdist_c13594.40271	LS_Gdist_c7738.22648	LS_Gdist_c14931.4284	LS_Gdist_c14028.63898	LS_Gdist_c10195.32694	LS_Gdist_c8909.3528	LS_Gdist_c9919.7470	LS_Gdist_c10107.13851	LS_Gdist_c12766.6312	LS_Gdist_c17056.18051	LS_Gdist_c12245.21286	LS_Gdist_c25370.10719	LS_Gdist_c8904.5279	LS_Gdist_c9604.43599	LS_Gdist_c50779.36375	LS_Gdist_c17980.9897	LS_Gdist_c8887.77981	LS_Gdist_c17195.4345	LS_EST_c8171.4408	LS_Diag_c13121.6894	LS_Gdist_c12900.14329	LS_Gdist_c13121.7777	LS_Gdist_c51928.21160	LS_Gdist_c17765.12749	LS_Gdist_c18998.7859	LS_Gdist_c26592.12663	LS_Gdist_c27475.5797	LS_Gdist_c9441.18757	LS_LD_c10301.30337	LS_LD_c10301.55128	LS_Gdist_c10734.2111	LS_Gdist_c10823.16215	LS_Gdist_c13245.18807	LS_Gdist_c17376.30846	LS_Gdist_c8983.27039	LS_LD_c10301.20411	LS_LD_c10301.35803	LS_LD_c10301.42490	LS_Gdist_c10160.14059	LS_Gdist_c9637.15908	LS_LD_c10301.59159	LS_LD_c10301.80456	LS_Gdist_c64405.484	LS_Gdist_c8759.4267	LS_Gdist_c9024.145831	LS_Gdist_c19278.6658	LS_Gdist_c22925.7645	LS_Gdist_c14050.26209	LS_Gdist_c65338.14232	LS_Gdist_c51400.9181	LS_Gdist_c14997.16144	LS_Gdist_c16028.30703	LS_Gdist_c16288.16824	LS_LD_c10301.65529	LS_Gdist_c16821.699	LS_Gdist_c13561.16444	LS_Gdist_c10954.12608	LS_Gdist_c16635.10738	LS_EST_c54026.3100	LS_Gdist_c16511.10720	LS_Diag_c13468.35919	LS_EST_c13468.20977	LS_Gdist_c13468.28152	LS_Gdist_c16818.31776	LS_EST_c21370.12197	LS_Gdist_c64340.10532	LS_Gdist_c8972.5691	LS_Gdist_c9247.4776	LS_Gdist_c9648.5972	LS_Gdist_c17782.4931	LS_Gdist_c19014.1174	LS_Gdist_c8334.5119	LS_Gdist_c9905.9242	LS_Gdist_c16692.2175	LS_Gdist_c11385.6709	LS_Gdist_c12828.31008	LS_Gdist_c26994.11785	LS_Gdist_c35896.2483	LS_Gdist_c9660.4644	LS_Gdist_c12164.2999	LS_Gdist_c12537.19325	LS_Gdist_c11842.4956	LS_Diag_c8068.37450	LS_Gdist_c13459.7439	LS_Gdist_c14864.15188	LS_Gdist_c19143.11507	LS_Gdist_c13844.16360	LS_Gdist_c8068.27613	LS_Gdist_c11868.11865	LS_Gdist_c7986.14295	LS_Gdist_c8449.676	LS_Gdist_c8620.17576	LS_Gdist_c32311.4626	LS_Gdist_c14588.1391	LS_Gdist_c7382.21119	LS_Gdist_c11774.465	LS_Gdist_c18407.3022	LS_Gdist_c11947.13671	LS_Gdist_c10671.1341	LS_Diag_c8195.21508	LS_Diag_c8090.3652	LS_EST_c13019.10556	LS_Gdist_c29247.13132	LS_Gdist_c10736.10512	LS_Gdist_c7381.2672	LS_Gdist_c14497.9202	LS_Gdist_c7496.86621	LS_Gdist_c9919.42431	LS_Gdist_c10394.35527	LS_Gdist_c13723.12395	LS_Gdist_c11719.102983	LS_Gdist_c25773.10385	LS_Gdist_c12084.35328	LS_Gdist_c10999.2774	LS_Gdist_c13090.7073	LS_Gdist_c8267.12896	LS_Gdist_c12656.7190	LS_EST_c15993.16783	LS_Gdist_c10946.3261	LS_Gdist_c11368.14880	LS_Gdist_c7389.35967	LS_Gdist_c11111.4158	LS_Gdist_c10857.793	LS_Gdist_c17839.21190	LS_Gdist_c15225.5554	LS_Gdist_c15274.19581	LS_EST_c2355.6642	LS_Gdist_c21564.11107	LS_Gdist_c7370.12802	LS_Gdist_c18779.4881	LS_Gdist_c64374.3463	LS_Gdist_c12316.8771	LS_Gdist_c26914.3844	LS_Gdist_c10141.7275	LS_Gdist_c64839.15109	LS_Gdist_c13384.32513	LS_Gdist_c17110.5266	LS_Gdist_c50367.10538	LS_Gdist_c9610.9184	LS_Gdist_c14055.12403	LS_Gdist_c2067.1426	LS_Gdist_c12323.6624	LS_Gdist_c20539.13656	LS_Diag_c15963.52032	LS_Gdist_c50725.2298	LS_Diag_c18054.26040	LS_Gdist_c14649.3975	LS_Gdist_c10895.6012	LS_Gdist_c8697.29535	LS_Gdist_c10743.4137	LS_Gdist_c14193.1282	LS_Gdist_c13462.8881	LS_Gdist_c27316.12639	LS_Gdist_c8022.4566	LS_Gdist_c15963.34323	LS_Gdist_c15734.389	LS_Gdist_c16078.4451	LS_Gdist_c9053.11254	LS_Gdist_c12535.66749	LS_Gdist_c50837.8314	LS_Gdist_c52116.11271	LS_Gdist_c26838.10962	LS_Gdist_c12478.22713	LS_Gdist_c7676.11775	LS_Gdist_c11215.11815	LS_Diag_c8687.45892	LS_Diag_c15393.40828	LS_Gdist_c14721.55181	LS_Gdist_c18437.3606	LS_Gdist_c11733.18440	LS_Gdist_c9815.55164	LS_Gdist_c10607.10424	LS_Gdist_c17773.22228	LS_Gdist_c14021.16435	LS_Gdist_c13170.37910	LS_Gdist_c13101.2723	LS_Gdist_c27188.14137	LS_Gdist_c42911.19509	LS_Gdist_c14576.29710	LS_Gdist_c13490.4515	LS_Gdist_c13531.6409	LS_Diag_c13101.19776	LS_Gdist_c8857.1496	LS_Gdist_c19588.14893	LS_Gdist_c16550.13471	LS_Gdist_c8167.17821	LS_Gdist_c52152.3853	LS_Gdist_c10979.40733	LS_Diag_c16855.31250	LS_Gdist_c11906.22496	LS_Gdist_c19490.477	LS_Gdist_c12165.14541	LS_Gdist_c9719.12400	LS_Gdist_c7323.551	LS_Gdist_c13568.36869	LS_EST_c13490.13577	LS_Gdist_c9512.4591	LS_Diag_c27110.698	LS_Gdist_c11358.12781	LS_Gdist_c8626.57323	LS_Gdist_c18628.2529	LS_Gdist_c8852.25258	LS_Gdist_c13178.13579	LS_Gdist_c16856.25722	LS_Gdist_c12502.46687	LS_Gdist_c10965.23668	LS_EST_c7332.65558	LS_Gdist_c22619.1038	LS_EST_c8822.24578	LS_Gdist_c10476.3987	LS_Gdist_c10225.23311	LS_Gdist_c16168.9973	LS_Gdist_c10579.4050	LS_Gdist_c14422.11403	LS_Gdist_c10907.3626	LS_Gdist_c11935.39738	LS_Gdist_c10200.8964	LS_Diag_c27575.4281	LS_Gdist_c19141.2654	LS_Gdist_c13816.60648	LS_Diag_c11567.25571	LS_Gdist_c7594.2397	LS_Gdist_c17063.18949	LS_Gdist_c11536.5446	LS_EST_c25514.2231	LS_Gdist_c15896.8423	LS_Gdist_c8173.6557	LS_EST_c24136.14847	LS_Gdist_c12441.6337	LS_Gdist_c7230.15436	LS_Gdist_c10049.20234	LS_Gdist_c12309.10360	LS_Gdist_c24136.14369	LS_Gdist_c16386.38206	LS_Gdist_c14386.11765	LS_Gdist_c8657.16471	LS_Gdist_c15425.21602	LS_Gdist_c13768.8893	LS_Gdist_c17465.24663	LS_Gdist_c13181.3806	LS_Gdist_c12551.5045	LS_Diag_c12551.19729	LS_Gdist_c8922.18609	LS_Gdist_c20318.4123	LS_Gdist_c11509.10920	LS_Gdist_c15780.13516	LS_Diag_c64396.9544	LS_Gdist_c7894.5233	LS_Gdist_c11695.20873	LS_Diag_c26581.32123	LS_Gdist_c8368.16606	LS_Gdist_c27068.14696	LS_Gdist_c11179.19827	LS_Gdist_c11970.6571	LS_EST_c12694.24365	LS_Gdist_c10658.20423	LS_Gdist_c9427.23119	LS_Gdist_c26581.12710	LS_Gdist_c11675.3595	LS_Gdist_c10699.28861	LS_Gdist_c10530.15514	LS_Gdist_c9074.3173	LS_Gdist_c15932.11991	LS_Gdist_c7276.7105	LS_Gdist_c27400.23507	LS_Gdist_c64561.8763	LS_Gdist_c11485.16953	LS_Gdist_c12832.31935	LS_Gdist_c33006.16972	LS_Gdist_c11769.3733	LS_Gdist_c13825.2011	LS_Gdist_c9038.17815	LS_Gdist_c19423.5875	LS_Gdist_c17079.26236	LS_Gdist_c13351.11657	LS_Diag_c9339.41864	LS_Gdist_c10667.14008	LS_Gdist_c19225.29882	LS_Gdist_c43316.3906	LS_Gdist_c12731.7942	LS_Gdist_c8694.6851	LS_Gdist_c12668.23424	LS_Diag_c12668.23791	LS_Gdist_c9339.4685	LS_Gdist_c26815.33223	LS_Gdist_c12111.11097	LS_Gdist_c19131.15461	LS_Gdist_c10266.9417	LS_Gdist_c14139.12768	LS_Gdist_c22551.35957	LS_Gdist_c27039.22034	LS_Gdist_c13582.15538	LS_Gdist_c11083.11417	LS_Gdist_c50688.12711	LS_Gdist_c7184.6851	LS_Gdist_c18346.15046	LS_Gdist_c7931.37513	LS_Gdist_c11041.22796	LS_Gdist_c51041.1807	LS_Diag_c11007.19400	LS_Gdist_c11007.15103	LS_Gdist_c12172.19534	LS_Gdist_c14552.20055	LS_Gdist_c14412.14421	LS_Gdist_c8521.15538	LS_Gdist_c14652.21046	LS_Gdist_c12273.5560	LS_Gdist_c12213.15495	LS_Gdist_c12178.51361	LS_Gdist_c10322.2394	LS_Gdist_c11752.9816	LS_Gdist_c9312.3536	LS_Gdist_c18627.39884	LS_Gdist_c12597.13471	LS_Gdist_c17477.1482	LS_Gdist_c11434.3417	LS_Gdist_c10134.11140	LS_Gdist_c13960.14654	LS_Gdist_c11139.44998	LS_Gdist_c14243.45223	LS_Gdist_c13532.9549	LS_Gdist_c18696.6789	LS_EST_c19747.5774	LS_Gdist_c20588.12550	LS_Gdist_c9804.29226	LS_Gdist_c13712.5672	LS_Gdist_c12509.2578	LS_Gdist_c12509.28666	LS_Gdist_c13643.29374	LS_Gdist_c14120.25576	LS_Gdist_c14329.44879	LS_Gdist_c15619.17667	LS_Gdist_c20595.10603	LS_Gdist_c32955.14152	LS_Gdist_c17229.9567	LS_Gdist_c7398.24738	LS_Gdist_c10561.25130	LS_Gdist_c11336.46248	LS_Gdist_c8667.11217	LS_Gdist_c16943.22988	LS_EST_c17087.3510	LS_Gdist_c17087.7892	LS_Gdist_c10227.2162	LS_Gdist_c12023.17206	LS_Gdist_c15970.31288	LS_Gdist_c17629.6143	LS_Diag_c12557.5049	LS_Gdist_c50662.11347	LS_Gdist_c11401.16274	LS_Gdist_c9745.68695	LS_Gdist_c8824.29813	LS_Gdist_c14259.4606	LS_Gdist_c11826.14495	LS_Gdist_c13693.29107	LS_Gdist_c8498.38675	LS_Gdist_c35548.3090	LS_Diag_c11401.12433	LS_Gdist_c27130.47987	LS_Gdist_c15324.291	LS_Gdist_c10772.72031	LS_Gdist_c8069.44041	LS_Gdist_c12170.55339	LS_Gdist_c17802.34549	LS_Diag_c12523.2844	LS_Gdist_c18410.4200	LS_Gdist_c13076.18376	LS_Gdist_c18578.11362	LS_Gdist_c8843.17731	LS_Gdist_c27226.15722	LS_Gdist_c12405.3469	LS_Gdist_c52793.2677	LS_Gdist_c7810.80148	LS_Gdist_c8279.2030	LS_Gdist_c12658.21281	LS_Diag_c10927.16718	LS_Gdist_c9569.42740	LS_Gdist_c9647.58992	LS_Gdist_c9018.13185	LS_Gdist_c10319.10453	LS_Gdist_c14680.10698	LS_Gdist_c9909.46883	LS_Gdist_c12806.21717	LS_Gdist_c14137.11881	LS_Gdist_c8183.13274	LS_Gdist_c17415.9874	LS_Gdist_c16133.14008	LS_Gdist_c9590.7811	LS_Gdist_c21572.4427	LS_Gdist_c10381.7921	LS_Gdist_c16094.13688	LS_LD_c7433.43946	LS_EST_c10547.35120	LS_LD_c7433.36270	LS_EST_c10547.26477	LS_LD_c7433.56018	LS_LD_c7433.967	LS_LD_c7433.14698	LS_Gdist_c12557.18385	LS_Gdist_c11334.49012	LS_Gdist_c12618.43107	LS_Gdist_c27314.13711	LS_Gdist_c19008.33487	LS_Gdist_c7237.80657	LS_Gdist_c19002.4233	LS_Gdist_c9939.4770	LS_Gdist_c11526.13034	LS_Diag_c7237.94846	LS_Gdist_c51893.15438	LS_Gdist_c13953.16927	LS_Gdist_c8631.5982	LS_Gdist_c13226.3469	LS_Gdist_c18898.39642	LS_Gdist_c1950.13823	LS_Gdist_c15346.5347	LS_Gdist_c20509.6658	LS_Gdist_c27581.12512	LS_Gdist_c11135.4895	LS_Gdist_c17737.7897	LS_Gdist_c41083.5757	LS_Gdist_c10017.35831	LS_Diag_c8348.5644	LS_Gdist_c8679.12510	LS_Gdist_c11564.41548	LS_Gdist_c17962.14486	LS_Gdist_c15062.9546	LS_Gdist_c18979.18145	LS_Gdist_c14064.31281	LS_Gdist_c8178.155863	LS_Gdist_c8178.51074	LS_Gdist_c10210.67259	LS_Gdist_c16122.9332	LS_Gdist_c7644.8432	LS_Gdist_c12821.77868	LS_Gdist_c8384.35403	LS_Gdist_c11163.3461	LS_Gdist_c18975.27580	LS_Gdist_c8348.30885	LS_Gdist_c15499.12562	LS_EST_c14372.22356	LS_Gdist_c13394.17456	LS_Gdist_c8484.6098	LS_Gdist_c27302.15728	LS_EST_c27302.16379	LS_Gdist_c9368.25161	LS_Gdist_c14752.54526	LS_Gdist_c7978.12820	LS_Gdist_c10511.1819	LS_Gdist_c50270.8698	LS_Gdist_c7489.22673	LS_Gdist_c8689.38304	LS_Gdist_c8117.1754	LS_Gdist_c29458.17768	LS_Gdist_c8053.38293	LS_Gdist_c8660.8100	LS_Gdist_c13564.21113	LS_Gdist_c14309.374	LS_Gdist_c12321.18372	LS_Gdist_c14735.14095	LS_Gdist_c10537.35275	LS_Gdist_c11801.8271	LS_Gdist_c27154.3333	LS_Diag_c17094.10734	LS_Gdist_c12366.12735	LS_Gdist_c10911.6137	LS_Gdist_c13528.3583	LS_Gdist_c18402.1846	LS_Gdist_c8097.48268	LS_Gdist_c9408.10376	LS_Gdist_c23102.689	LS_Gdist_c10445.31666	LS_Gdist_c8634.34470	LS_Gdist_c26499.42040	LS_Gdist_c9292.15298	LS_Diag_c8097.65863	LS_Gdist_c11046.4012	LS_Diag_c11046.9420	LS_Gdist_c9139.29587	LS_Gdist_c10913.37495	LS_Gdist_c21143.14088	LS_Gdist_c50339.3637	LS_Gdist_c14345.12027	LS_Gdist_c14507.2927	LS_EST_c27673.22709	LS_Gdist_c16365.19073	LS_Gdist_c17225.23820	LS_Gdist_c16201.9340	LS_Gdist_c8012.17681	LS_Gdist_c7606.34022	LS_Gdist_c15174.3397	LS_Gdist_c8381.804	LS_Gdist_c50983.10439	LS_Gdist_c13607.27278	LS_Gdist_c12258.33955	LS_Gdist_c17424.21462	LS_Gdist_c13778.15256	LS_Gdist_c12348.1517	LS_Gdist_c26689.19544	LS_Gdist_c29364.6823	LS_Gdist_c44305.15450	LS_Gdist_c9737.31784	LS_Gdist_c14099.2898	LS_Gdist_c11731.16826	LS_Gdist_c9051.12507	LS_Gdist_c12004.45053	LS_Gdist_c12895.9002	LS_Gdist_c9034.15529	LS_Gdist_c10334.16449	LS_Gdist_c14106.1856	LS_Gdist_c15572.4111	LS_Gdist_c11110.35052	LS_LD_c11110.52601	LS_LD_c11110.78178	LS_Gdist_c26535.12974	LS_LD_c11110.8691	LS_Gdist_c18886.1665	LS_LD_c11110.29271	LS_LD_c11110.69415	LS_Gdist_c7392.3527	LS_Diag_c7392.16517	LS_Gdist_c17792.4799	LS_Gdist_c17192.2856	LS_LD_c11110.85653	LS_Gdist_c18186.15312	LS_Gdist_c52235.11365	LS_Gdist_c11669.41185	LS_Diag_c8058.57037	LS_Gdist_c27092.2686	LS_Gdist_c15384.14274	LS_Gdist_c15647.1385	LS_Gdist_c14209.5698	LS_Gdist_c12008.10794	LS_Gdist_c8045.15446	LS_Gdist_c13983.38324	LS_Gdist_c10110.5194	LS_Diag_c26620.3765	LS_EST_c12684.12539	LS_Gdist_c9598.32685	LS_LD_c11110.91659	LS_Gdist_c17352.3219	LS_Gdist_c10717.439	LS_Gdist_c7209.260	LS_Diag_c8660.9994	LS_Gdist_c16921.19191	LS_Gdist_c10238.18238	LS_Gdist_c9335.717	LS_Gdist_c11969.5501	LS_Diag_c18113.62121	LS_Gdist_c2422.10478	LS_Gdist_c29483.2077	LS_Gdist_c12262.4210	LS_Gdist_c12205.14843	LS_Gdist_c14522.14278	LS_Gdist_c9645.7277	LS_Gdist_c12205.9397	LS_Gdist_c7338.14946	LS_Gdist_c12205.18343	LS_Gdist_c13981.2686	LS_Gdist_c16346.8048	LS_Gdist_c12360.16704	LS_Gdist_c14570.10027	LS_Gdist_c17625.6003	LS_Gdist_c52664.11789	LS_Gdist_c22069.4535	LS_Gdist_c12106.7887	LS_LD_c10228.24162	LS_Gdist_c11528.20803	LS_LD_c10228.55182	LS_Gdist_c11931.2583	LS_LD_c10228.10195	LS_LD_c10228.14120	LS_LD_c10228.422	LS_Gdist_c11573.27595	LS_Gdist_c13135.3086	LS_Diag_c19306.13572	LS_Gdist_c51280.2654	LS_Gdist_c9197.38403	LS_Gdist_c12022.13173	LS_Gdist_c14679.43336	LS_Gdist_c18113.4931	LS_Gdist_c2064.21445	LS_Gdist_c50866.26615	LS_Gdist_c10246.47357	LS_Gdist_c23948.14083	LS_Gdist_c8890.10828	LS_Gdist_c11942.8011	LS_Gdist_c13766.1405	LS_Gdist_c13020.7744	LS_Gdist_c10972.21254	LS_Gdist_c50234.2508	LS_Gdist_c12080.21320	LS_Gdist_c17751.8211	LS_Diag_c11209.49469	LS_Gdist_c10123.8905	LS_Gdist_c29176.870	LS_Gdist_c7851.5393	LS_Gdist_c15584.11880	LS_Gdist_c13024.4379	LS_Gdist_c12980.9944	LS_Gdist_c19150.15287	LS_Gdist_c19422.795	LS_Gdist_c14867.15997	LS_Gdist_c13734.12361	LS_Gdist_c65646.4349	LS_Gdist_c8577.22893	LS_Gdist_c7945.711	LS_Gdist_c11729.4131	LS_Gdist_c8476.15403	LS_Gdist_c8223.37650	LS_Gdist_c10818.27515	LS_Gdist_c13046.5047	LS_Gdist_c12082.31638	LS_Gdist_c8451.17071	LS_Gdist_c11327.10305	LS_Gdist_c18790.11229	LS_Gdist_c12176.21914	LS_Gdist_c15447.19034	LS_Gdist_c12486.8290	LS_Gdist_c16873.14125	LS_Gdist_c7909.15551	LS_Gdist_c9963.6202	LS_Gdist_c27303.2692	LS_Gdist_c14375.8620	LS_Gdist_c15605.1553	LS_Gdist_c12283.40189	LS_Gdist_c15155.6914	LS_Gdist_c2698.11234	LS_Gdist_c12965.5514	LS_Gdist_c19784.7223	LS_Gdist_c26873.34997	LS_Gdist_c8446.55866	LS_Diag_c8446.42605	LS_Gdist_c26696.28246	LS_Gdist_c64447.480	LS_Gdist_c26688.19195	LS_Gdist_c11543.10423	LS_Gdist_c19043.17120	LS_Gdist_c7726.7253	LS_Gdist_c16919.5313	LS_Gdist_c8711.1259	LS_Gdist_c13773.44141	LS_Gdist_c15583.8286	LS_Gdist_c17337.6259	LS_Gdist_c8434.59882	LS_Gdist_c8988.1179	LS_Gdist_c22238.14898	LS_Gdist_c20023.598	LS_Gdist_c26524.11646	LS_Gdist_c26524.5013	LS_Gdist_c51189.584	LS_Gdist_c35834.7830	LS_Gdist_c14042.47968	LS_EST_c1883.9050	LS_Gdist_c14123.5759	LS_Gdist_c19592.15100	LS_Gdist_c26522.9728	LS_Gdist_c20129.4279	LS_Gdist_c64433.14253	LS_Gdist_c9543.39894	LS_Gdist_c9667.105010	LS_Gdist_c16468.8783	LS_Gdist_c2290.12505	LS_Gdist_c15091.6847	LS_Diag_c27209.9318	LS_Gdist_c13324.13279	LS_Gdist_c2318.17252	LS_Diag_c7753.36366	LS_Gdist_c8104.22126	LS_Gdist_c9754.1315	LS_Gdist_c7753.9968	LS_Gdist_c9511.2547	LS_Diag_c8545.4819	LS_Gdist_c15192.3662	LS_Gdist_c17800.404	LS_Gdist_c9540.68656	LS_Gdist_c9416.5261	LS_Gdist_c11132.44070	LS_Gdist_c13443.2020	LS_Gdist_c7601.21962	LS_Gdist_c10362.6226	LS_EST_c29123.19749	LS_Gdist_c2029.14530	LS_Gdist_c9587.3381	LS_Gdist_c7480.18850	LS_Gdist_c10440.45234	LS_Gdist_c17965.627	LS_Gdist_c25141.6488	LS_EST_c52891.2639	LS_Gdist_c7579.8623	LS_Gdist_c7825.18576	LS_Gdist_c18016.3058	LS_Gdist_c9818.16085	LS_Gdist_c19728.27487	LS_Gdist_c12533.16653	LS_Gdist_c17289.16567	LS_Gdist_c64894.18411	LS_Gdist_c15871.20948	LS_Gdist_c17806.4634	LS_Diag_c13197.18290	LS_Gdist_c13892.12457	LS_Gdist_c14970.30937	LS_Gdist_c29103.832	LS_Gdist_c9384.17635	LS_Gdist_c14012.8956	LS_Gdist_c8111.1563	LS_Gdist_c10441.10934	LS_EST_c13197.15317	LS_Gdist_c35860.9907	LS_Gdist_c10650.17525	LS_Gdist_c51407.19617	LS_Gdist_c7197.7695	LS_Gdist_c8295.15291	LS_Gdist_c9886.10355	LS_Diag_c7197.57325	LS_Gdist_c52375.6351	LS_Gdist_c8499.54663	LS_Diag_c8504.100754	LS_Gdist_c16259.11504	LS_EST_c9372.6214	LS_Gdist_c16965.37835	LS_Gdist_c9372.17619	LS_Gdist_c11261.24385	LS_Gdist_c26468.13329	LS_Gdist_c8504.104767	LS_Gdist_c8504.3938	LS_Gdist_c13344.28105	LS_Gdist_c8895.41759	LS_Diag_c12301.33871	LS_Diag_c14568.65477	LS_Gdist_c12301.6360	LS_Gdist_c26292.586	LS_Gdist_c12642.13020	LS_Gdist_c26552.24951	LS_Gdist_c10835.3011	LS_Gdist_c11621.31781	LS_Gdist_c7570.21065	LS_Gdist_c26525.6939	LS_Gdist_c15272.10362	LS_EST_c13617.65575	LS_Diag_c15943.14500	LS_Gdist_c15943.13789	LS_Diag_c13382.15509	LS_Gdist_c11665.33910	LS_Gdist_c14396.37003	LS_Gdist_c14538.7249	LS_Gdist_c14663.8229	LS_Gdist_c17212.16495	LS_Gdist_c64467.7144	LS_Gdist_c9572.14117	LS_Gdist_c12337.35260	LS_Gdist_c13138.73244	LS_Gdist_c13382.4823	LS_Gdist_c14974.19512	LS_Gdist_c15788.47070	LS_Gdist_c7806.27912	LS_Gdist_c7977.3395	LS_Gdist_c10384.3937	LS_Gdist_c13617.63452	LS_Gdist_c26525.40077	LS_Gdist_c9924.2070	LS_Gdist_c51709.19263	LS_Gdist_c14912.27876	LS_Gdist_c11204.6572	LS_EST_c12642.45844	LS_EST_c8502.73854	LS_Gdist_c13858.12086	LS_Gdist_c50948.13182	LS_Gdist_c14485.1716	LS_Gdist_c13488.12882	LS_Gdist_c20132.7115	LS_Gdist_c50611.28739	LS_Gdist_c19167.1846	LS_Gdist_c19764.4580	LS_Gdist_c20925.13089	LS_Gdist_c10317.25273	LS_Gdist_c12923.46788	LS_Gdist_c14441.38711	LS_Gdist_c19663.2723	LS_Diag_c26716.27203	LS_Gdist_c10521.14215	LS_Gdist_c13058.20138	LS_Gdist_c14512.22649	LS_Gdist_c52652.27664	LS_Gdist_c9248.840	LS_Gdist_c10475.3304	LS_Gdist_c12675.13356	LS_Gdist_c9669.13048	LS_Gdist_c50763.51390	LS_EST_c21640.15211	LS_Gdist_c11226.23967	LS_Gdist_c11603.894	LS_Gdist_c20408.8094	LS_Gdist_c29136.29368	LS_Diag_c14235.2823	LS_Gdist_c51329.4944	LS_Gdist_c13306.4829	LS_Gdist_c15408.7297	LS_Gdist_c14896.8048	LS_Gdist_c13662.7037	LS_Gdist_c15221.37307	LS_Gdist_c13640.22871	LS_Gdist_c64508.9914	LS_EST_c7946.15515	LS_EST_c7946.16283	LS_Gdist_c23524.9547	LS_Gdist_c64352.15619	LS_LD_c12045.12768	LS_LD_c12045.16503	LS_LD_c12045.21039	LS_LD_c12045.24574	LS_LD_c12045.37829	LS_LD_c12045.5624	LS_LD_c12045.60000	LS_LD_c12045.74352	LS_Gdist_c14929.15924	LS_Gdist_c8127.119012	LS_EST_c51385.16645	LS_Gdist_c11306.1463	LS_Gdist_c51385.14247	LS_Gdist_c27190.13475	LS_Gdist_c11306.16663	LS_Diag_c9986.6635	LS_Gdist_c14307.35541	LS_Gdist_c9986.6632	LS_Gdist_c50832.14523	LS_Gdist_c51806.8009	LS_Gdist_c12698.17594	LS_Gdist_c26661.4178	LS_Gdist_c9146.6664	LS_Gdist_c11379.9306	LS_Gdist_c14458.1770	LS_Gdist_c19222.14820	LS_Gdist_c9661.16359	LS_Gdist_c3003.2599	LS_Gdist_c10115.3936	LS_Gdist_c11208.31804	LS_Gdist_c50518.719	LS_Gdist_c9141.22843	LS_Gdist_c17469.13097	LS_Gdist_c21023.6296	LS_Gdist_c11498.12375	LS_Gdist_c14699.452	LS_Gdist_c16389.19907	LS_Gdist_c23415.15574	LS_Gdist_c13798.10162	LS_Gdist_c14359.5560	LS_Gdist_c52657.15751	LS_Gdist_c51216.13123	LS_Gdist_c16787.4670	LS_Gdist_c8118.20448	LS_Gdist_c29339.828	LS_Gdist_c10656.40714	LS_Gdist_c8945.3351	LS_Gdist_c8958.38605	LS_Gdist_c8969.6592	LS_Gdist_c20893.20069	LS_EST_c17103.1839	LS_Gdist_c13454.13666	LS_Gdist_c54030.1799	LS_Diag_c20765.25307	LS_Diag_c9278.22012	LS_Gdist_c14933.5137	LS_Gdist_c27184.11488	LS_Gdist_c9278.20785	LS_Gdist_c12650.37950	LS_Gdist_c13526.10106	LS_Gdist_c29213.5391	LS_Gdist_c16240.597	LS_Gdist_c8898.18645	LS_Gdist_c10909.4691	LS_Gdist_c9340.7602	LS_Gdist_c12201.43719	LS_Gdist_c8343.1307	LS_Gdist_c9356.1929	LS_Gdist_c22471.2924	LS_Gdist_c9959.19091	LS_Gdist_c16937.9345	LS_Gdist_c22260.14606	LS_Gdist_c15673.30052	LS_Gdist_c13701.11919	LS_Gdist_c17059.22531	LS_Gdist_c20018.9194	LS_Gdist_c18526.12284	LS_Gdist_c29294.16881	LS_Gdist_c9901.15100	LS_Gdist_c26538.5811	LS_Gdist_c11054.7746	LS_Gdist_c14541.3741	LS_Gdist_c36469.1107	LS_Gdist_c15484.40019	LS_Gdist_c7824.21210	LS_Gdist_c15484.27512	LS_Diag_c7401.87153	LS_Gdist_c7867.10339	LS_Gdist_c7401.6590	LS_Gdist_c8952.20255	LS_Gdist_c11809.12447	LS_LD_c10228.44579	LS_Gdist_c14568.33489	LS_Diag_c10280.68161	LS_Gdist_c17067.21242	LS_Gdist_c7776.38417	LS_Gdist_c11212.3344	LS_Gdist_c14179.8352	LS_Gdist_c14664.5172	LS_Gdist_c12524.2415	LS_Gdist_c7452.62408	LS_Gdist_c50744.18841	LS_Gdist_c29090.42849	LS_Gdist_c14991.41549	LS_Gdist_c7799.153865	LS_Gdist_c9902.19685	LS_Gdist_c27053.28964	LS_Gdist_c9434.42245	LS_Gdist_c16996.1006	LS_Gdist_c22481.14495	LS_Gdist_c35780.891	LS_Gdist_c9565.11627	LS_Gdist_c12310.1701	LS_Gdist_c15933.5949	LS_Gdist_c9032.6716	LS_Gdist_c12850.7085	LS_Gdist_c14797.2531	LS_Diag_c9082.16203	LS_Gdist_c10627.32427	LS_Gdist_c50585.24264	LS_Gdist_c10000.8156	LS_Gdist_c29148.608	LS_Gdist_c52746.1134	LS_Gdist_c9608.44002	LS_Gdist_c9913.18250	LS_Gdist_c53179.3492	LS_Gdist_c7165.14517	LS_Gdist_c8129.1969	LS_Gdist_c9082.3203	LS_Gdist_c10158.13495	LS_Gdist_c10787.56107	LS_Gdist_c13296.10563	LS_Gdist_c16446.7672	LS_Gdist_c19936.7297	LS_Gdist_c27577.18249	LS_Gdist_c26918.19911	LS_LD_c9283.59335	LS_Diag_c7473.79462	LS_Gdist_c16694.3313	LS_LD_c9283.36892	LS_Gdist_c21715.3243	LS_Gdist_c64917.19350	LS_LD_c9283.24052	LS_LD_c9283.27065	LS_Gdist_c7473.34323	LS_Gdist_c11273.35343	LS_Gdist_c50336.695	LS_Gdist_c7980.20801	LS_Gdist_c11388.50571	LS_Gdist_c7559.728	LS_Diag_c8059.19613	LS_Gdist_c8059.144000	LS_Gdist_c8059.280	LS_Gdist_c10164.7638	LS_Gdist_c13523.18880	LS_Gdist_c64354.7833	LS_Gdist_c8023.10956	LS_Diag_c10164.45880	LS_Gdist_c15104.3145	LS_Gdist_c13083.2015	LS_Gdist_c64436.11183	LS_Gdist_c19349.3075	LS_Gdist_c7744.2816	LS_Gdist_c15694.35440	LS_Gdist_c7521.7807	LS_Gdist_c8266.37171	LS_Gdist_c12993.13145	LS_Diag_c15730.23492	LS_Gdist_c15730.36470	LS_Gdist_c16205.5594	LS_Gdist_c9002.20138	LS_EST_c7936.43951	LS_Gdist_c11428.11957	LS_Gdist_c14016.4715	LS_Gdist_c14832.2892	LS_EST_c11428.10742	LS_EST_c7936.44011	LS_Gdist_c11277.19445	LS_Gdist_c18167.9677	LS_Gdist_c7936.42715	LS_Gdist_c14124.33078	LS_Gdist_c15551.6889	LS_Gdist_c11537.26712	LS_Gdist_c13709.5590	LS_Gdist_c42491.4599	LS_Gdist_c17450.819	LS_Gdist_c19887.320	LS_Diag_c21095.14161	LS_EST_c21095.8055	LS_Gdist_c24331.3269	LS_Gdist_c20699.12144	LS_Gdist_c51584.1088	LS_Gdist_c11430.23383	LS_Gdist_c10776.940	LS_Gdist_c11439.10372	LS_Gdist_c7957.30374	LS_Gdist_c20429.10295	LS_Gdist_c51624.7592	LS_Gdist_c64349.5474	LS_Gdist_c14330.1237	LS_Gdist_c14388.21744	LS_Gdist_c18037.7936	LS_Gdist_c21346.11143	LS_Gdist_c51052.8231	LS_Gdist_c51500.3061	LS_Gdist_c8329.43180	LS_Gdist_c10250.10624	LS_Gdist_c19282.339	LS_LD_c7409.103497	LS_Gdist_c9825.13451	LS_Gdist_c12546.594	LS_Gdist_c13498.2612	LS_Gdist_c7844.54274	LS_Gdist_c13501.17691	LS_Gdist_c26825.10420	LS_Gdist_c50286.15775	LS_Gdist_c12609.25131	LS_Gdist_c11164.20169	LS_Gdist_c7404.10188	LS_Gdist_c17451.22772	LS_Gdist_c26444.3984	LS_Gdist_c9693.21518	LS_Gdist_c11218.41020	LS_Gdist_c51232.11725	LS_Gdist_c8651.2595	LS_Diag_c11218.76312	LS_Gdist_c17288.23174	LS_Gdist_c64350.13539	LS_Diag_c7375.7308	LS_Gdist_c17529.1744	LS_Gdist_c9654.5469	LS_Gdist_c8197.13454	LS_Gdist_c10034.35152	LS_Gdist_c12991.9319	LS_Gdist_c13053.1815	LS_Gdist_c7191.43206	LS_Gdist_c10578.10337	LS_Gdist_c11211.1103	LS_Gdist_c11974.25726	LS_Gdist_c11974.4003	LS_EST_c12414.62228	LS_Gdist_c11211.19926	LS_Gdist_c13122.25005	LS_Gdist_c9640.1730	LS_Gdist_c12932.11322	LS_Gdist_c50641.983	LS_Gdist_c9397.3835	LS_Gdist_c13670.28854	LS_Gdist_c18511.14074	LS_Gdist_c50308.45723	LS_Gdist_c8163.54035	LS_Gdist_c15433.14896	LS_Gdist_c20610.856	LS_Diag_c10629.50261	LS_EST_c10629.61712	LS_Gdist_c11626.31801	LS_Gdist_c50455.19304	LS_Gdist_c16356.34193	LS_Gdist_c8913.18671	LS_Diag_c7757.32196	LS_Gdist_c12253.13211	LS_Gdist_c8382.91335	LS_Gdist_c9302.9831	LS_Gdist_c11763.20992	LS_Diag_c8641.44119	LS_Diag_c9803.2941	LS_Gdist_c10874.24029	LS_Gdist_c7383.37795	LS_Gdist_c7757.2220	LS_Gdist_c9803.2385	LS_Diag_c12925.2150	LS_Gdist_c10060.54099	LS_Gdist_c11484.18158	LS_Gdist_c12958.13901	LS_Gdist_c14133.13733	LS_Gdist_c7250.15579	LS_EST_c10629.61092	LS_Gdist_c11281.28488	LS_Gdist_c11615.1844	LS_Gdist_c16210.4726	LS_Gdist_c17100.1331	LS_Gdist_c8829.13828	LS_Gdist_c19091.1337	LS_Gdist_c26567.10372	LS_Gdist_c7586.53356	LS_Gdist_c9302.117365	LS_Gdist_c10302.32893	LS_Gdist_c10124.16569	LS_Gdist_c12117.8105	LS_Gdist_c15280.10748	LS_Gdist_c1930.12077	LS_Gdist_c10393.14681	LS_Gdist_c15687.581	LS_Gdist_c13183.4680	LS_Gdist_c8731.2124	LS_Gdist_c7534.34355	LS_Gdist_c11122.11205	LS_Gdist_c10564.12968	LS_Gdist_c12214.29845	LS_Gdist_c35975.19914	LS_Gdist_c8562.11509	LS_Gdist_c9556.16161	LS_Gdist_c9750.8450	LS_Gdist_c12964.17905	LS_Gdist_c12498.6187	LS_EST_c15007.10713	LS_Gdist_c12282.2276	LS_Gdist_c14671.1787	LS_Gdist_c15007.2198	LS_Gdist_c9131.6089	LS_Gdist_c7821.11575	LS_Gdist_c7530.25371	LS_Gdist_c8420.14475	LS_Gdist_c20296.12626	LS_Gdist_c11952.1790	LS_Gdist_c64707.8921	LS_Diag_c11308.45812	LS_Gdist_c15069.11567	LS_Gdist_c8188.4212	LS_Gdist_c12255.31355	LS_Gdist_c18268.10408	LS_Gdist_c13604.54642	LS_Gdist_c8328.62865	LS_Gdist_c19905.13455	LS_Gdist_c29401.26053	LS_Gdist_c8586.13905	LS_Gdist_c15668.2209	LS_Gdist_c10479.1238	LS_Gdist_c15320.2271	LS_Gdist_c8332.23478	LS_Gdist_c13542.21387	LS_Diag_c34825.412	LS_Gdist_c26633.2345	LS_Gdist_c19034.3237	LS_Gdist_c22684.5084	LS_Gdist_c14284.19878	LS_Gdist_c27171.20520	LS_Gdist_c12335.15196	LS_Gdist_c13208.13217	LS_Gdist_c15397.15138	LS_Gdist_c17926.38704	LS_Gdist_c18901.14883	LS_Gdist_c7555.31070	LS_Diag_c18544.3643	LS_EST_c11402.54948	LS_Gdist_c51440.3094	LS_Gdist_c53237.13957	LS_Gdist_c8691.7065	LS_Gdist_c8723.41017	LS_Gdist_c64729.19147	LS_Gdist_c15181.1484	LS_Gdist_c9810.3532	LS_Gdist_c10169.17970	LS_Gdist_c11655.1088	LS_Gdist_c11943.1173	LS_Gdist_c19514.2259	LS_Gdist_c22440.17566	LS_Gdist_c11924.11298	LS_Gdist_c7940.34142	LS_Gdist_c9508.4628	LS_Gdist_c8325.308	LS_Gdist_c15442.28423	LS_Gdist_c11402.16752	LS_Gdist_c16053.50607	LS_Diag_c26978.3222	LS_Gdist_c9863.1947	LS_Gdist_c12878.5844	LS_EST_c17899.13961	LS_Gdist_c21565.17681	LS_Gdist_c20718.3865	LS_Gdist_c13439.12067	LS_Gdist_c9079.20266	LS_Gdist_c9390.1684	LS_Diag_c22129.3231	LS_Gdist_c22129.29626	LS_Gdist_c11734.45945	LS_Gdist_c11151.11460	LS_Gdist_c26626.6105	LS_Gdist_c8081.50511	LS_Gdist_c13525.2805	LS_Diag_c14293.13766	LS_Gdist_c26537.2587	LS_Diag_c26626.43480	LS_Gdist_c12013.6144	LS_Gdist_c12272.10902	LS_Gdist_c24443.12092	LS_Gdist_c9059.17054	LS_Gdist_c17689.3573	LS_Gdist_c26962.825	LS_Gdist_c9089.676	LS_Gdist_c10489.11069	LS_Gdist_c11593.18185	LS_Gdist_c17526.2481	LS_Gdist_c12236.6636	LS_Gdist_c13014.4643	LS_Gdist_c21745.3750	LS_Gdist_c7311.11975	LS_Gdist_c10529.8390	LS_Gdist_c15344.29432	LS_Gdist_c12034.18459	LS_Gdist_c8016.32142	LS_Gdist_c10502.14485	LS_Gdist_c12836.11188	LS_Gdist_c13696.16270	LS_Gdist_c64807.15994	LS_Gdist_c20256.2326	LS_Gdist_c7592.19052	LS_Gdist_c13445.545	LS_Gdist_c51123.5297	LS_Gdist_c7653.99585	LS_Gdist_c27315.1859	LS_Gdist_c26110.68820	LS_EST_c8629.68441	LS_Gdist_c18431.14712	LS_Gdist_c17592.16537	LS_Gdist_c16063.13505	LS_EST_c12812.35034	LS_Diag_c10029.3886	LS_Gdist_c12812.27294	LS_Gdist_c17592.10588	LS_EST_c18833.9973	LS_Gdist_c18833.16910	LS_Diag_c8943.16926	LS_Gdist_c16936.9426	LS_Gdist_c19354.15706	LS_Gdist_c9396.537	LS_Gdist_c11627.25425	LS_Gdist_c2025.1551	LS_Gdist_c7860.33937	LS_EST_c51096.1760	LS_Gdist_c26752.15593	LS_Diag_c12025.51520	LS_Gdist_c12867.1241	LS_Gdist_c8351.8292	LS_Diag_c11013.28498	LS_Gdist_c9948.7228	LS_Gdist_c10904.1735	LS_Gdist_c12764.5011	LS_Gdist_c16302.34846	LS_Gdist_c9528.486	LS_Gdist_c9671.494	LS_Gdist_c13037.24613	LS_Gdist_c17475.17310	LS_Gdist_c10148.37896	LS_EST_c65344.2042	LS_Gdist_c10834.8915	LS_Gdist_c15989.3086	LS_Gdist_c16269.2217	LS_Gdist_c2134.17346	LS_Gdist_c22280.15786	LS_EST_c26673.1554	LS_Gdist_c12129.2346	LS_Gdist_c12729.19527	LS_Gdist_c18339.3300	LS_Gdist_c2219.21126	LS_Gdist_c7881.43945	LS_Gdist_c8794.3350	LS_Gdist_c14472.12565	LS_Diag_c7588.5397	LS_Gdist_c11463.49690	LS_Gdist_c11811.13762	LS_Gdist_c9036.24127	LS_Gdist_c64522.13381	LS_Gdist_c9982.48407	LS_Gdist_c9982.150864	LS_Gdist_c9595.25396	LS_Gdist_c8617.12187	LS_Gdist_c51887.4197	LS_Gdist_c17523.16631	LS_Gdist_c15732.8957	LS_Gdist_c29127.21232	LS_Gdist_c12807.18660	LS_Gdist_c9080.26938	LS_Gdist_c20029.21717	LS_Gdist_c15805.783	LS_Diag_c20029.14700	LS_Gdist_c9267.10745	LS_Gdist_c8743.174999	LS_Gdist_c2182.6493	LS_Gdist_c16116.23777	LS_Gdist_c9149.21508	LS_Gdist_c16449.7110	LS_Diag_c13298.58073	LS_Gdist_c17025.5227	LS_Diag_c9267.45287	LS_Gdist_c13457.30156	LS_Gdist_c10861.23270	LS_Gdist_c8996.1539	LS_Gdist_c50373.2678	LS_Gdist_c13319.4118	LS_Gdist_c42825.11349	LS_Gdist_c15441.856	LS_Gdist_c20488.638	LS_Gdist_c18005.13012	LS_Diag_c9982.73834	LS_Gdist_c17181.3298	LS_Gdist_c9839.41842	LS_Gdist_c43007.6396	LS_Gdist_c20167.18661	LS_Gdist_c13414.4343	LS_Gdist_c51743.9245	LS_Gdist_c15112.7260	LS_Gdist_c17441.2359	LS_Gdist_c7835.29616	LS_Gdist_c28960.19585	LS_Gdist_c12356.6148	LS_Gdist_c51693.25097	LS_Gdist_c18900.17235	LS_Gdist_c12579.1349	LS_Gdist_c22685.11998	LS_Gdist_c12307.12954	LS_Gdist_c10375.18118	LS_Gdist_c19287.5328	LS_Gdist_c17090.8677	LS_Gdist_c13215.3485	LS_Gdist_c11911.21899	LS_Gdist_c9282.24402	LS_Gdist_c12307.18227	LS_Gdist_c27152.9921	LS_Gdist_c14697.3501	LS_Gdist_c10694.31242	LS_Gdist_c12704.17769	LS_Gdist_c50278.4384	LS_Gdist_c21446.3424	LS_Gdist_c19748.21169	LS_Gdist_c19094.26301	LS_Gdist_c13356.3737	LS_Gdist_c12324.5155	LS_Gdist_c11815.12674	LS_Gdist_c12811.1289	LS_Gdist_c10939.5454	LS_Gdist_c10089.8205	LS_Gdist_c12639.5131	LS_Gdist_c14959.20830	LS_Gdist_c7925.6826	LS_Gdist_c26608.8223	LS_Gdist_c1978.40332	LS_Gdist_c13091.26113	LS_Gdist_c14258.13730	LS_Gdist_c14820.7462	LS_Gdist_c14166.7100	LS_Gdist_c1984.11020	LS_Gdist_c14469.2387	LS_Gdist_c10630.7282	LS_Gdist_c26863.12181	LS_Gdist_c13258.5668	LS_Gdist_c9999.6740	LS_Gdist_c27436.2292	LS_Gdist_c10611.1203	LS_Gdist_c7374.16524	LS_Gdist_c13236.16861	LS_Gdist_c10673.14860	LS_Gdist_c16801.30866	LS_Gdist_c14166.9518	LS_Diag_c7459.16789	LS_Gdist_c7500.2731	LS_Gdist_c8108.40949	LS_Gdist_c24190.6044	LS_Gdist_c19215.3386	LS_Diag_c7843.5898	LS_Diag_c7500.14364	LS_Gdist_c7459.25482	LS_Gdist_c27578.40468	LS_Gdist_c13621.8312	LS_Gdist_c10958.43364	LS_Gdist_c8653.12352	LS_Gdist_c26742.30031	LS_Gdist_c8653.1876	LS_Gdist_c8444.4177	LS_Gdist_c10855.93324	LS_Gdist_c8584.10807	LS_Gdist_c9755.132861	LS_Gdist_c9755.1078	LS_Gdist_c7286.27627	LS_Gdist_c10805.12718	LS_Gdist_c7887.1119	LS_Gdist_c7736.26542	LS_Gdist_c12341.36470	LS_Gdist_c8101.30636	LS_Gdist_c7688.23157	LS_Gdist_c12151.25998	LS_Gdist_c8003.33792	LS_Gdist_c13086.16126	LS_Gdist_c17332.9031	LS_Gdist_c18513.30364	LS_Gdist_c14745.6676	LS_Gdist_c13157.1806	LS_Gdist_c16575.5336	LS_Gdist_c12775.2886	LS_Gdist_c27753.3008	LS_Gdist_c16335.3772	LS_Gdist_c14787.3538	LS_Gdist_c11701.25653	LS_Gdist_c15573.7192	LS_Gdist_c11165.2340	LS_Gdist_c16952.18267	LS_Gdist_c9027.19370	LS_Gdist_c8258.9276	LS_Gdist_c11784.18272	LS_Diag_c8258.7972	LS_Gdist_c8076.3604	LS_Gdist_c7377.31542	LS_Gdist_c12388.13276	LS_Gdist_c15790.6455	LS_Gdist_c15374.1756	LS_Diag_c9753.60847	LS_Gdist_c9158.21723	LS_Gdist_c50570.6457	LS_Gdist_c12887.38403	LS_Gdist_c11258.30310	LS_Gdist_c15872.20348	LS_Gdist_c15806.2088	LS_EST_c15872.31458	LS_Gdist_c13813.36188	LS_Gdist_c8989.24338	LS_Gdist_c20223.9479	LS_Gdist_c10135.19140	LS_Diag_c7748.17993	LS_Gdist_c7436.21640	LS_Gdist_c7436.16853	LS_Gdist_c11449.7771	LS_Gdist_c64694.21532	LS_Gdist_c13184.650	LS_Gdist_c19967.1716	LS_Gdist_c12407.12922	LS_Gdist_c26617.33546	LS_Gdist_c9215.30025	LS_Diag_c15521.18128	LS_Gdist_c16738.9352	LS_Gdist_c13524.16262	LS_Gdist_c12390.40406	LS_EST_c26973.26489	LS_Gdist_c7748.18082	LS_Gdist_c13216.28727	LS_Gdist_c15792.7493	LS_Gdist_c11736.8244	LS_Gdist_c14895.18795	LS_Gdist_c11118.14287	LS_Diag_c26683.5303	LS_Gdist_c23494.11073	LS_Gdist_c9531.3202	LS_Gdist_c16081.10171	LS_Gdist_c43353.2793	LS_Gdist_c13530.27931	LS_Gdist_c8879.21291	LS_Gdist_c27205.8981	LS_Gdist_c13179.28162	LS_Diag_c8879.48413	LS_Gdist_c15132.3896	LS_Gdist_c34432.1725	LS_Gdist_c10466.11608	LS_Gdist_c16556.343	LS_Gdist_c13396.12091	LS_Gdist_c9628.6227	LS_Gdist_c2279.19747	LS_Gdist_c10586.17214	LS_Gdist_c8142.67189	LS_Gdist_c18764.11268	LS_Gdist_c11760.4804	LS_Diag_c11760.45752	LS_Gdist_c64580.13036	LS_Gdist_c16046.12753	LS_Gdist_c11624.15323	LS_Gdist_c26548.23203	LS_Gdist_c11453.7761	LS_Gdist_c9828.5939	LS_Gdist_c9530.23560	LS_Gdist_c8971.2614	LS_Gdist_c10552.9109	LS_Gdist_c12955.1362	LS_Gdist_c14543.2244	LS_Gdist_c10499.48607	LS_Diag_c12208.49981	LS_Gdist_c27557.3001	LS_Gdist_c26514.12982	LS_Gdist_c21053.10312	LS_Gdist_c17121.6986	LS_Gdist_c26883.20794	LS_Gdist_c15741.6240	LS_Gdist_c10483.21950	LS_EST_c26992.1131	LS_Gdist_c2144.9689	LS_Gdist_c64657.3884	LS_Gdist_c27079.5643	LS_Gdist_c16119.14791	LS_Gdist_c13222.32920	LS_Gdist_c17506.3713	LS_Gdist_c11425.19920	LS_Gdist_c11097.6070	LS_Gdist_c26464.23563	LS_Gdist_c19988.2885	LS_Gdist_c64542.21867	LS_Gdist_c15627.22079	LS_Gdist_c13105.41979	LS_Gdist_c10151.13055	LS_Gdist_c7789.22927	LS_Gdist_c10446.1422	LS_Gdist_c11705.8080	LS_Gdist_c10028.41599	LS_Gdist_c21972.8501	LS_Gdist_c64464.20478	LS_EST_c53068.7176	LS_Gdist_c50653.1814	LS_Gdist_c11433.3496	LS_Gdist_c17396.1006	LS_Gdist_c13969.44096	LS_Diag_c50288.6571	LS_Gdist_c9235.4614	LS_Gdist_c10015.13555	LS_Gdist_c9592.11763	LS_Gdist_c27387.13270	LS_Diag_c17454.7432	LS_Gdist_c13683.3552	LS_Gdist_c17795.22053	LS_Gdist_c13800.26548	LS_EST_c13732.7605	LS_Gdist_c18490.2463	LS_Gdist_c14791.10910	LS_Diag_c12897.15162	LS_Diag_c12151.94866	LS_Gdist_c7318.12871	LS_Gdist_c8605.10294	LS_Diag_c20712.10201	LS_Gdist_c2099.5815	LS_Gdist_c15838.2871	LS_Gdist_c16295.16751	LS_Gdist_c7310.6990	LS_Gdist_c7955.2168	LS_Gdist_c34329.11114	LS_EST_c17810.32023	LS_Gdist_c13421.13447	LS_Gdist_c17810.3154	LS_Diag_c12682.14208	LS_Gdist_c17129.19315	LS_Gdist_c17896.26701	LS_Gdist_c8997.13531	LS_Gdist_c10155.12412	LS_Gdist_c11263.5608	LS_Gdist_c9070.17652	LS_Gdist_c27751.10414	LS_Gdist_c7933.5414	LS_Gdist_c10937.10021	LS_Gdist_c7424.21943	LS_Gdist_c19469.4560	LS_Gdist_c7631.32954	LS_Gdist_c18672.15471	LS_Gdist_c21499.11771	LS_Gdist_c18902.18883	LS_Gdist_c23812.9023	LS_Gdist_c35417.5850	LS_Gdist_c17240.22298	LS_Gdist_c19296.8123	LS_Gdist_c19516.13996	LS_Gdist_c8215.2317	LS_Gdist_c11585.31153	LS_Gdist_c26846.469	LS_Gdist_c14667.7242	LS_Gdist_c11216.631	LS_Gdist_c14063.11809	LS_Gdist_c20057.11159	LS_Diag_c11216.15834	LS_Diag_c16743.22125	LS_Gdist_c16743.25991	LS_Gdist_c8951.62300	LS_Gdist_c24920.2435	LS_Gdist_c9864.27632	LS_Diag_c8271.2521	LS_Gdist_c15082.8219	LS_Gdist_c10947.27977	LS_Diag_c7634.131193	LS_Gdist_c14748.9160	LS_Gdist_c20909.11771	LS_Gdist_c8024.29979	LS_Gdist_c51169.2766	LS_Gdist_c64925.2657	LS_Gdist_c9332.2545	LS_Gdist_c18247.14870	LS_Gdist_c19032.19608	LS_Gdist_c8271.101329	LS_Gdist_c10463.20800	LS_Gdist_c22858.16482	LS_Gdist_c50758.5731	LS_Diag_c11328.4564	LS_Gdist_c10450.113043	LS_Gdist_c33783.9897	LS_Gdist_c8185.16272	LS_Gdist_c9353.415	LS_Gdist_c10432.16062	LS_Gdist_c12149.19544	LS_Gdist_c8185.141838	LS_Gdist_c11166.5739	LS_Diag_c44173.9322	LS_Gdist_c10574.2967	LS_Gdist_c12934.13856	LS_Gdist_c19587.4487	LS_Gdist_c26563.23020	LS_Gdist_c26997.2310	LS_Gdist_c7987.1249	LS_Gdist_c9843.6059	LS_Gdist_c14403.28749	LS_Gdist_c10681.45781	LS_Diag_c16478.10467	LS_Diag_c13511.860	LS_Diag_c9307.21669	LS_EST_c18159.16768	LS_Gdist_c13511.4068	LS_Gdist_c18159.16012	LS_Diag_c27705.15198	LS_Gdist_c13793.9315	LS_Gdist_c53484.16662	LS_Gdist_c9072.10443	LS_Gdist_c16478.6198	LS_Diag_c16154.15810	LS_Gdist_c16154.16193	LS_Gdist_c18159.23578	LS_Gdist_c9407.10969	LS_Diag_c10450.9985	LS_Gdist_c10450.7266	LS_Gdist_c10531.17020	LS_Gdist_c12753.1042	LS_Gdist_c18805.2253	LS_EST_c8840.42161	LS_Gdist_c13497.12994	LS_Gdist_c11460.9412	LS_Gdist_c12325.1936	LS_Gdist_c8840.14539	LS_Gdist_c10162.5098	LS_Gdist_c11495.973	LS_Gdist_c12847.10046	LS_Gdist_c9520.5691	LS_Gdist_c13250.16845	LS_Gdist_c11076.16159	LS_Gdist_c10363.6838	LS_Gdist_c9380.11334	LS_Gdist_c9972.17536	LS_Gdist_c8287.18943	LS_Gdist_c12901.20025	LS_Gdist_c13359.7860	LS_Gdist_c9418.22081	LS_Diag_c14818.17173	LS_Gdist_c17055.9554	LS_Gdist_c42681.16305	LS_EST_c7882.19243	LS_Gdist_c14818.42447	LS_Gdist_c23641.17731	LS_Gdist_c23641.4076	LS_Gdist_c42681.7770	LS_Gdist_c33420.10274	LS_Gdist_c7993.9839	LS_LD_c10320.31775	LS_Gdist_c26490.4878	LS_LD_c10320.69984	LS_LD_c10320.10463	LS_Gdist_c13027.11331	LS_Gdist_c14751.8689	LS_Gdist_c27424.3054	LS_Gdist_c15403.15884	LS_Diag_c11915.13022	LS_Gdist_c12970.17887	LS_Gdist_c10090.19753	LS_Gdist_c12594.19630	LS_EST_c51367.4994	LS_Diag_c8686.14677	LS_Gdist_c8553.81088	LS_Gdist_c33582.12442	LS_Diag_c14845.24963	LS_Gdist_c26655.8914	LS_Gdist_c27116.8489	LS_Gdist_c11915.6063	LS_Gdist_c16101.9908	LS_Gdist_c26603.6039	LS_Gdist_c16173.8973	LS_EST_c14845.22179	LS_Gdist_c9057.8237	LS_Diag_c13603.48946	LS_Gdist_c13603.758	LS_Gdist_c13958.5310	LS_Gdist_c15508.10870	LS_Gdist_c12599.7612	LS_Gdist_c14871.30069	LS_Gdist_c9460.9447	LS_Gdist_c18720.13487	LS_Gdist_c15721.5542	LS_Gdist_c9314.39333	LS_Gdist_c26666.7301	LS_Gdist_c21432.18469	LS_Gdist_c11310.33702	LS_Diag_c20012.8580	LS_Gdist_c16799.16556	LS_Gdist_c20012.6985	LS_Gdist_c7803.8593	LS_Gdist_c10626.11816	LS_Gdist_c2373.5031	LS_Gdist_c7624.2761	LS_Gdist_c8184.1129	LS_Gdist_c11651.27051	LS_Gdist_c10282.2658	LS_Gdist_c13850.14548	LS_Gdist_c50767.19074	LS_Gdist_c7216.13514	LS_Gdist_c17216.4574	LS_Gdist_c26532.2905	LS_Diag_c9873.42286	LS_Gdist_c11471.12139	LS_Gdist_c22117.4382	LS_Gdist_c2581.13310	LS_Diag_c9329.9554	LS_Gdist_c13636.4969	LS_Gdist_c10763.11397	LS_Gdist_c22174.28486	LS_Gdist_c21742.21896	LS_Gdist_c22174.7290	LS_Gdist_c13689.2984	LS_Gdist_c27648.6249	LS_Gdist_c24637.12552	LS_Gdist_c27904.17394	LS_Gdist_c17908.4887	LS_Gdist_c15487.441	LS_Gdist_c15403.2657	LS_Gdist_c11511.16598	LS_Gdist_c15478.12364	LS_Diag_c13447.16829	LS_Gdist_c27119.10245	LS_Gdist_c12697.8394	LS_Gdist_c17906.7174	LS_Gdist_c8967.16262	LS_Gdist_c18507.15158	LS_Gdist_c17904.9642	LS_Gdist_c11190.25412	LS_Gdist_c15760.16035	LS_Gdist_c19326.15442	LS_Gdist_c15678.7727	LS_Gdist_c14365.8156	LS_Gdist_c12572.36663	LS_Gdist_c16394.7600	LS_Gdist_c38064.10610	LS_Gdist_c11469.1487	LS_Gdist_c16554.456	LS_Gdist_c27454.1169	LS_Gdist_c12333.9267	LS_Gdist_c64935.2398	LS_Gdist_c24571.8535	LS_Gdist_c2129.1991	LS_Gdist_c23975.2428	LS_Gdist_c15049.16544	LS_Gdist_c13195.14399	LS_Gdist_c13307.18505	LS_Diag_c11090.51343	LS_Gdist_c1867.3492	LS_Gdist_c24056.12750	LS_Diag_c16695.13677	LS_Gdist_c1885.7920	LS_Gdist_c10961.12379	LS_Gdist_c16695.849	LS_Gdist_c9979.810	LS_Gdist_c15939.8037	LS_Gdist_c12880.17026	LS_Gdist_c12880.2281	LS_Gdist_c20288.17833	LS_Gdist_c17135.7059	LS_Gdist_c8572.9136	LS_Gdist_c18600.4472	LS_Gdist_c8705.18168	LS_Gdist_c52533.1405	LS_Gdist_c13924.5147	LS_Gdist_c15068.22938	LS_Gdist_c8056.4858	LS_Gdist_c26821.5911	LS_Gdist_c19995.7397	LS_Diag_c66149.3328	LS_Gdist_c12215.21640	LS_Gdist_c24511.13342	LS_Gdist_c11914.12639	LS_Diag_c18239.3057	LS_Gdist_c15869.15207	LS_Gdist_c19561.33390	LS_Gdist_c9769.13768	LS_Gdist_c12949.1702	LS_Gdist_c18756.2597	LS_Gdist_c12949.23200	LS_Gdist_c12947.2599	LS_Gdist_c20238.6782	LS_EST_c11365.4907	LS_Gdist_c64646.4107	LS_Gdist_c29210.6456	LS_Gdist_c10323.40688	LS_Gdist_c18089.13451	LS_Gdist_c20527.5722	LS_Gdist_c11961.10161	LS_Gdist_c12336.865	LS_Gdist_c15076.7936	LS_Gdist_c20110.7054	LS_Gdist_c15964.15630	LS_Gdist_c10487.29389	LS_Gdist_c14757.11492	LS_Gdist_c15147.9255	LS_Gdist_c16324.18909	LS_Gdist_c14897.9775	LS_EST_c51282.12607	LS_Gdist_c16273.10217	LS_Gdist_c11816.46975	LS_Gdist_c64528.6627	LS_Gdist_c9226.3598	LS_Gdist_c13566.29408	LS_Gdist_c9748.879	LS_Gdist_c15789.5806	LS_Gdist_c11116.1204	LS_Gdist_c12089.10921	LS_Gdist_c50217.407	LS_Gdist_c8600.88125	LS_Gdist_c9553.13151	LS_Diag_c13508.13109	LS_Diag_c8600.116597	LS_Gdist_c12735.16427	LS_Gdist_c13508.11182	LS_Gdist_c15924.22311	LS_Diag_c10138.33615	LS_Gdist_c10138.31359	LS_Gdist_c11294.2299	LS_Gdist_c19033.1782	LS_Gdist_c12017.17023	LS_Gdist_c16650.10210	LS_Gdist_c17387.39768	LS_Gdist_c8341.44224	LS_Gdist_c19706.6689	LS_Gdist_c15080.2024	LS_EST_c7910.9903	LS_Gdist_c15185.3464	LS_Gdist_c10536.8206	LS_Gdist_c11141.16053	LS_Gdist_c50446.19930	LS_Gdist_c50677.15256	LS_Diag_c7847.89735	LS_Gdist_c17715.10671	LS_Gdist_c51220.2691	LS_Gdist_c8820.28733	LS_Gdist_c11907.14685	LS_Gdist_c13391.24064	LS_Gdist_c2252.13164	LS_Gdist_c13048.19275	LS_Gdist_c52658.1009	LS_Gdist_c16835.21756	LS_Gdist_c9514.17085	LS_Gdist_c7329.17412	LS_Gdist_c17024.572	LS_Gdist_c18855.963	LS_Gdist_c11610.9715	LS_Gdist_c16920.18259	LS_Gdist_c10007.4038	LS_Gdist_c9169.8751	LS_Gdist_c11867.15952	LS_Gdist_c14073.4472	LS_Gdist_c9615.30949	LS_Gdist_c12866.7127	LS_Gdist_c21696.9873	LS_Gdist_c7651.17124	LS_Gdist_c9826.14455	LS_Gdist_c18446.1262	LS_Gdist_c10020.1324	LS_Gdist_c17905.7472	LS_Gdist_c19857.8657	LS_Gdist_c52128.11602	LS_Gdist_c12548.9140	LS_Gdist_c12989.12336	LS_Gdist_c17692.1564	LS_Gdist_c17996.289	LS_Gdist_c8005.24249	LS_Gdist_c18281.10392	LS_Gdist_c12293.4740	LS_Gdist_c19937.702	LS_Gdist_c26638.608	LS_Gdist_c14317.1515	LS_Gdist_c16783.26282	LS_Gdist_c15749.655	LS_Gdist_c50235.6485	LS_Diag_c50235.8969	LS_Gdist_c13627.20302	LS_Gdist_c16645.12426	LS_Gdist_c12671.9638	LS_Gdist_c18209.3297	LS_Gdist_c7525.32447	LS_EST_c9900.22786	LS_EST_c9900.26550	LS_Gdist_c9900.32068	LS_Gdist_c16194.12710	LS_EST_c10409.3478	LS_Gdist_c8957.308	LS_Gdist_c17542.8725	LS_Gdist_c11029.14593	LS_Gdist_c8492.12503	LS_Gdist_c11625.42181	LS_Gdist_c12559.7962	LS_Gdist_c11625.31147	LS_Diag_c12957.43038	LS_Gdist_c12122.17845	LS_Gdist_c14642.22142	LS_Diag_c11831.6624	LS_Gdist_c12957.37079	LS_Gdist_c14898.6924	LS_Diag_c7733.60303	LS_Gdist_c10051.2701	LS_Gdist_c11831.16212	LS_Gdist_c20583.7614	LS_Gdist_c15083.1034	LS_Gdist_c7855.2245	LS_Gdist_c14165.13761	LS_Gdist_c10893.14269	LS_Gdist_c14384.14509	LS_Gdist_c13447.12575	LS_Gdist_c10814.67541	LS_Gdist_c13935.28063	LS_Diag_c12336.9281	LS_EST_c8804.25110	LS_EST_c13156.5452	LS_Gdist_c10981.3394	LS_Gdist_c19846.25431	LS_Gdist_c13369.7117	LS_Gdist_c20622.21137	LS_Gdist_c18007.24662	LS_Gdist_c17089.26619	LS_Gdist_c27922.2154	LS_Gdist_c9888.19699	LS_EST_c10645.9388	LS_Gdist_c10339.4324	LS_Gdist_c51611.8081	LS_Gdist_c10955.2631	LS_Gdist_c7455.35153	LS_Gdist_c27625.15107	LS_Gdist_c33743.17182	LS_Gdist_c15045.3858	LS_Gdist_c13622.20954	LS_Gdist_c16070.63010	LS_Gdist_c11093.20900	LS_Gdist_c16217.39230	LS_Gdist_c15143.15161	LS_Gdist_c14267.12791	LS_Gdist_c11611.73902	LS_Gdist_c14837.1146	LS_Gdist_c19332.22987	LS_Gdist_c17680.3537	LS_Gdist_c14688.14725	LS_Diag_c19332.38010	LS_Gdist_c13513.28356	LS_Gdist_c18216.6434	LS_Gdist_c19089.14215	LS_Gdist_c18347.8695	LS_Gdist_c13247.3735	LS_Gdist_c20564.8304	LS_Gdist_c19380.11193	LS_Gdist_c50772.2004	LS_Gdist_c13642.44984	LS_Gdist_c12408.16962	LS_Gdist_c7598.19515	LS_Gdist_c39261.16130	LS_Gdist_c10845.10717	LS_Gdist_c17148.39383	LS_Diag_c14322.16596	LS_Gdist_c10908.1842	LS_Diag_c13278.548	LS_Gdist_c13278.6410	LS_Gdist_c7937.426	LS_Gdist_c11744.43359	LS_Gdist_c26186.13644	LS_Gdist_c10613.4877	LS_Gdist_c13294.3600	LS_Gdist_c14333.11239	LS_Gdist_c19640.8714	LS_Gdist_c26877.14169	LS_Gdist_c10642.2071	LS_Gdist_c7432.3468	LS_Gdist_c12101.13517	LS_Gdist_c22180.5388	LS_Gdist_c10986.5851	LS_EST_c10359.25759	LS_Gdist_c12327.11836	LS_Gdist_c9187.1341	LS_Gdist_c9207.22040	LS_Gdist_c10593.15569	LS_Gdist_c8756.10676	LS_Gdist_c8268.13566	LS_Gdist_c7447.21336	LS_Gdist_c20369.453	LS_Gdist_c27032.3728	LS_Gdist_c19416.16920	LS_Gdist_c33958.10518	LS_Gdist_c9238.14123	LS_Gdist_c12395.2061	LS_Gdist_c10143.6104	LS_Gdist_c12107.29193	LS_Gdist_c12571.32108	LS_Gdist_c21532.32306	LS_Gdist_c26953.23006	LS_Gdist_c16266.4796	LS_Gdist_c20184.23890	LS_Gdist_c15219.19395	LS_EST_c20104.6436	LS_Diag_c8509.4166	LS_Gdist_c10140.12202	LS_Diag_c15222.1895	LS_Gdist_c12304.10878	LS_Gdist_c15222.1924	LS_Gdist_c16760.4019	LS_Diag_c9262.55377	LS_Gdist_c9262.30399	LS_Gdist_c12005.15504	LS_Gdist_c14014.20815	LS_Gdist_c35832.10826	LS_Diag_c14014.15951	LS_Gdist_c17171.10617	LS_Gdist_c10940.43142	LS_Gdist_c17188.26502	LS_Gdist_c18497.1909	LS_Gdist_c50366.2153	LS_Gdist_c11064.14230	LS_Gdist_c15800.13189	LS_Gdist_c12010.33560	LS_Gdist_c9426.3026	LS_Diag_c19610.31241	LS_Diag_c8718.18350	LS_Gdist_c10316.15593	LS_Gdist_c11905.8567	LS_Gdist_c1936.11211	LS_Gdist_c19610.893	LS_Gdist_c7873.1141	LS_Gdist_c50252.24196	LS_Gdist_c50411.8559	LS_Gdist_c10618.15658	LS_EST_c27716.30344	LS_Gdist_c8254.3088	LS_Gdist_c15232.24759	LS_Gdist_c9626.5993	LS_Gdist_c17448.8108	LS_Gdist_c27716.41811	LS_Gdist_c11532.14082	LS_Diag_c27716.38854	LS_Gdist_c20417.3003	LS_Gdist_c12801.21179	LS_Gdist_c9405.17245	LS_Diag_c8060.70161	LS_Gdist_c12179.59439	LS_Gdist_c18807.27614	LS_Gdist_c14692.29449	LS_Gdist_c21798.15779	LS_Gdist_c11676.24995	LS_Gdist_c8801.3217	LS_Gdist_c18807.11600	LS_Gdist_c19492.10847	LS_Gdist_c9684.8645	LS_Gdist_c11059.16338	LS_Gdist_c13268.12582	LS_Gdist_c10091.49149	LS_Diag_c11808.30952	LS_Gdist_c11808.7771	LS_Gdist_c14177.5757	LS_Gdist_c8432.54317	LS_Gdist_c15459.4050	LS_Gdist_c18433.5510	LS_Gdist_c22276.32180	LS_Gdist_c26471.25583	LS_Gdist_c42936.3303	LS_Gdist_c50521.3066	LS_Gdist_c11917.16389	LS_Gdist_c12499.9626	LS_Gdist_c20345.8757	LS_Gdist_c22112.6338	LS_Gdist_c14637.3934	LS_Gdist_c17501.4525	LS_Gdist_c11697.17223	LS_Gdist_c16520.19362	LS_Gdist_c8772.42642	LS_Gdist_c50973.447	LS_Gdist_c15379.21233	LS_Gdist_c16887.6016	LS_Gdist_c17545.6485	LS_Gdist_c25686.4396	LS_Gdist_c8401.21623	LS_Gdist_c9757.23553	LS_Gdist_c10173.1621	LS_Gdist_c14492.1490	LS_Gdist_c17545.17434	LS_Gdist_c18258.4849	LS_Gdist_c35893.3120	LS_Gdist_c42936.15412	LS_Gdist_c7889.15872	LS_Gdist_c10114.18170	LS_Gdist_c20846.3048	LS_Gdist_c7668.14476	LS_Gdist_c8091.23392	LS_Gdist_c12588.8854	LS_Gdist_c20015.1090	LS_Gdist_c12362.33805	LS_Gdist_c12691.16091	LS_Gdist_c10755.14351	LS_Gdist_c19374.226	LS_Gdist_c34335.10280	LS_Gdist_c13232.5919	LS_Gdist_c8985.8529	LS_Gdist_c14958.2338	LS_Gdist_c15864.24284	LS_Gdist_c7236.9515	LS_Diag_c24700.7060	LS_Gdist_c15598.5769	LS_Gdist_c19997.9223	LS_Gdist_c64992.1280	LS_Gdist_c64992.7275	LS_Diag_c8466.5549	LS_Gdist_c64527.9946	LS_Gdist_c41030.963	LS_Gdist_c8638.27940	LS_Gdist_c9148.3510	LS_Gdist_c16469.28172	LS_Gdist_c26601.18876	LS_Gdist_c13518.25465	LS_Gdist_c8303.7403	LS_Gdist_c19101.16356	LS_Gdist_c22601.5379	LS_Gdist_c12983.6501	LS_Gdist_c8791.1003	LS_Diag_c10568.17104	LS_Gdist_c11861.4423	LS_Gdist_c14355.18178	LS_Gdist_c8496.11426	LS_Gdist_c13171.13764	LS_Gdist_c17533.4094	LS_Gdist_c29166.16049	LS_Gdist_c26408.607	LS_Gdist_c14246.10780	LS_Gdist_c11283.28508	LS_Gdist_c10767.31661	LS_Gdist_c11248.6038	LS_Gdist_c19643.23231	LS_Gdist_c9716.41347	LS_Gdist_c43303.1451	LS_Gdist_c22057.7475	LS_Gdist_c8154.56158	LS_Gdist_c13174.36192	LS_Gdist_c10959.19646	LS_Gdist_c14301.16433	LS_EST_c13162.1336	LS_EST_c35854.4577	LS_Gdist_c13172.21048	LS_Gdist_c18152.25077	LS_Gdist_c8681.13426	LS_Gdist_c11699.32295	LS_Gdist_c15863.56099	LS_Gdist_c8861.43268	LS_Gdist_c21728.26406	LS_LD_c8986.77233	LS_LD_c8986.30912	LS_LD_c8986.55847	LS_LD_c8986.59752	LS_Diag_c13667.23534	LS_Gdist_c14339.31489	LS_Gdist_c8147.18612	LS_Gdist_c12972.22896	LS_Diag_c16712.3693	LS_Gdist_c11872.43524	LS_Gdist_c16712.16520	LS_Gdist_c10840.3946	LS_Gdist_c12413.12039	LS_Gdist_c16167.17881	LS_Gdist_c17605.26757	LS_Gdist_c8064.11532	LS_LD_c8986.917	LS_Gdist_c29246.7998	LS_Gdist_c16145.14738	LS_Diag_c11838.2868	LS_Gdist_c19055.1256	LS_Gdist_c7580.9823	LS_Gdist_c23928.1202	LS_Gdist_c13380.1202	LS_Gdist_c13123.22536	LS_Gdist_c15651.10901	LS_Gdist_c9816.1705	LS_Gdist_c10821.17429	LS_Gdist_c12930.11279	LS_Gdist_c13380.144815	LS_Gdist_c17834.3495	LS_Gdist_c20721.1607	LS_Gdist_c7315.14513	LS_Gdist_c8122.49894	LS_Gdist_c8669.3874	LS_Gdist_c10221.25981	LS_Gdist_c11314.32460	LS_Gdist_c13148.19867	LS_Gdist_c13574.21037	LS_Gdist_c17336.1320	LS_Gdist_c50408.80694	LS_Diag_c9871.21331	LS_Gdist_c18292.16611	LS_Gdist_c12971.1224	LS_Gdist_c13009.15303	LS_Gdist_c27050.7884	LS_Gdist_c15090.5484	LS_Gdist_c9992.1541	LS_EST_c22427.20106	LS_Diag_c10700.6689	LS_Gdist_c10700.14671	LS_Gdist_c9947.16223	LS_EST_c18474.3643	LS_Gdist_c11040.39274	LS_Gdist_c22427.30204	LS_Gdist_c7163.51074	LS_Gdist_c8531.21347	LS_Gdist_c11275.14988	LS_Gdist_c9444.15716	LS_Gdist_c19453.1909	LS_Diag_c13533.23238	LS_Gdist_c9111.5288	LS_Gdist_c14754.54873	LS_Gdist_c13657.24151	LS_Gdist_c10298.27535	LS_Gdist_c12909.19538	LS_Gdist_c9195.18769	LS_Gdist_c15931.23063	LS_EST_c9883.20107	LS_Gdist_c2172.8938	LS_Gdist_c8581.23200	LS_Gdist_c18647.3714	LS_Gdist_c18645.15748	LS_Gdist_c13905.50081	LS_EST_c15563.6152	LS_Gdist_c15563.4948	LS_Gdist_c17126.4432	LS_Gdist_c65405.16479	LS_Gdist_c10604.10003	LS_Diag_c13547.6524	LS_Gdist_c19298.6777	LS_Gdist_c26656.447	LS_Gdist_c8135.13857	LS_Diag_c7700.30773	LS_Gdist_c7700.14698	LS_Gdist_c50209.9088	LS_EST_c11349.17048	LS_Gdist_c10684.46826	LS_Gdist_c10684.5601	LS_Gdist_c12383.4996	LS_Gdist_c12881.23168	LS_Gdist_c18914.3183	LS_Gdist_c9417.11264	LS_Gdist_c9442.4435	LS_Gdist_c9442.8951	LS_Gdist_c27699.21427	LS_Gdist_c8760.4850	LS_Diag_c9196.42501	LS_EST_c8390.30826	LS_Gdist_c9196.39496	LS_Gdist_c7875.2665	LS_Gdist_c14216.1428	LS_Gdist_c9961.34520	LS_Diag_c18851.3599	LS_Gdist_c11934.8302	LS_Gdist_c13929.6330	LS_Gdist_c15113.3357	LS_Gdist_c34280.17187	LS_Gdist_c10136.24950	LS_Gdist_c14913.2843	LS_Gdist_c10336.35379	LS_Gdist_c10716.2188	LS_Gdist_c15685.18262	LS_Gdist_c10294.1494	LS_Gdist_c15861.14001	LS_EST_c2811.755	LS_Gdist_c12747.27991	LS_Gdist_c16896.7085	LS_Gdist_c18738.18146	LS_Gdist_c18971.2555	LS_Gdist_c26750.20990	LS_Gdist_c50607.22674	LS_Gdist_c13263.11798	LS_Gdist_c64392.2482	LS_Gdist_c10177.4439	LS_Gdist_c11378.5589	LS_Gdist_c12469.23021	LS_Gdist_c16090.9845	LS_Diag_c9841.1075	LS_Gdist_c12469.3294	LS_Gdist_c14144.13636	LS_Gdist_c50442.10624	LS_Gdist_c29142.33071	LS_Gdist_c8838.9016	LS_Gdist_c10003.434	LS_Gdist_c1848.19464	LS_Gdist_c11638.12536	LS_Gdist_c13891.20882	LS_Gdist_c14938.2552	LS_Gdist_c7456.191578	LS_Gdist_c9309.27856	LS_Gdist_c16816.34024	LS_Gdist_c7760.10414	LS_Gdist_c11933.14042	LS_Gdist_c18270.18912	LS_Gdist_c12250.2340	LS_Gdist_c7456.79896	LS_Gdist_c17534.2462	LS_Diag_c8309.7839	LS_Gdist_c12891.30565	LS_Gdist_c18638.2505	LS_Gdist_c10558.16357	LS_Gdist_c15703.20182	LS_Gdist_c7545.23741	LS_Gdist_c8803.7288	LS_Gdist_c9930.4707	LS_Gdist_c8300.48635	LS_Gdist_c9431.1780	LS_Gdist_c29769.2886	LS_Gdist_c51205.2925	LS_Gdist_c51675.6426	LS_Gdist_c15145.18942	LS_Diag_c8300.19171	LS_Gdist_c26475.12525	LS_Gdist_c8547.18719	LS_Gdist_c64642.1638	LS_Diag_c17204.22260	LS_Gdist_c29260.26557	LS_Gdist_c17204.36800	LS_Gdist_c16006.19224	LS_Gdist_c11338.12411	LS_Gdist_c11658.23044	LS_Gdist_c11751.14551	LS_Gdist_c11331.1870	LS_EST_c25072.6542	LS_Gdist_c16359.2580	LS_Gdist_c26955.10865	LS_Gdist_c16662.2384	LS_Gdist_c64722.1635	LS_Gdist_c9854.32027	LS_Gdist_c10768.2471	LS_Gdist_c20233.5116	LS_Diag_c9854.7855	LS_Gdist_c12626.38566	LS_Gdist_c35972.19645	LS_Diag_c14499.22082	LS_Gdist_c11407.14637	LS_Gdist_c14499.1574	LS_Gdist_c7646.1911	LS_Gdist_c13108.6808	LS_Gdist_c18388.1518	LS_Gdist_c11922.37921	LS_Gdist_c14983.3205	LS_Gdist_c12069.3589	LS_Gdist_c13986.6579	LS_Gdist_c17375.11694	LS_Gdist_c17147.25952	LS_Gdist_c7583.1449	LS_Gdist_c7271.33797	LS_Gdist_c17693.5827	LS_Gdist_c10774.35966	LS_Gdist_c7518.12526	LS_EST_c18393.11195	LS_Gdist_c21077.14864	LS_Gdist_c8390.2022	LS_Gdist_c22769.14768	LS_Gdist_c16338.6157	LS_Gdist_c20947.23414	LS_Gdist_c13610.394	LS_Gdist_c15980.20748	LS_Gdist_c16139.7159	LS_Gdist_c16158.4669	LS_Gdist_c23853.12338	LS_Gdist_c13165.615	LS_Diag_c13165.6161	LS_EST_c22098.16671	LS_Gdist_c12889.16120	LS_Gdist_c14556.7799	LS_Gdist_c7614.12655	LS_Gdist_c13830.6277	LS_Gdist_c15713.10340	LS_Gdist_c10879.5652	LS_Gdist_c26700.11169	LS_Diag_c17072.27718	LS_Gdist_c17072.27234	LS_Gdist_c65366.7318	LS_EST_c13360.28215	LS_Gdist_c18272.9367	LS_Gdist_c17257.22098	LS_Gdist_c14964.36994	LS_Gdist_c13736.28262	LS_Gdist_c14930.14162	LS_Gdist_c8627.6427	LS_Gdist_c19052.29628	LS_EST_c10969.13202	LS_Gdist_c10691.48137	LS_Diag_c1962.519	LS_Gdist_c12608.6514	LS_Gdist_c1962.7319	LS_Gdist_c17353.3511	LS_Gdist_c25997.15496	LS_Gdist_c50885.10360	LS_Diag_c9492.6821	LS_Gdist_c10969.31462	LS_Gdist_c13687.10138	LS_Gdist_c9492.20206	LS_Gdist_c10894.17260	LS_Gdist_c16631.4984	LS_Gdist_c11777.11202	LS_Gdist_c17637.48862	LS_Gdist_c50571.1471	LS_Gdist_c19934.49566	LS_Gdist_c17116.2291	LS_Diag_c8880.45023	LS_Gdist_c11188.7787	LS_Gdist_c20402.16833	LS_Gdist_c10306.663	LS_Gdist_c27263.13578	LS_Gdist_c11820.13891	LS_Gdist_c18363.25531	LS_Gdist_c22689.20845	LS_Gdist_c13990.9473	LS_Gdist_c12457.3950	LS_Gdist_c13733.1995	LS_Gdist_c8880.34518	LS_Gdist_c11902.23510	LS_Gdist_c11994.12766	LS_Gdist_c16026.5864	LS_Diag_c17646.12815	LS_Gdist_c19637.22906	LS_Gdist_c9990.2279	LS_Gdist_c7174.6841	LS_Gdist_c7508.2175	LS_Gdist_c14196.14756	LS_Gdist_c7446.141775	LS_Diag_c7446.181381	LS_Diag_c64652.27830	LS_Diag_c14769.22573	LS_Gdist_c14769.23700	LS_Gdist_c8326.48240	LS_Gdist_c8039.18856	LS_Gdist_c12479.19820	LS_Gdist_c13548.26682	LS_Gdist_c10608.10040	LS_Gdist_c10994.37816	LS_Gdist_c34376.33108	LS_Gdist_c7697.17644	LS_Gdist_c8269.30478	LS_Gdist_c10444.2876	LS_Gdist_c11776.24198	LS_Gdist_c13521.31283	LS_Gdist_c14547.29580	LS_Gdist_c52256.18931	LS_Gdist_c8252.6233	LS_Gdist_c11612.15666	LS_Gdist_c1971.6774	LS_Gdist_c16514.31349	LS_Gdist_c17942.3551	LS_Gdist_c18233.13165	LS_Gdist_c27085.5525	LS_Gdist_c7440.8650	LS_Gdist_c16693.24352	LS_Gdist_c27361.9599	LS_Gdist_c13823.21216	LS_Gdist_c64782.10210	LS_Gdist_c15429.56281	LS_Gdist_c17503.13104	LS_Gdist_c27995.21087	LS_Gdist_c7811.13822	LS_Gdist_c9346.2387	LS_Gdist_c7421.119590	LS_Diag_c14090.13352	LS_LD_c13664.52312	LS_LD_c13664.71879	LS_Gdist_c21701.5165	LS_LD_c13664.22643	LS_Gdist_c9275.20115	LS_LD_c13664.35602	LS_Gdist_c12125.17313	LS_Gdist_c13664.14155	LS_LD_c13664.49302	LS_Gdist_c52398.2186	LS_Gdist_c12833.9956	LS_Gdist_c16323.6699	LS_Gdist_c19234.12803	LS_Gdist_c7703.56552	LS_Gdist_c11476.7200	LS_Gdist_c17485.952	LS_Gdist_c8001.6955	LS_Gdist_c10721.17089	LS_Gdist_c11900.27409	LS_Gdist_c17174.21121	LS_Gdist_c19327.1060	LS_Gdist_c20307.17683	LS_Gdist_c12193.1636	LS_Gdist_c35840.7796	LS_Gdist_c2418.26449	LS_Gdist_c50309.4308	LS_LD_c9003.20176	LS_LD_c9003.25776	LS_Gdist_c12246.960	LS_Gdist_c65238.5008	LS_Diag_c22205.18203	LS_EST_c13393.11333	LS_Gdist_c11061.5739	LS_Gdist_c22205.16945	LS_Gdist_c40161.4434	LS_Gdist_c7421.4142	LS_Gdist_c13116.16470	LS_Diag_c15999.12234	LS_Gdist_c15992.19232	LS_Gdist_c11126.680	LS_Gdist_c18588.4370	LS_Diag_c2300.1349	LS_Gdist_c14364.1359	LS_Gdist_c2300.17307	LS_Gdist_c15438.10110	LS_Gdist_c50863.7559	LS_LD_c9003.51960	LS_Gdist_c13738.17513	LS_Gdist_c26888.21641	LS_Gdist_c13711.9719	LS_Gdist_c15726.5747	LS_Gdist_c8010.15251	LS_LD_c9003.29311	LS_Gdist_c27086.11298	LS_Gdist_c9008.9994	LS_LD_c9003.42317	LS_LD_c9003.96006	LS_Gdist_c17109.12099	LS_Gdist_c18721.8321	LS_Gdist_c35773.4572	LS_Gdist_c12570.3515	LS_Gdist_c17159.3202	LS_Gdist_c18219.25449	LS_Gdist_c33991.2085	LS_Gdist_c16642.3797	LS_Gdist_c51289.8951	LS_Gdist_c18819.25666	LS_Gdist_c9188.3822	LS_Gdist_c13703.1530	LS_Gdist_c26913.9261	LS_Gdist_c9120.3261	LS_Gdist_c50804.29598	LS_Diag_c15849.13556	LS_Gdist_c15849.5710	LS_Gdist_c51409.1803	LS_Gdist_c7872.31756	LS_Gdist_c12431.44683	LS_Gdist_c18650.13338	LS_Gdist_c18090.6553	LS_Gdist_c12271.14278	LS_Gdist_c12455.14877	LS_Gdist_c11738.19029	LS_Gdist_c9830.78868	LS_Gdist_c16932.15534	LS_Gdist_c9602.5994	LS_EST_c8503.33806	LS_Gdist_c11005.23366	LS_Gdist_c12161.2934	LS_Gdist_c12184.9988	LS_Gdist_c12576.1507	LS_Gdist_c15458.5827	LS_Gdist_c16105.20457	LS_Gdist_c17903.4074	LS_Gdist_c18463.10157	LS_Gdist_c18812.17332	LS_Gdist_c27430.1035	LS_Gdist_c64400.2595	LS_Gdist_c8364.12677	LS_Gdist_c9421.153059	LS_Gdist_c13544.2108	LS_Gdist_c7706.76456	LS_Diag_c16615.1924	LS_Gdist_c7397.15869	LS_Gdist_c9421.4807	LS_Gdist_c9950.10047	LS_Gdist_c8734.2712	LS_Gdist_c9546.1694	LS_Gdist_c16615.50953	LS_Gdist_c10244.44950	LS_Gdist_c8441.16549	LS_Gdist_c16673.29222	LS_Gdist_c8748.3252	LS_Gdist_c12278.2662	LS_Gdist_c64647.4998	LS_Gdist_c8225.24753	LS_Gdist_c10869.48596	LS_Gdist_c12349.6442	LS_Gdist_c12968.35518	LS_Gdist_c14027.56736	LS_Gdist_c14389.26092	LS_Diag_c64647.58733	LS_Gdist_c7766.2585	LS_Gdist_c14192.13944	LS_Gdist_c8873.14938	LS_Gdist_c15997.7493	LS_EST_c18471.11625	LS_EST_c7328.17354	LS_Gdist_c20748.31909	LS_Gdist_c7293.25222	LS_Gdist_c13476.14918	LS_Gdist_c20938.4216	LS_Gdist_c2314.18138	LS_Gdist_c7482.19979	LS_Gdist_c8633.16630	LS_Gdist_c11898.15480	LS_Gdist_c17180.17169	LS_Gdist_c13863.16839	LS_Gdist_c52153.5564	LS_Gdist_c8430.4809	LS_Diag_c11903.62336	LS_Diag_c7328.8235	LS_Gdist_c11903.63073	LS_Gdist_c51391.13880	LS_Gdist_c7400.22653	LS_Gdist_c8823.480	LS_Gdist_c12816.4860	LS_Gdist_c15498.5819	LS_Gdist_c15542.16119	LS_Gdist_c17862.9591	LS_Gdist_c18198.21278	LS_Gdist_c8684.14045	LS_Gdist_c14071.18849	LS_Gdist_c17541.2344	LS_EST_c13257.12783	LS_Gdist_c13882.30850	LS_Gdist_c11839.10035	LS_Gdist_c9443.57929	LS_Gdist_c13970.11951	LS_Gdist_c24865.37208	LS_Gdist_c8398.52811	LS_Diag_c2151.16463	LS_Gdist_c10062.25117	LS_Gdist_c13854.2959	LS_Gdist_c12233.6664	LS_Gdist_c19124.32911	LS_Diag_c14690.18227	LS_Gdist_c11437.29082	LS_Gdist_c10181.26825	LS_Gdist_c11437.418	LS_Gdist_c7861.15626	LS_Gdist_c10789.38194	LS_Gdist_c12031.17600	LS_Gdist_c9484.29619	LS_Diag_c12031.10937	LS_Gdist_c17727.3859	LS_Gdist_c64649.14075	LS_Gdist_c16235.5234	LS_Gdist_c18442.6488	LS_Gdist_c10615.13955	LS_Gdist_c8322.44030	LS_Diag_c13059.57600	LS_Diag_c11145.12146	LS_Gdist_c10872.19485	LS_Gdist_c10289.43929	LS_Gdist_c16492.13214	LS_Gdist_c51075.5739	LS_Gdist_c13059.12008	LS_Gdist_c12077.37999	LS_Gdist_c26792.20812	LS_Gdist_c12021.21915	LS_Gdist_c13327.2345	LS_Gdist_c10113.586	LS_Gdist_c14112.31746	LS_Gdist_c24992.1650	LS_Gdist_c28079.2683	LS_Gdist_c8949.1858	LS_Gdist_c9097.167284	LS_Gdist_c2229.8811	LS_Gdist_c10567.10918	LS_Gdist_c12515.6998	LS_Gdist_c7465.18972	LS_Gdist_c9633.58988	LS_Diag_c14477.1593	LS_Diag_c14015.2284	LS_Gdist_c17164.14246	LS_Gdist_c16483.27096	LS_Gdist_c17164.743	LS_Gdist_c17466.5717	LS_Gdist_c26879.7862	LS_Gdist_c9981.12024	LS_Gdist_c10539.5639	LS_Gdist_c10048.125516	LS_Gdist_c11770.18854	LS_Gdist_c16336.10302	LS_Gdist_c50661.3351	LS_Gdist_c50889.9855	LS_Gdist_c7582.3966	LS_Gdist_c8961.27012	LS_Gdist_c9243.14863	LS_EST_c9724.22884	LS_Gdist_c13739.13434	LS_Gdist_c15688.10439	LS_Gdist_c8109.12288	LS_Gdist_c9814.158218	LS_Gdist_c51025.4383	LS_Gdist_c16060.15513	LS_Gdist_c16806.29412	LS_Gdist_c18146.13870	LS_Gdist_c11732.22340	LS_Gdist_c14043.5260	LS_Gdist_c8280.39439	LS_Gdist_c18178.2503	LS_Gdist_c9289.1178	LS_Gdist_c17036.20195	LS_Gdist_c11925.6003	LS_Gdist_c10984.38619	LS_Gdist_c9651.17504	LS_Diag_c14844.5776	LS_Gdist_c9787.12297	LS_Gdist_c16955.6188	LS_Gdist_c51154.552	LS_Gdist_c12631.3197	LS_Gdist_c7802.4604	LS_Gdist_c18427.9521	LS_Gdist_c18566.859	LS_Gdist_c20290.1581	LS_Gdist_c20980.23186	LS_Gdist_c8560.36375	LS_Gdist_c9497.71796	LS_EST_c1954.4232	LS_Gdist_c14613.21812	LS_Gdist_c10234.19734	LS_Gdist_c11345.37773	LS_Gdist_c18138.1433	LS_Gdist_c11995.3325	LS_Gdist_c7475.13621	LS_Diag_c18566.21179	LS_Gdist_c50898.30174	LS_Gdist_c8611.36382	LS_Gdist_c10971.21727	LS_Gdist_c8978.27953	LS_Gdist_c17117.8757	LS_Gdist_c27299.7846	LS_Gdist_c8782.72400	LS_Gdist_c9107.2947	LS_Gdist_c9298.7990	LS_Gdist_c13500.26543	LS_Gdist_c27114.6661	LS_Gdist_c7561.9874	LS_Diag_c8978.53473	LS_Gdist_c26746.8643	LS_Gdist_c52736.14184	LS_Gdist_c11142.16786	LS_Gdist_c16312.4000	LS_Gdist_c9717.5817	LS_Gdist_c9362.3195	LS_Gdist_c13838.10524	LS_Gdist_c8946.2480	LS_Gdist_c7560.212648	LS_EST_c7560.10423	LS_Gdist_c7560.4861	LS_Gdist_c8615.7504	LS_Gdist_c19973.5586	LS_Gdist_c23836.18817	LS_Gdist_c27189.20011	LS_Gdist_c15873.23258	LS_Gdist_c8915.10814	LS_Gdist_c9970.683	LS_EST_c7590.26647	LS_Gdist_c12799.30864	LS_Gdist_c51495.30050	LS_Gdist_c7633.49420	LS_Gdist_c8924.3016	LS_Gdist_c7762.79780	LS_Gdist_c7560.108009	LS_Gdist_c7590.10136	LS_Gdist_c14924.14186	LS_Gdist_c15523.6322	LS_Gdist_c8771.6768	LS_Gdist_c14262.26012	LS_EST_c52217.7378	LS_Gdist_c10860.30689	LS_Gdist_c23604.5871	LS_Gdist_c10922.34786	LS_Gdist_c11183.13677	LS_Gdist_c13579.5451	LS_Gdist_c9731.35850	LS_Gdist_c15682.14448	LS_Gdist_c20657.647	LS_Gdist_c10963.10441	LS_Gdist_c7886.76047	LS_Gdist_c14470.39147	LS_Diag_c7614.29093	LS_Gdist_c8912.8100	LS_Gdist_c12476.4309	LS_Gdist_c19305.11599	LS_Gdist_c11750.18532	LS_Gdist_c20414.13745	LS_Gdist_c9231.17267	LS_Diag_c9909.45743	LS_Gdist_c12512.3007	LS_Gdist_c12393.748	LS_Gdist_c16156.10713	LS_Gdist_c26720.6286	LS_Diag_c15148.32719	LS_Gdist_c9047.45559	LS_Gdist_c18938.2541	LS_Gdist_c44144.7686	LS_Gdist_c26849.15000	LS_Diag_c16887.5264	LS_Gdist_c9559.22486	LS_Gdist_c20436.6507	LS_LD_c7507.71138	LS_Gdist_c9895.11480	LS_EST_c17327.4689	LS_Diag_c7257.43841	LS_Diag_c9310.76374	LS_Diag_c9941.59363	LS_Gdist_c13249.537	LS_Gdist_c8699.29944	LS_Diag_c7697.34740	LS_Gdist_c22176.11591	LS_Gdist_c11177.26347	LS_EST_c42401.12458	LS_Diag_c7650.74345	LS_Gdist_c9394.5827	LS_Diag_c8740.73275	LS_Gdist_c19243.16579	LS_Diag_c9737.58045	LS_EST_c15196.10617	LS_Diag_c17206.2548	LS_Gdist_c8214.40151	LS_Gdist_c12347.15513	LS_Gdist_c51459.19445	LS_Gdist_c14509.8603	LS_Diag_c8488.47548	LS_Diag_c7976.29114	LS_EST_c1838.7555	LS_Diag_c7227.61495	LS_Diag_c12533.113269	LS_Diag_c15262.56021	LS_Gdist_c12915.18944	LS_Gdist_c23004.4158	LS_Diag_c17286.63002	LS_Diag_c7569.32295	LS_Diag_c19236.8357	LS_Diag_c12852.17599	LS_Diag_c13961.23125	LS_Gdist_c17566.10448	LS_Diag_c13944.27103	LS_Diag_c9787.8610	LS_Diag_c8705.38766	LS_Diag_c2291.5897	LS_Diag_c11210.52077	LS_Diag_c51036.6252	LS_Gdist_c12985.11575	LS_Diag_c33853.7431	LS_Diag_c21779.4374	LS_Diag_c10496.48184	LS_Diag_c52022.3461	LS_Diag_c11811.13776	LS_Gdist_c11257.1326	LS_Diag_c7522.47702
1603_813_1	0	0	1	1	1	1	1	1	1	1	1	3	3	3	1	3	3	3	1	3	3	3	1	3	1	3	1	3	3	3	1	1	1	1	3	3	3	3	1	3	1	1	1	1	1	1	3	3	3	3	1	3	1	3	1	1	1	3	1	3	1	1	3	3	1	1	3	3	1	1	1	1	1	1	1	3	3	3	1	1	1	1	1	1	1	1	1	1	1	1	3	3	1	3	3	3	1	3	1	1	3	3	3	3	3	3	1	3	1	3	1	3	1	3	1	1	1	1	1	1	1	1	1	1	1	3	1	1	3	3	3	3	1	3	1	3	1	3	1	3	1	3	1	1	3	3	1	1	1	1	1	1	1	3	1	3	1	3	1	3	1	3	3	3	3	3	3	3	1	3	1	1	3	3	3	3	1	3	1	3	1	3	1	3	1	1	1	3	1	3	1	3	3	3	1	3	1	3	1	3	1	3	1	3	1	3	3	3	1	3	1	1	3	3	3	3	3	3	1	1	3	3	1	3	1	3	1	3	3	3	1	3	1	1	1	3	3	3	3	3	1	3	1	3	1	3	1	1	3	3	1	3	3	3	3	3	3	3	1	1	3	3	3	3	1	1	1	3	1	3	1	3	1	3	1	1	1	3	1	1	1	1	3	3	1	1	3	3	1	3	1	3	1	1	1	1	1	3	1	1	1	1	3	3	1	3	1	3	3	3	1	3	1	3	1	1	1	3	3	3	1	3	1	1	1	1	1	1	1	1	1	3	3	3	1	1	3	3	3	3	1	3	3	3	3	3	3	3	1	1	3	3	1	1	1	3	3	3	1	3	1	1	1	3	3	3	3	3	1	3	3	3	3	3	1	3	1	3	1	1	1	1	3	3	3	3	3	3	1	1	1	3	3	3	1	3	3	3	1	3	1	3	1	1	1	3	1	3	3	3	3	3	3	3	1	3	1	3	3	3	1	1	3	3	3	3	1	3	1	3	1	1	1	3	1	3	1	3	3	3	1	3	3	3	1	3	1	1	1	3	1	3	1	3	1	3	3	3	1	3	1	3	1	3	3	3	1	3	1	1	1	3	3	3	1	3	1	1	1	1	1	3	1	3	1	1	1	3	1	1	3	3	1	3	1	3	3	3	1	3	1	3	1	1	3	3	1	3	1	3	3	3	1	1	1	1	3	3	1	1	3	3	3	3	3	3	3	3	1	3	1	1	3	3	1	1	3	3	1	3	1	3	3	3	1	3	1	1	1	1	1	1	1	1	3	3	1	3	3	3	1	1	1	3	3	3	1	3	1	3	1	1	3	3	1	1	1	1	1	1	1	1	1	3	3	3	3	3	1	3	1	1	3	3	3	3	1	3	1	3	1	3	1	3	1	1	1	1	1	3	1	3	1	3	1	1	1	3	3	3	1	3	1	3	1	3	1	3	3	3	1	3	1	1	3	3	1	3	1	3	3	3	1	3	1	1	1	1	1	1	3	3	3	3	1	3	3	3	3	3	1	1	1	3	3	3	1	1	1	1	3	3	1	3	1	3	1	1	1	1	3	3	1	3	1	3	3	3	3	3	3	3	1	3	1	3	1	3	1	3	3	3	3	3	3	3	3	3	1	3	3	3	3	3	1	3	1	1	3	3	3	3	1	3	1	3	1	1	1	3	3	3	3	3	1	1	1	1	1	3	1	1	1	3	3	3	1	3	3	3	3	3	1	1	1	3	3	3	1	1	1	3	1	3	1	3	1	3	1	3	1	3	1	1	3	3	1	3	1	1	3	3	1	3	1	1	1	3	1	3	1	3	1	1	1	1	1	3	1	3	1	3	1	1	1	1	1	3	1	3	3	3	1	3	1	1	1	1	1	3	1	3	1	3	3	3	3	3	1	1	1	1	1	3	3	3	1	1	3	3	3	3	1	1	1	1	1	1	1	3	1	3	1	3	3	3	3	3	3	3	1	3	3	3	3	3	3	3	3	3	3	3	1	1	1	1	3	3	3	3	3	3	3	3	3	3	1	3	1	1	3	3	1	3	1	1	1	1	1	1	1	3	1	3	3	3	1	1	1	1	1	3	3	3	1	3	1	3	1	3	1	3	1	3	1	3	1	3	1	1	1	3	1	1	1	3	1	1	1	3	3	3	1	3	1	1	3	3	3	3	1	3	3	3	1	3	1	3	1	1	3	3	1	3	1	1	1	3	1	3	1	3	1	1	1	3	1	1	1	3	1	3	3	3	1	3	1	3	1	3	1	3	1	3	3	3	3	3	1	3	1	3	1	3	1	3	1	3	1	1	1	3	1	3	3	3	3	3	1	3	3	3	1	3	1	3	1	3	1	1	1	1	1	3	3	3	1	3	1	3	1	3	1	3	1	1	3	3	3	3	1	1	1	3	1	1	3	3	1	3	1	1	1	3	1	1	1	3	1	3	3	3	1	3	1	3	1	1	1	3	1	3	3	3	1	3	1	3	1	3	3	3	1	3	1	3	1	3	1	3	1	3	1	1	1	1	3	3	3	3	1	1	1	3	1	1	1	3	1	3	3	3	3	3	1	1	1	1	3	3	1	1	1	3	3	3	1	1	3	3	1	1	1	3	1	1	3	3	1	3	1	3	1	3	1	3	1	3	3	3	1	1	3	3	3	3	3	3	3	3	1	1	1	3	1	3	1	3	1	3	1	1	3	3	1	3	1	1	1	3	1	3	1	1	1	1	1	1	3	3	1	3	1	1	3	3	1	3	1	3	1	1	3	3	1	3	1	1	1	3	1	1	1	1	1	3	1	3	1	3	1	3	3	3	3	3	3	3	1	1	1	1	3	3	3	3	1	3	1	1	1	3	3	3	3	3	1	1	1	1	3	3	1	1	1	1	1	1	3	3	1	3	3	3	1	3	1	3	1	1	3	3	1	1	1	3	1	3	3	3	1	3	1	3	1	3	1	3	1	1	1	1	3	3	1	1	3	3	1	1	1	1	1	3	1	3	1	3	1	3	3	3	1	3	1	3	1	1	3	3	1	3	1	3	1	3	3	3	1	1	1	1	3	3	1	1	3	3	1	1	1	3	3	3	3	3	1	1	3	3	3	3	3	3	1	3	3	3	1	3	3	3	1	3	3	3	1	3	1	3	3	3	1	3	3	3	1	3	3	3	1	3	1	1	1	3	3	3	1	3	3	3	3	3	1	3	1	3	1	1	1	3	1	3	1	3	3	3	3	3	1	3	3	3	1	3	1	1	1	1	1	3	1	3	1	3	3	3	1	3	1	3	3	3	1	3	1	1	1	1	1	3	1	3	3	3	1	3	1	3	1	1	1	3	1	3	3	3	3	3	1	1	1	1	1	3	3	3	1	1	1	3	1	3	3	3	3	3	1	1	1	1	1	1	1	3	3	3	1	1	1	3	3	3	1	1	1	3	1	3	1	1	1	3	1	3	3	3	1	3	1	3	1	3	1	3	1	3	1	3	1	3	3	3	3	3	3	3	1	1	1	1	3	3	1	1	1	1	3	3	1	1	3	3	1	3	3	3	1	1	1	1	1	1	1	3	3	3	3	3	1	3	1	3	1	3	1	3	3	3	1	3	1	3	1	3	3	3	3	3	3	3	1	1	3	3	1	3	3	3	3	3	3	3	1	1	1	1	1	3	1	3	1	1	1	3	1	3	1	3	1	3	1	3	1	3	3	3	1	3	1	1	3	3	1	3	3	3	3	3	3	3	3	3	1	1	3	3	3	3	1	1	1	3	1	3	3	3	3	3	3	3	1	3	1	1	3	3	1	3	1	1	1	3	3	3	3	3	1	3	3	3	1	3	1	1	3	3	1	1	1	1	3	3	1	3	1	1	1	3	3	3	1	3	1	3	1	3	3	3	1	1	1	3	1	3	1	1	1	1	3	3	1	3	1	3	1	3	1	3	3	3	1	3	3	3	3	3	3	3	3	3	1	1	1	3	1	3	1	3	1	3	1	3	3	3	1	3	1	1	1	3	3	3	3	3	1	1	1	1	1	3	3	3	1	3	1	1	3	3	3	3	1	3	1	1	1	3	1	3	1	1	1	1	1	3	1	3	1	3	3	3	3	3	1	3	1	3	3	3	1	3	3	3	1	1	1	3	1	1	1	3	1	3	3	3	3	3	1	3	1	1	1	1	1	3	1	3	1	3	1	3	1	3	1	3	3	3	1	3	3	3	3	3	1	1	1	3	1	3	1	3	1	3	1	3	1	3	1	3	1	3	3	3	1	1	1	3	1	3	1	3	3	3	1	1	3	3	1	3	1	1	3	3	1	1	1	3	1	3	1	3	1	3	3	3	1	3	1	3	3	3	1	3	1	3	3	3	3	3	1	3	1	1	1	3	1	3	1	3	1	3	1	3	1	1	1	1	3	3	1	1	1	3	3	3	1	1	1	3	3	3	1	1	1	1	1	3	1	3	3	3	1	1	1	3	1	3	1	1	3	3	3	3	3	3	3	3	1	3	3	3	1	1	1	3	1	1	1	3	3	3	1	1	3	3	1	3	3	3	1	3	1	1	1	1	1	1	3	3	1	3	1	3	1	3	3	3	1	3	1	3	3	3	1	3	1	1	1	3	1	3	1	3	1	3	1	1	1	1	1	1	1	3	3	3	1	1	3	3	1	1	1	1	1	3	3	3	1	3	1	1	1	1	1	3	1	1	1	1	3	3	1	3	1	3	1	3	1	1	1	1	3	3	1	1	3	3	1	1	1	3	1	1	1	1	1	1	1	3	1	3	1	3	3	3	3	3	1	1	1	3	1	3	3	3	1	3	1	3	3	3	1	1	1	1	1	1	3	3	1	1	3	3	1	3	1	1	1	3	1	3	3	3	3	3	1	3	1	3	1	3	1	1	3	3	1	1	1	3	1	3	1	1	1	3	3	3	1	3	1	3	3	3	1	1	1	3	1	1	1	3	3	3	3	3	3	3	1	1	3	3	1	3	1	3	3	3	1	3	3	3	1	1	1	3	3	3	3	3	3	3	3	3	1	3	1	3	3	3	3	3	1	1	1	3	3	3	1	1	1	3	1	1	1	3	3	3	1	1	1	3	3	3	1	3	1	1	1	1	1	3	1	3	3	3	1	3	1	3	1	3	1	3	3	3	3	3	1	1	1	3	1	1	1	1	1	3	1	1	1	1	1	1	1	3	1	3	3	3	1	1	3	3	1	1	3	3	3	3	3	3	1	1	1	1	1	3	1	1	3	3	1	3	1	3	1	3	1	3	3	3	1	3	1	3	1	1	1	3	1	1	1	3	1	3	3	3	1	3	3	3	1	1	1	3	1	3	1	3	3	3	1	3	1	3	1	3	1	3	3	3	3	3	1	3	1	3	3	3	1	1	1	1	1	1	3	3	1	1	1	3	3	3	1	3	1	1	1	3	1	3	1	3	3	3	1	1	1	1	1	1	1	1	1	1	1	3	3	3	1	3	1	1	1	3	1	3	3	3	3	3	3	3	3	3	1	3	1	3	1	3	1	3	1	3	1	1	1	3	1	1	3	3	3	3	3	3	1	3	1	3	1	3	1	3	3	3	1	1	1	3	1	1	3	3	1	3	3	3	1	3	1	3	1	3	1	1	3	3	3	3	1	1	1	3	1	1	1	3	1	3	1	3	1	3	1	3	3	3	3	3	3	3	1	3	1	3	3	3	1	1	1	1	1	1	1	1	1	3	1	3	1	3	1	1	1	1	3	3	3	3	1	3	1	3	1	3	1	3	1	1	3	3	3	3	1	3	1	1	3	3	3	3	1	3	1	3	3	3	1	3	1	1	1	3	3	3	1	3	1	3	1	3	3	3	1	1	3	3	1	1	3	3	3	3	3	3	1	3	1	1	1	3	3	3	1	1	3	3	3	3	1	3	3	3	3	3	3	3	1	3	1	1	1	3	1	3	3	3	1	1	1	3	1	3	3	3	1	1	1	1	1	1	1	3	1	1	1	1	1	3	1	3	3	3	3	3	1	3	3	3	3	3	3	3	1	3	3	3	1	3	1	1	1	3	3	3	1	3	1	3	3	3	1	3	1	3	1	1	1	3	1	1	1	3	3	3	3	3	1	1	1	3	3	3	3	3	1	3	1	1	1	3	1	1	3	3	1	3	1	3	1	1	3	3	3	3	1	1	1	3	1	3	3	3	1	1	1	3	1	1	1	1	3	3	1	1	1	1	1	3	3	3	1	3	1	3	3	3	1	3	3	3	1	1	3	3	1	1	3	3	1	3	1	1	3	3	1	1	3	3	1	3	3	3	3	3	3	3	1	3	1	3	3	3	1	1	1	3	1	1	1	3	1	3	1	1	1	1	1	3	1	3	3	3	3	3	1	3	3	3	1	3	1	3	1	3	1	1	1	3	3	3	1	1	3	3	1	1	3	3	1	1	3	3	1	3	1	3	3	3	1	3	1	1	1	3	1	3	1	3	1	3	3	3	1	3	3	3	1	1	1	1	1	1	1	3	1	3	3	3	3	3	1	1	3	3	3	3	3	3	1	1	3	3	1	3	3	3	3	3	1	3	3	3	3	3	1	1	3	3	1	3	3	3	1	3	3	3	1	3	3	3	3	3	3	3	1	3	1	1	1	1	3	3	1	3	1	3	1	3	3	3	1	3	1	3	1	1	1	1	1	3	1	3	1	1	1	3	1	3	1	3	3	3	1	3	1	3	1	3	1	3	1	1	3	3	1	3	1	3	3	3	1	1	1	3	1	3	1	3	1	3	3	3	1	3	1	3	1	3	1	1	1	3	3	3	3	3	1	3	1	3	3	3	1	1	1	3	1	3	1	1	1	3	3	3	3	3	1	3	3	3	1	3	3	3	1	3	1	3	1	1	1	3	3	3	3	3	1	3	1	1	3	3	1	3	3	3	1	3	1	1	3	3	1	3	1	3	1	1	1	3	3	3	3	3	1	3	1	1	3	3	3	3	3	3	1	3	1	1	1	1	1	3	1	1	1	1	3	3	1	3	1	1	1	3	1	3	1	3	0	0	1	1	1	1	3	3	1	3	1	1	1	3	3	3	1	3	1	3	1	1	3	3	3	3	1	3	1	3	3	3	3	3	1	1	3	3	1	1	1	1	3	3	1	3	1	1	1	1	1	1	1	3	3	3	3	3	1	1	1	3	1	3	3	3	1	3	1	3	1	1	3	3	3	3	3	3	1	1	3	3	1	1	1	1	3	3	3	3	1	1	1	3	1	3	1	3	1	3	3	3	1	3	3	3	1	3	1	1	1	3	1	3	1	3	1	3	1	3	3	3	1	3	3	3	1	1	1	1	3	3	1	3	1	3	3	3	1	3	1	3	1	3	3	3	1	1	3	3	1	3	3	3	1	3	3	3	1	3	1	3	1	3	1	3	1	3	1	3	3	3	1	3	1	1	1	1	1	3	1	3	3	3	3	3	3	3	1	3	3	3	1	1	1	3	1	3	1	1	1	1	1	3	3	3	1	1	1	1	3	3	1	3	1	1	1	3	3	3	1	3	1	3	1	1	1	3	3	3	1	1	1	1	3	3	1	1	3	3	1	1	3	3	1	3	1	3	1	3	1	3	1	1	1	1	1	3	1	3	1	3	1	1	1	1	1	1	3	3	1	3	1	1	3	3	1	3	1	3	1	1	1	1	1	1	1	3	1	3	3	3	1	3	3	3	3	3	1	3	1	3	1	3	1	3	1	3	1	3	1	3	3	3	1	3	1	3	1	1	1	3	3	3	1	3	1	3	1	3	1	3	1	3	1	3	3	3	1	3	1	1	3	3	1	3	3	3	1	1	1	3	1	3	1	3	1	3	1	3	1	1	1	3	1	1	3	3	1	1	3	3	1	1	1	1	1	1	3	3	3	3	1	1	3	3	1	1	3	3	1	3	1	1	1	1	1	3	1	3	3	3	1	3	1	1	1	1	1	1	1	3	1	1	1	3	1	3	1	3	1	3	1	3	1	1	1	1	1	3	1	3	1	1	1	3	1	3	1	3	1	3	3	3	1	3	1	3	1	1	1	3	1	3	1	3	1	1	1	3	1	3	3	3	3	3	1	1	3	3	1	3	1	3	1	3	1	1	1	1	1	3	1	3	1	3	1	3	3	3	1	3	1	1	1	3	3	3	1	1	1	3	1	3	1	3	1	3	3	3	1	3	1	1	1	1	3	3	3	3	3	3	1	1	3	3	1	1	1	1	1	1	1	3	1	3	1	3	1	1	1	3	1	3	3	3	1	3	3	3	3	3	1	3	3	3	1	1	1	1	1	3	1	3	1	3	1	1	3	3	1	3	1	3	3	3	1	1	1	1	1	3	1	3	1	3	1	3	1	3	1	1	3	3	1	1	1	1	3	3	3	3	3	3	1	1	3	3	1	3	0	0	1	3	1	3	3	3	1	1	3	3	1	1	1	1	1	1	3	3	1	3	1	1	1	1	3	3	1	3	1	3	1	1	1	1	1	3	1	3	1	1	1	1	3	3	1	1	3	3	1	1	1	3	1	1	3	3	1	3	3	3	1	1	1	1	1	1	1	3	1	1	1	3	1	1	3	3	3	3	1	1	3	3	1	1	1	3	3	3	1	3	3	3	1	1	1	3	1	1	1	3	3	3	1	1	1	3	3	3	1	3	1	1	1	3	1	3	1	1	1	3	1	1	1	3	1	3	3	3	3	3	1	1	1	3	1	3	3	3	3	3	1	3	1	1	3	3	3	3	1	3	1	1	3	3	3	3	1	3	1	3	1	3	1	1	1	3	1	1	1	3	1	3	1	3	1	3	1	3	1	3	1	1	1	3	3	3	1	3	1	1	3	3	3	3	3	3	1	3	1	3	1	1	1	1	1	3	1	3	1	3	1	1	1	3	1	3	1	1	1	1	3	3	3	3	3	3	3	3	3	3	1	3	3	3	1	1	3	3	1	3	3	3	1	3	1	3	3	3	1	1	1	1	1	3	1	3	3	3	1	1	3	3	1	3	1	1	1	1	1	1	3	3	1	3	1	3	3	3	1	3	1	1	1	3	1	3	1	1	1	3	1	3	1	3	1	3	3	3	1	3	3	3	1	3	1	1	1	1	1	3	1	3	1	3	1	3	3	3	1	3	1	3	1	3	1	3	1	3	1	3	3	3	3	3	1	3	1	3	1	3	1	3	1	3	1	3	3	3	1	3	1	3	1	3	1	1	1	1	3	3	3	3	3	3	1	1	1	1	1	3	1	3	1	3	1	3	1	3	1	3	1	3	1	3	1	3	1	1	1	3	1	3	1	3	3	3	1	3	3	3	1	3	1	1	1	1	1	1	1	1	1	3	1	1	1	3	3	3	1	3	3	3	1	3	1	3	1	3	1	3	1	3	3	3	1	3	3	3	3	3	1	1	1	3	1	3	3	3	1	1	1	3	1	1	1	1	1	3	1	3	3	3	3	3	1	1	3	3	1	3	1	1	1	1	3	3	1	3	1	1	1	1	1	1	3	3	1	3	3	3	1	3	3	3	1	1	3	3	1	1	1	3	3	3	1	1	1	1	3	3	1	1	3	3	3	3	1	1	3	3	3	3	1	3	3	3	1	3	1	1	1	3	1	1	1	1	3	3	1	1	1	1	1	1	1	1	3	3	1	3	1	3	3	3	1	3	1	3	1	3	3	3	1	1	1	3	1	3	3	3	1	3	1	3	3	3	1	1	1	3	1	1	1	1	1	1	3	3	1	1	1	3	3	3	1	3	1	1	1	3	1	1	1	1	1	3	1	3	1	3	1	3	3	3	1	3	1	1	3	3	1	3	1	3	3	3	3	3	3	3	3	3	3	3	1	3	3	3	1	3	3	3	1	3	1	3	3	3	3	3	1	1	1	3	1	1	1	3	3	3	1	1	1	3	1	1	1	3	1	1	1	3	1	3	3	3	1	3	1	3	1	1	1	1	3	3	1	1	1	1	1	3	1	3	1	3	1	3	3	3	1	1	1	3	3	3	1	3	1	3	3	3	1	3	1	1	3	3	3	3	3	3	3	3	1	1	1	3	1	3	1	3	3	3	3	3	3	3	3	3	1	1	3	3	1	3	1	3	3	3	1	3	1	3	3	3	1	3	1	3	1	3	1	3	1	3	1	3	1	3	1	3	1	1	3	3	1	3	1	1	1	1	3	3	3	3	1	3	1	1	1	3	1	3	1	3	3	3	1	3	1	1	1	1	1	1	1	3	1	3	1	1	3	3	1	3	1	3	1	3	3	3	1	3	3	3	1	1	1	1	1	3	1	3	1	1	1	3	1	3	1	3	1	3	1	1	1	3	3	3	1	1	1	3	1	3	1	1	1	3	1	1	1	3	1	3	3	3	1	3	1	3	3	3	1	3	1	1	1	1	3	3	1	3	3	3	1	3	1	3	1	3	1	3	1	3	3	3	3	3	1	3	1	3	1	1	1	3	1	1	3	3	3	3	3	3	3	3	3	3	1	3	1	1	1	1	3	3	1	3	1	3	1	3	3	3	1	1	1	1	1	3	1	3	3	3	3	3	1	3	3	3	1	3	1	3	1	3	1	3	3	3	1	3	1	1	3	3	1	1	3	3	1	1	3	3	3	3	1	3	1	3	1	3	3	3	1	1	1	3	3	3	1	1	3	3	3	3	1	3	1	3	3	3	3	3	3	3	3	3	1	3	1	3	3	3	1	1	3	3	1	1	3	3	1	1	1	3	3	3	1	1	1	3	1	3	3	3	3	3	1	3	1	3	3	3	1	3	1	1	0	0	1	1	3	3	3	3	1	3	1	1	1	1	3	3	1	3	1	3	1	3	1	3	1	3	1	1	1	3	1	3	1	1	1	3	3	3	1	3	1	3	1	3	1	1	1	3	1	1	3	3	1	1	1	3	3	3	1	1	1	3	1	3	1	1	3	3	1	1	1	1	1	3	3	3	1	3	1	1	1	1	3	3	1	3	3	3	1	1	1	3	1	1	1	1	1	3	1	3	3	3	1	1	1	3	1	3	1	3	1	3	1	1	1	3	1	1	1	3	1	3	1	3	3	3	1	3	3	3	1	3	3	3	3	3	1	3	1	1	1	3	3	3	3	3	3	3	1	3	1	3	1	3	3	3	3	3	1	3	3	3	3	3	1	3	3	3	3	3	1	1	1	3	1	3	3	3	3	3	1	1	1	3	3	3	1	3	1	3	1	3	1	3	1	3	3	3	3	3	1	3	1	1	3	3	3	3	1	1	1	3	1	3	1	1	1	3	1	3	3	3	3	3	3	3	1	1	1	3	1	3	1	3	1	1	1	3	1	3	1	1	1	3	1	1	1	3	1	3	1	3	3	3	1	3	1	3	1	3	1	3	1	1	1	3	1	1	1	3	1	3	3	3	1	1	1	1	1	1	3	3	3	3	3	3	1	3	1	3	1	3	1	3	1	1	1	1	1	3	1	1	1	3	1	1	1	3	1	1	3	3	1	1	1	1	1	3	3	3	3	3	1	1	1	1	1	1	1	3	3	3	1	1	1	3	1	3	3	3	1	1	3	3	1	3	3	3	1	1	1	1	1	3	1	3	3	3	1	3	1	3	1	1	1	3	1	1	1	1	1	1	1	3	3	3	1	1	3	3	3	3	1	3	1	3	1	1	3	3	3	3	3	3	1	3	1	3	1	3	3	3	3	3	1	3	3	3	3	3	1	1	1	3	1	1	1	3	3	3	1	3	1	3	1	3	3	3	3	3	3	3	1	3	1	1	1	3	1	3	1	3	1	1	1	3	1	3	1	1	3	3	1	1	1	3	1	3	1	3	1	3	1	1	3	3	3	3	1	1	1	3	1	1	3	3	1	1	1	1	1	3	1	3	1	3	1	3	1	3	3	3	3	3	1	3	3	3	1	1	1	1	1	3	1	1	1	3	1	3	1	1	1	3	1	1	1	3	3	3	1	3	3	3	1	3	3	3	1	1	1	3	1	1	1	3	1	3	1	3	1	1	3	3	1	1	1	3	1	3	1	3	3	3	1	1	3	3	1	3	3	3	3	3	3	3	1	1	3	3	3	3	1	3	1	3	1	1	3	3	1	3	1	1	1	3	3	3	1	3	1	3	1	1	3	3	3	3	1	1	3	3	3	3	3	3	1	3	1	1	3	3	3	3	1	1	1	3	1	1	3	3	1	3	1	1	3	3	3	3	1	3	1	3	3	3	1	3	1	1	1	1	1	3	3	3	1	1	3	3	1	3	3	3	1	3	1	3	1	3	1	3	1	3	1	3	1	3	1	1	1	3	3	3	3	3	3	3	1	1	1	3	1	1	3	3	1	3	3	3	1	3	1	3	3	3	3	3	1	3	1	3	1	1	1	1	1	3	3	3	1	1	1	1	3	3	1	3	1	3	1	3	3	3	1	3	1	1	1	1	1	1	1	3	1	1	3	3	1	1	1	3	3	3	3	3	3	3	1	3	3	3	3	3	1	3	3	3	1	3	3	3	3	3	3	3	3	3	1	1	3	3	1	3	1	3	1	3	3	3	3	3	3	3	1	3	1	1	1	1	1	3	3	3	3	3	1	3	3	3	1	1	1	3	1	3	1	1	3	3	3	3	1	3	3	3	1	3	1	3	3	3	1	3	1	1	1	1	1	3	1	3	1	3	3	3	3	3	1	1	1	3	1	3	1	1	1	3	1	1	1	1	1	3	1	1	1	1	1	3	1	1	1	1	3	3	3	3	3	3	3	3	1	1	1	1	1	1	1	1	3	3	1	3	3	3	3	3	1	3	1	3	1	1	1	3	1	3	1	3	1	1	1	3	3	3	3	3	3	3	1	3	3	3	3	3	3	3	3	3	1	3	3	3	3	3	1	3	1	3	1	3	1	3	1	3	1	1	1	3	3	3	1	1	1	3	1	1	1	3	1	1	1	3	1	3	3	3	1	1	1	3	3	3	3	3	1	3	3	3	1	3	3	3	3	3	1	3	1	3	3	3	3	3	1	1	1	1	1	3	3	3	1	3	1	3	1	3	3	3	1	3	1	3	1	3	1	3	1	3	1	3	1	3	3	3	1	3	1	3	1	3	3	3	1	3	1	1	1	3	3	3	3	3	1	1	1	3	3	3	1	3	1	3	1	3	1	3	1	3	1	1	1	3	1	3	1	1	3	3	1	3	1	3	3	3	3	3	1	3	1	1	1	3	1	3	1	3	3	3	1	3	1	3	3	3	1	1	1	3	1	3	1	3	1	3	1	3	3	3	1	3	1	3	1	3	1	1	1	3	1	1	1	1	1	3	3	3	1	3	1	3	1	1	1	3	3	3	1	1	3	3	1	1	1	1	3	3	1	1	1	3	1	1	3	3	1	1	3	3	1	1	3	3	1	3	1	3	3	3	3	3	1	1	3	3	1	1	1	3	1	3	1	1	1	3	1	3	1	1	1	1	3	3	3	3	3	3	1	3	1	3	3	3	3	3	1	1	1	3	1	3	3	3	1	3	1	3	1	3	1	1	1	3	1	3	1	3	3	3	1	1	1	3	3	3	3	3	1	3	3	3	1	1	1	3	1	3	3	3	1	1	1	3	3	3	1	3	1	3	3	3	1	3	1	1	3	3	3	3	3	3	1	3	1	3	3	3	1	1	1	3	1	3	3	3	1	3	1	1	1	3	1	3	1	3	1	3	1	1	3	3	3	3	1	1	1	1	1	3	3	3	1	3	1	3	1	3	3	3	1	1	3	3	1	1	1	3	1	3	1	3	1	1	3	3	1	1	1	1	1	3	3	3	1	3	1	1	3	3	3	3	1	1	1	1	3	3	3	3	1	1	3	3	1	3	3	3	1	1	1	3	1	1	3	3	3	3	1	1	3	3	1	3	1	3	1	3	3	3	3	3	3	3	1	3	1	1	3	3	1	3	1	1	1	3	1	3	3	3	1	1	1	1	1	3	1	1	3	3	1	1	1	3	1	3	3	3	1	3	1	1	1	3	1	3	1	3	1	3	1	1	1	1	1	3	1	1	1	1	1	1	1	3	1	3	1	1	1	1	1	3	1	3	1	1	1	3	3	3	3	3	3	3	1	1	1	3	1	1	1	3	1	3	1	3	3	3	1	1	1	3	1	3	1	1	1	3	1	3	1	3	1	1	1	1	1	3	1	3	1	1	3	3	1	1	1	1	1	3	1	3	1	1	3	3	1	1	1	3	1	1	1	1	1	1	1	1	3	3	1	3	1	1	1	3	1	3	3	3	1	1	3	3	1	1	3	3	3	3	1	3	1	1	1	1	3	3	3	3	1	3	1	3	1	3	1	3	3	3	3	3	1	3	3	3	1	1	3	3	1	3	3	3	0	0	1	3	3	3	3	3	3	3	3	3	1	1	3	3	1	3	3	3	1	3	3	3	3	3	1	1	1	1	3	3	1	3	3	3	1	3	1	3	3	3	3	3	3	3	1	3	3	3	3	3	1	3	1	1	1	3	1	3	1	3	1	1	1	1	3	3	1	3	3	3	1	3	1	1	1	3	1	3	1	1	3	3	3	3	3	3	3	3	1	3	1	3	3	3	3	3	3	3	3	3	1	1	3	3	1	3	1	1	1	3	1	1	3	3	1	3	3	3	3	3	3	3	3	3	1	3	1	3	1	3	3	3	1	3	3	3	3	3	1	3	1	3	3	3	3	3	1	1	1	3	1	3	3	3	3	3	3	3	3	3	1	3	1	1	1	3	3	3	1	3	1	3	3	3	3	3	3	3	1	1	1	3	1	1	1	3	1	3	1	1	1	3	1	3	1	1	1	3	1	1	3	3	1	3	3	3	1	1	1	3	1	1	1	3	1	3	3	3	3	3	3	3	3	3	3	3	3	3	3	3	3	3	1	3	3	3	1	3	1	3	3	3	1	3	1	1	1	3	3	3	1	3	3	3	3	3	1	1	1	1	1	3	3	3	1	3	3	3	1	3	1	3	1	1	3	3	3	3	1	1	3	3	3	3	1	3	3	3	3	3	1	1	3	3	1	1	1	1	1	1	3	3	3	3	3	3	1	1	3	3	3	3	3	3	1	1	1	3	1	3	3	3	3	3	1	1	1	3	1	3	1	1	3	3	3	3	3	3	1	1	1	3	1	3	1	3	1	1	1	3	1	3	1	1	1	1	1	3	1	3	1	1	3	3	3	3	3	3	0	0	1	3	3	3	1	3	3	3	1	3	1	3	1	3	3	3	3	3	1	3	1	3	1	3	3	3	1	1	3	3	3	3	3	3	1	3	1	3	1	3	1	3	3	3	3	3	3	3	1	3	3	3	1	1	1	3	3	3	3	3	3	3	3	3	3	3	3	3	3	3	3	3	3	3	1	3	3	3	1	3	3	3	3	3	1	1	1	1	1	3	1	3	3	3	1	1	1	1	3	3	1	3	1	1	1	3	3	3	1	3	3	3	3	3	1	3	1	1	1	1	1	3	1	1	1	3	3	3	3	3	3	3	1	1	3	3	3	3	1	3	1	3	3	3	1	3	1	3	3	3	1	1	1	1	3	3	1	3	3	3	1	3	1	1	1	3	1	1	1	1	1	3	1	1	1	1	1	3	1	3	3	3	3	3	1	3	1	3	1	3	1	3	1	1	3	3	3	3	1	3	3	3	1	3	1	1	1	3	1	3	3	3	1	3	1	1	3	3	1	1	3	3	3	3	3	3	1	1	1	3	1	1	1	3	1	3	1	3	3	3	1	3	3	3	1	1	3	3	3	3	3	3	3	3	1	3	1	1	1	1	1	3	1	1	1	1	1	3	1	3	1	3	1	1	1	3	1	3	3	3	3	3	3	3	1	3	1	3	1	3	3	3	1	1	3	3	1	1	1	1	3	3	1	3	3	3	1	1	1	3	3	3	3	3	1	1	1	1	3	3	1	1	3	3	1	1	3	3	1	3	3	3	3	3	3	3	1	3	1	3	1	3	1	3	3	3	3	3	3	3	1	3	1	3	1	1	1	3	1	1	1	3	3	3	1	3	1	3	1	1	3	3	1	1	1	1	3	3	1	3	1	1	1	3	1	3	3	3	3	3	1	3	3	3	1	3	1	3	1	3	1	3	1	3	3	3	3	3	3	3	3	3	1	3	1	1	1	1	1	3	1	3	1	3	1	3	1	3	3	3	1	3	1	3	1	3	3	3	1	3	3	3	1	3	1	3	1	1	1	1	3	3	1	3	3	3	1	3	1	3	1	1	1	3	1	3	1	3	1	1	3	3	1	1	1	3	3	3	3	3	3	3	1	1	1	3	1	1	3	3	1	3	1	3	1	3	1	3	3	3	3	3	1	3	1	3	1	3	3	3	1	1	1	3	1	1	3	3	3	3	1	3	1	1	1	3	1	3	1	1	3	3	1	1	1	1	1	3	1	1	3	3	3	3	3	3	1	3	1	3	1	1	1	3	3	3	1	3	1	1	1	3	1	3	1	3	1	3	1	3	3	3	1	3	3	3	1	1	1	1	1	3	1	3	1	1	3	3	1	3	3	3	1	3	1	3	1	3	1	3	1	3	1	3	1	3	1	1	1	3	3	3	1	3	1	3	1	3	1	3	1	1	1	3	1	3	3	3	1	3	3	3	3	3	1	1	3	3	1	1	3	3	1	3	1	3	1	1	1	3	1	3	1	1	1	3	1	1	1	3	3	3	3	3	3	3	1	3	1	3	3	3	3	3	3	3	1	3	3	3	1	1	1	3	3	3	1	3	1	3	1	3	1	3	1	1	1	3	1	3	1	3	1	3	1	1	1	1	1	3	1	3	3	3	3	3	1	3	3	3	3	3	1	3	1	3	1	1	1	1	3	3	1	3	1	3	3	3	1	1	1	3	1	3	3	3	3	3	1	3	1	3	1	3	1	3	1	3	1	1	1	1	1	3	3	3	1	3	3	3	1	3	1	3	3	3	1	3	3	3	1	1	3	3	1	3	1	1	1	1	1	3	1	3	3	3	1	1	1	3	1	3	3	3	1	1	1	3	3	3	1	3	1	3	3	3	3	3	1	3	1	1	3	3	3	3	1	3	1	1	1	1	1	3	1	1	3	3	1	3	1	3	1	1	3	3	3	3	1	3	1	3	1	1	1	3	1	3	3	3	1	1	3	3	1	1	3	3	1	1	3	3	3	3	3	3	3	3	3	3	1	3	1	1	3	3	1	1	3	3	1	3	3	3	1	3	1	3	3	3	3	3	3	3	3	3	3	3	3	3	1	1	1	3	1	3	1	3	3	3	3	3	3	3	1	1	3	3	1	1	1	1	1	3	1	1	1	3	1	3	1	1	1	3	1	3	1	3	1	1	1	3	1	1	3	3	3	3	3	3	3	3	1	1	1	3	1	1	1	3	1	3	1	3	1	1	1	1	3	3	3	3	1	3	1	1	1	1	1	1	3	3	3	3	3	3	1	3	3	3	1	1	1	3	1	3	1	3	3	3	1	1	1	3	1	3	3	3	1	3	3	3	3	3	1	3	1	1	3	3	1	1	1	1	1	1	3	3	3	3	1	3	1	3	3	3	1	3	1	3	3	3	1	1	1	1	1	1	1	1	1	3	3	3	3	3	1	1	3	3	1	3	1	1	1	3	3	3	1	3	1	3	1	1	1	1	3	3	1	3	3	3	1	3	3	3	1	1	1	1	1	3	3	3	1	3	3	3	3	3	3	3	1	3	1	3	3	3	1	3	1	1	3	3	3	3	3	3	1	3	1	3	1	1	1	3	3	3	1	1	1	1	1	3	1	3	1	3	3	3	1	3	1	3	1	3	1	1	1	3	1	3	3	3	1	3	1	3	1	1	1	3	1	3	3	3	1	3	1	3	1	3	1	3	1	3	1	1	3	3	1	1	1	3	3	3	1	3	1	3	3	3	1	3	3	3	1	3	3	3	1	3	3	3	1	1	1	3	3	3	1	1	1	3	1	1	1	1	1	3	1	1	1	3	3	3	1	3	1	1	1	1	3	3	1	3	1	3	1	3	1	1	1	3	1	1	1	3	1	1	1	3	3	3	1	1	1	3	1	3	3	3	1	1	1	1	1	3	3	3	1	3	3	3	1	3	1	1	1	3	1	3	1	3	1	3	1	1	3	3	1	3	3	3	1	3	1	3	1	1	1	1	1	3	1	3	1	3	1	3	3	3	1	1	3	3	1	3	1	1	1	3	1	3	1	3	1	1	3	3	1	3	1	3	3	3	3	3	1	1	1	3	1	1	1	3	1	1	1	3	1	3	1	1	1	3	3	3	1	1	3	3	1	3	1	1	1	1	1	1	3	3	1	3	3	3	1	3	3	3	1	1	1	3	1	3	1	1	1	3	3	3	1	1	1	3	1	1	1	3	3	3	1	1	3	3	1	3	3	3	3	3	1	1	1	1	3	3	3	3	1	3	3	3	1	3	1	3	1	1	3	3	1	3	1	3	1	1	3	3	3	3	1	3	1	3	1	3	1	3	1	3	1	3	3	3	1	3	1	3	1	3	1	3	3	3	1	3	1	3	3	3	1	1	3	3	3	3	3	3	1	3	3	3	1	1	3	3	1	3	1	3	1	3	3	3	1	3	1	1	1	1	1	3	1	3	1	3	1	3	1	3	1	3	1	1	1	3	1	3	1	3	3	3	1	1	1	1	3	3	3	3	1	3	1	3	1	3	1	3	3	3	3	3	1	3	1	3	1	3	1	3	1	3	1	3	3	3	1	3	3	3	1	3	1	3	3	3	1	1	3	3	1	3	1	3	1	1	1	3	1	1	1	1	1	3	1	1	3	3	3	3	1	3	1	3	1	1	3	3	3	3	1	3	1	3	1	1	1	3	3	3	1	3	1	3	1	3	1	3	3	3	3	3	3	3	3	3	3	3	3	3	3	3	1	1	1	1	1	1	3	3	3	3	3	3	1	3	1	1	1	3	1	3	3	3	1	1	1	3	3	3	3	3	1	1	3	3	3	3	3	3	1	1	3	3	1	1	1	1	1	1	3	3	3	3	3	3	1	3	1	1	1	1	1	3	3	3	1	1	1	3	1	3	3	3	1	3	1	1	1	1	1	1	3	3	3	3	3	3	1	1	1	3	1	1	1	1	3	3	1	1	3	3	3	3	1	3	1	3	1	3	3	3	3	3	1	3	1	3	3	3	1	1	1	3	1	3	1	3	3	3	3	3	1	1	1	1	1	1	1	1	1	1	3	3	3	3	3	3	1	3	3	3	1	1	1	1	1	3	1	1	3	3	1	1	1	3	1	3	1	1	1	1	1	3	1	1	3	3	1	3	1	1	1	3	1	3	1	3	1	3	1	3	1	1	1	1	3	3	1	3	1	3	1	1	3	3	3	3	1	3	1	3	3	3	1	1	1	3	1	3	3	3	1	3	1	1	1	1	1	3	3	3	3	3	1	3	3	3	3	3	1	1	1	1	3	3	1	3	1	1	1	3	1	3	1	3	1	1	1	1	1	1	1	3	1	3	1	1	3	3	3	3	3	3	3	3	1	3	1	3	1	3	1	1	3	3	3	3	3	3	1	1	1	3	3	3	1	3	1	1	1	1	3	3	3	3	1	1	1	1	3	3	3	3	1	3	1	3	3	3	1	1	1	3	1	3	1	3	3	3	1	3	1	3	1	1	1	1	1	1	1	3	1	3	1	3	3	3	1	3	3	3	3	3	1	3	1	3	1	3	3	3	1	3	3	3	1	3	1	3	1	3	1	1	1	1	1	3	1	3	1	1	1	1	1	3	3	3	1	1	1	1	1	1	1	3	1	3	1	3	1	3	3	3	1	3	1	3	3	3	1	3	1	1	1	1	3	3	1	3	3	3	1	3	1	1	1	3	1	3	1	3	3	3	3	3	1	3	1	1	1	1	3	3	3	3	1	1	3	3	3	3	1	1	1	1	1	3	3	3	1	1	1	3	1	3	1	1	1	1	1	3	1	1	1	3	3	3	3	3	1	1	1	3	1	1	1	1	1	1	1	1	1	1	1	1	1	3	3	3	3	3	1	3	1	3	3	3	1	3	3	3	1	3	1	1	3	3	1	1	1	1	1	1	3	3	3	3	1	1	3	3	3	3	1	3	1	1	3	3	1	3	1	3	3	3	1	1	1	3	3	3	1	1	1	3	3	3	1	1	1	3	1	1	3	3	1	3	1	1	3	3	1	3	1	3	1	1	1	1	1	3	1	3	1	3	3	3	3	3	1	3	1	1	1	3	3	3	1	3	1	3	1	3	1	3	1	3	3	3	1	3	3	3	1	1	1	1	1	3	1	3	3	3	1	3	1	3	3	3	3	3	3	3	1	3	1	3	1	3	1	1	1	1	1	1	1	3	1	3	1	3	1	1	1	1	1	3	1	3	1	3	1	3	3	3	1	1	1	3	3	3	1	1	3	3	1	3	3	3	3	3	1	3	1	3	3	3	3	3	1	1	3	3	3	3	1	3	1	3	1	3	3	3	1	1	1	3	1	3	3	3	1	3	1	3	1	1	1	3	3	3	3	3	1	1	1	3	1	3	3	3	1	3	1	3	1	1	1	3	1	1	3	3	1	1	3	3	3	3	3	3	1	1	1	3	1	1	1	1	1	3	1	3	1	1	1	1	1	3	1	3	1	1	1	1	1	3	1	1	1	3	1	1	1	1	1	3	1	1	3	3	1	3	1	3	3	3	1	3	3	3	1	1	3	3	1	3	1	3	1	1	1	1	1	3	1	3	3	3	1	3	1	3	1	3	1	3	1	3	1	3	1	1	1	1	1	3	3	3	1	3	1	3	1	3	1	1	1	1	1	1	3	3	3	3	1	3	1	1	1	1	1	1	1	3	1	3	1	1	1	3	3	3	3	3	3	3	1	1	1	3	1	3	1	1	1	3	1	3	1	1	3	3	1	3	3	3	3	3	1	1	1	3	3	3	1	3	1	1	3	3	1	3	1	1	1	3	3	3	3	3	1	3	1	3	1	3	1	3	3	3	3	3	1	3	3	3	1	3	3	3	1	3	3	3	1	3	1	3	3	3	1	1	1	3	1	3	1	3	3	3	1	1	1	3	1	3	1	3	3	3	3	3	1	3	1	3	1	3	1	3	1	3	1	3	1	1	1	1	3	3	1	1	1	1	1	1	1	1	1	1	1	3	3	3	3	3	3	3	3	3	1	3	1	1	1	1	1	3	1	3	3	3	1	3	1	1	1	1	1	3	1	3	3	3	1	3	1	1	3	3	1	1	1	1	3	3	1	1	1	3	3	3	1	3	1	3	3	3	1	3	3	3	1	1	1	3	1	3	3	3	1	3	1	3	1	1	1	3	1	3	3	3	1	1	1	1	1	3	3	3	3	3	3	3	1	3	1	3	1	3	3	3	1	3	1	3	3	3	1	1	1	3	1	3	1	3	3	3	1	3	1	3	1	3	3	3	1	3	3	3	1	3	1	1	1	3	3	3	1	1	1	1	1	1	1	1	1	1	3	3	3	3	1	1	1	1	1	1	3	3	3	3	1	3	1	1	3	3	1	3	3	3	3	3	1	3	3	3	1	1	1	1	3	3	1	3	1	1	3	3	1	1	1	3	3	3	1	3	1	3	1	3	1	1	1	3	3	3	1	3	1	3	1	3	1	3	1	1	1	3	3	3	1	1	1	3	3	3	3	3	1	1	1	1	1	3	1	1	1	3	3	3	1	1	3	3	3	3	1	3	1	1	1	3	3	3	3	3	1	1	1	3	3	3	1	1	1	3	1	3	1	3	1	3	1	3	1	3	1	1	1	3	1	1	1	1	1	3	1	1	3	3	3	3	3	3	3	3	3	3	1	3	3	3	1	3	1	3	3	3	3	3	3	3	1	1	1	1	1	3	1	3	1	3	3	3	1	3	3	3	3	3	1	3	3	3	1	3	1	3	1	1	1	1	1	3	1	1	1	3	1	3	1	3	3	3	1	1	1	3	3	3	1	1	3	3	1	3	1	1	1	1	3	3	3	3	1	1	1	3	1	1	1	3	1	1	3	3	1	3	1	3	3	3	1	3	1	3	1	3	1	3	1	3	3	3	1	3	1	3	3	3	3	3	1	1	1	1	1	3	1	3	1	3	3	3	3	3	1	3	1	1	3	3	1	3	3	3	3	3	1	1	1	3	3	3	1	3	1	1	1	3	1	1	3	3	1	1	1	1	1	1	3	3	1	1	3	3	1	3	3	3	1	3	1	3	1	1	3	3	1	1	1	1	3	3	1	3	1	3	3	3	3	3	1	3	3	3	1	3	3	3	3	3	3	3	1	3	1	3	1	1	1	1	3	3	3	3	1	1	1	3	1	3	1	3	1	3	1	1	1	3	3	3	1	1	3	3	1	3	3	3	1	3	1	3	1	3	1	3	1	3	1	3	1	3	1	3	1	3	3	3	1	3	1	1	3	3	1	1	3	3	3	3	1	3	1	1	1	3	1	3	3	3	1	3	1	1	1	3	1	3	3	3	1	3	3	3	3	3	1	1	1	3	1	1	1	3	1	3	1	1	1	3	3	3	3	3	3	3	1	3	1	3	1	3	3	3	1	3	3	3	1	3	3	3	1	1	3	3	1	1	1	1	1	3	1	1	1	3	1	1	1	1	1	3	1	3	1	3	1	1	1	3	3	3	1	3	3	3	3	3	1	3	1	3	3	3	3	3	1	3	1	1	1	3	1	1	3	3	1	1	3	3	1	3	3	3	1	1	1	1	3	3	1	3	1	1	3	3	1	3	3	3	3	3	1	1	1	1	1	1	1	3	1	1	1	1	1	1	3	3	1	1	3	3	3	3	3	3	3	3	1	1	3	3	3	3	1	1	1	1	3	3	3	3	3	3	3	3	1	3	3	3	3	3	3	3	3	3	3	3	3	3	3	3	0	0	1	1	3	3	3	3	3	3	1	1	3	3	0	0	3	3	3	3	1	1	3	3	3	3	3	3	3	3	3	3	3	3	3	3	3	3	3	3	0	0	3	3
1603_813_10	0	0	1	3	3	3	1	1	1	3	1	3	3	3	1	3	3	3	3	3	3	3	1	3	1	3	1	3	1	3	3	3	1	3	1	3	1	1	1	3	1	1	1	3	1	3	3	3	1	1	3	3	1	1	3	3	1	3	1	1	3	3	1	3	1	3	3	3	1	3	1	1	1	1	3	3	1	3	1	1	1	3	1	1	1	3	1	3	3	3	3	3	1	3	1	3	3	3	1	1	3	3	1	3	1	3	1	3	1	3	1	3	1	1	1	1	1	3	1	3	3	3	1	3	3	3	1	3	3	3	1	3	1	1	3	3	1	3	1	1	1	1	3	3	1	3	1	1	3	3	1	1	1	1	1	3	1	1	1	3	1	3	3	3	3	3	3	3	1	3	1	1	1	1	3	3	1	1	1	1	1	1	1	1	1	1	1	3	1	3	1	3	1	3	1	3	1	3	1	1	3	3	1	1	3	3	3	3	1	1	1	1	3	3	3	3	3	3	1	1	3	3	1	1	1	1	1	3	1	1	1	3	1	1	3	3	1	3	3	3	3	3	3	3	1	3	1	1	3	3	1	1	3	3	3	3	3	3	1	1	3	3	3	3	1	1	1	1	3	3	3	3	1	1	1	3	1	1	1	1	1	3	3	3	1	1	1	3	1	1	3	3	1	3	1	3	1	1	1	3	1	3	3	3	1	3	3	3	1	1	1	3	1	1	1	1	1	1	1	3	1	3	1	1	3	3	1	3	3	3	3	3	1	3	1	1	3	3	3	3	1	3	3	3	3	3	3	3	1	1	1	3	3	3	1	1	1	1	1	3	1	3	1	3	3	3	1	3	3	3	3	3	3	3	1	3	1	3	1	3	1	3	1	3	1	3	3	3	1	1	1	3	3	3	1	1	1	1	3	3	1	1	1	1	1	1	1	1	1	3	3	3	1	3	1	3	1	3	1	3	1	1	3	3	1	1	1	3	1	1	1	1	1	3	1	3	1	3	3	3	1	3	1	3	1	3	1	1	1	1	1	3	1	1	1	1	3	3	3	3	1	3	1	3	3	3	3	3	1	1	3	3	1	1	1	3	3	3	1	1	1	3	1	3	1	3	3	3	1	3	1	3	1	1	1	1	1	3	1	3	3	3	1	3	1	1	1	1	1	3	1	3	1	3	1	3	3	3	1	3	1	3	3	3	3	3	3	3	3	3	1	3	1	3	1	3	1	3	1	3	3	3	1	3	1	1	1	3	1	1	1	1	1	1	1	3	1	1	3	3	3	3	1	1	1	3	1	3	1	3	1	3	1	3	1	1	1	3	1	3	1	1	1	3	1	1	3	3	1	1	1	1	1	3	3	3	1	1	3	3	1	3	1	3	3	3	1	1	3	3	3	3	1	3	1	1	1	1	1	1	1	3	1	3	1	3	1	3	3	3	1	3	1	1	3	3	1	3	3	3	3	3	3	3	1	3	1	3	1	3	1	3	3	3	1	3	3	3	3	3	1	3	3	3	1	3	1	3	3	3	1	3	1	1	1	1	1	1	1	1	3	3	3	3	1	1	1	3	1	1	1	3	1	3	1	3	1	3	1	3	1	3	1	1	3	3	3	3	3	3	3	3	1	3	1	3	1	3	1	3	1	3	1	3	3	3	1	3	3	3	1	1	1	3	1	1	1	3	3	3	1	3	1	3	1	3	1	1	1	3	3	3	3	3	1	3	3	3	3	3	3	3	3	3	3	3	1	1	1	3	1	1	1	1	1	1	1	3	1	1	3	3	1	3	1	3	1	1	1	3	3	3	3	3	1	1	1	3	3	3	3	3	1	3	3	3	3	3	1	1	1	1	1	1	1	1	1	3	3	3	3	3	1	1	1	1	3	3	1	3	1	3	1	3	1	3	1	1	3	3	1	3	1	1	1	1	1	1	3	3	1	1	1	3	1	1	3	3	1	3	1	1	3	3	3	3	1	1	1	3	1	3	1	3	3	3	3	3	3	3	3	3	1	1	1	1	3	3	1	3	1	3	3	3	1	3	1	3	1	3	3	3	3	3	1	3	3	3	1	3	1	1	3	3	3	3	1	3	3	3	3	3	1	3	3	3	1	3	1	1	3	3	1	3	1	3	3	3	1	1	1	3	1	1	1	1	1	3	3	3	3	3	1	3	1	3	1	1	3	3	1	3	1	1	1	3	1	1	3	3	1	3	1	1	1	1	1	1	3	3	3	3	1	3	1	3	1	3	1	3	1	3	1	3	3	3	0	0	3	3	3	3	1	1	1	1	1	3	1	3	3	3	1	3	3	3	1	3	3	3	1	3	1	3	1	1	3	3	3	3	1	3	1	1	1	3	1	3	1	3	1	3	1	1	1	3	3	3	1	3	1	1	1	3	3	3	3	3	1	3	0	0	1	3	1	3	1	3	3	3	3	3	3	3	1	3	1	1	3	3	1	3	3	3	1	1	1	1	3	3	3	3	1	3	3	3	3	3	3	3	1	3	1	1	1	3	1	3	1	3	1	3	3	3	1	3	3	3	3	3	3	3	1	3	1	3	1	3	3	3	1	3	1	1	3	3	1	1	1	3	1	1	1	3	1	3	1	1	1	1	1	3	1	1	1	3	1	1	3	3	1	3	1	3	1	3	1	3	1	3	1	3	3	3	1	3	1	1	1	1	1	1	3	3	1	3	3	3	1	3	1	3	1	1	1	1	1	3	1	1	3	3	1	1	3	3	1	1	1	1	1	1	3	3	1	3	1	1	1	3	1	1	1	3	3	3	1	3	3	3	1	3	1	3	3	3	1	3	1	3	1	3	1	3	1	1	1	1	1	3	1	3	1	1	1	1	3	3	3	3	3	3	3	3	1	1	1	3	3	3	3	3	1	1	3	3	3	3	1	1	1	3	1	1	1	1	3	3	3	3	3	3	1	1	1	1	1	1	1	1	1	1	3	3	3	3	3	3	1	3	1	1	1	1	3	3	3	3	3	3	1	3	1	1	1	1	1	1	3	3	1	1	1	1	3	3	3	3	3	3	3	3	1	1	3	3	1	3	1	1	1	1	3	3	3	3	1	3	1	3	3	3	3	3	3	3	1	1	1	1	1	3	1	1	3	3	1	3	1	3	3	3	1	3	1	3	3	3	3	3	3	3	1	3	3	3	0	0	1	3	3	3	1	1	1	1	3	3	1	3	3	3	1	3	1	3	1	1	3	3	3	3	3	3	1	3	1	1	1	3	3	3	1	1	1	3	1	3	1	3	3	3	3	3	1	1	1	1	1	3	1	3	1	3	3	3	1	3	3	3	1	3	1	1	1	3	1	3	3	3	1	1	1	3	1	3	3	3	1	3	1	1	1	1	1	3	3	3	1	1	3	3	1	1	1	1	1	1	1	1	1	3	1	1	3	3	3	3	1	3	1	1	1	3	3	3	3	3	1	1	1	3	3	3	1	3	3	3	1	3	1	1	3	3	1	3	3	3	1	1	1	1	1	3	3	3	1	1	3	3	1	3	1	3	1	1	3	3	1	1	3	3	1	3	1	1	1	3	3	3	1	1	3	3	1	3	1	1	3	3	1	3	3	3	1	1	1	3	3	3	1	1	1	3	3	3	1	1	3	3	3	3	3	3	1	1	1	1	3	3	1	3	1	3	1	3	1	3	1	1	1	3	1	1	3	3	3	3	1	3	1	3	1	3	1	3	3	3	1	3	3	3	3	3	1	3	1	3	3	3	1	1	3	3	1	3	1	3	1	3	1	3	1	3	1	1	3	3	1	3	1	3	3	3	3	3	1	3	1	1	3	3	1	1	1	3	1	3	1	1	1	3	1	3	1	3	3	3	1	3	3	3	3	3	1	3	1	3	3	3	1	3	1	3	3	3	1	1	3	3	3	3	0	0	3	3	1	3	3	3	1	1	3	3	1	1	1	1	1	3	1	3	3	3	1	3	1	3	1	3	1	3	1	1	1	3	3	3	1	1	0	0	3	3	1	3	0	0	3	3	1	3	3	3	1	3	1	3	1	1	1	3	1	3	1	1	1	1	1	3	3	3	3	3	1	1	1	3	1	3	1	1	3	3	1	1	1	3	1	1	3	3	3	3	1	1	1	3	1	1	3	3	3	3	1	3	1	3	1	1	1	3	1	3	3	3	1	1	1	3	1	1	3	3	3	3	3	3	3	3	3	3	1	3	1	3	3	3	1	3	1	3	1	3	1	3	3	3	3	3	1	3	3	3	1	3	1	3	1	3	1	3	1	3	3	3	1	1	1	1	1	1	1	3	3	3	1	3	1	1	1	3	3	3	3	3	3	3	1	1	1	3	1	1	1	3	3	3	1	1	1	3	1	1	1	3	1	3	1	3	3	3	1	3	1	1	1	1	3	3	3	3	1	3	1	1	1	1	1	3	1	3	1	3	1	3	1	3	3	3	3	3	1	3	3	3	1	3	1	1	1	3	1	3	1	3	1	3	3	3	1	3	1	3	1	3	3	3	3	3	1	3	3	3	3	3	1	3	3	3	1	1	1	1	1	1	1	1	1	3	1	1	1	3	1	3	3	3	1	3	3	3	1	3	3	3	1	1	3	3	1	3	1	3	1	3	1	1	1	3	1	1	3	3	1	1	3	3	1	3	1	3	1	1	1	1	3	3	1	1	3	3	1	1	1	3	1	1	1	1	1	3	1	1	1	1	1	3	1	1	1	1	1	3	1	1	1	3	1	3	1	1	1	3	1	1	3	3	1	1	1	1	1	1	1	3	3	3	1	3	1	3	1	1	3	3	3	3	3	3	1	3	1	1	1	1	1	3	1	3	1	3	1	3	1	3	1	3	1	1	1	3	3	3	3	3	3	3	1	3	1	3	1	3	1	3	3	3	1	3	1	3	1	1	1	3	1	3	1	3	3	3	1	3	1	3	1	1	1	3	1	3	1	3	1	3	3	3	1	3	3	3	1	3	1	3	1	1	3	3	1	3	1	1	3	3	3	3	3	3	3	3	3	3	1	3	3	3	3	3	3	3	1	3	3	3	1	1	1	1	1	3	1	3	1	1	1	1	3	3	3	3	1	3	3	3	3	3	1	3	1	3	3	3	3	3	3	3	3	3	3	3	1	3	1	3	1	3	3	3	3	3	3	3	1	1	1	1	1	3	1	1	1	3	1	1	1	3	1	3	1	1	1	3	1	3	1	3	1	3	1	1	1	1	3	3	3	3	3	3	1	3	3	3	1	3	1	3	3	3	1	1	1	3	3	3	1	3	1	1	1	3	1	3	3	3	1	3	1	3	1	3	3	3	1	3	3	3	1	1	3	3	1	1	1	3	1	3	1	3	3	3	1	3	1	1	3	3	3	3	1	1	1	1	1	3	1	3	1	3	1	1	3	3	1	3	1	1	1	3	1	3	1	3	3	3	3	3	1	3	1	1	1	3	3	3	1	3	3	3	3	3	3	3	3	3	3	3	1	1	0	0	3	3	1	3	3	3	1	3	1	3	1	3	1	1	1	1	3	3	1	1	1	3	1	3	1	1	1	3	1	3	1	3	1	3	1	1	1	1	1	1	3	3	1	3	1	3	1	1	3	3	1	3	1	1	1	3	1	3	1	1	1	1	1	1	3	3	3	3	1	3	1	3	1	3	3	3	3	3	3	3	1	3	3	3	1	1	3	3	1	3	1	1	1	3	1	1	3	3	3	3	3	3	1	3	1	3	1	1	1	3	1	3	1	3	1	3	1	1	1	3	1	3	1	3	3	3	1	3	3	3	1	3	1	3	3	3	3	3	1	3	1	3	1	3	1	3	3	3	3	3	1	1	1	3	1	3	3	3	3	3	1	3	3	3	3	3	3	3	1	1	0	0	3	3	1	3	3	3	3	3	3	3	1	3	1	1	3	3	1	3	1	3	3	3	1	3	1	1	3	3	1	3	1	3	1	1	1	3	1	3	1	1	3	3	1	1	1	3	1	3	1	3	3	3	3	3	1	1	1	3	3	3	1	1	1	3	3	3	1	1	1	1	1	3	1	3	1	1	3	3	1	1	1	3	1	1	1	3	1	3	1	3	1	3	3	3	1	3	1	3	1	1	1	1	1	1	1	1	1	3	1	1	1	3	3	3	1	3	1	3	1	1	3	3	3	3	3	3	3	3	1	3	3	3	1	3	1	3	1	3	1	1	1	1	1	1	1	1	3	3	1	3	1	1	1	1	1	3	3	3	3	3	1	1	1	3	1	1	3	3	1	1	1	3	1	3	1	1	1	3	3	3	1	3	3	3	1	3	1	1	1	1	3	3	1	1	1	3	1	3	3	3	3	3	0	0	1	3	3	3	1	3	3	3	3	3	1	3	1	3	1	1	1	1	1	3	1	1	1	3	3	3	1	1	3	3	3	3	1	3	3	3	3	3	1	1	3	3	3	3	1	3	1	1	1	1	1	3	3	3	1	3	3	3	3	3	3	3	1	3	1	1	3	3	3	3	1	1	1	3	3	3	1	1	1	3	1	3	1	3	1	1	3	3	1	1	3	3	3	3	3	3	1	3	1	1	1	3	1	3	1	3	3	3	1	3	1	1	3	3	1	3	3	3	3	3	1	1	3	3	3	3	1	3	3	3	1	3	1	3	1	3	1	1	1	3	1	1	1	3	1	1	1	3	1	3	3	3	1	3	1	3	1	3	1	3	1	3	1	1	1	3	1	3	1	3	3	3	1	1	1	1	1	1	1	3	3	3	3	3	1	1	3	3	1	3	1	1	1	3	1	1	3	3	1	3	1	3	1	1	1	3	1	1	1	3	1	1	3	3	1	3	1	1	1	3	1	3	1	3	1	3	3	3	3	3	3	3	1	3	1	1	1	1	1	3	1	3	1	3	1	1	3	3	1	3	1	3	1	1	1	1	1	3	1	1	1	1	1	3	3	3	1	3	1	3	3	3	1	1	1	3	3	3	1	3	1	1	3	3	1	3	1	3	1	1	3	3	1	3	3	3	1	1	3	3	1	1	1	1	3	3	1	1	3	3	1	3	1	1	3	3	3	3	3	3	1	3	1	3	1	1	3	3	1	3	1	1	1	1	3	3	3	3	1	3	1	3	1	3	3	3	1	3	1	1	1	3	3	3	1	3	3	3	3	3	3	3	3	3	3	3	3	3	3	3	1	3	1	3	1	1	1	3	1	3	3	3	3	3	3	3	1	3	3	3	1	3	1	3	1	1	1	3	1	3	1	3	1	1	1	3	1	1	1	3	1	3	1	3	3	3	3	3	1	1	3	3	1	1	3	3	1	3	1	3	0	0	1	3	3	3	3	3	1	1	3	3	1	1	3	3	3	3	1	3	1	1	3	3	1	1	1	3	1	3	1	3	3	3	1	3	1	3	1	3	3	3	1	3	3	3	3	3	1	1	1	1	1	1	1	3	3	3	3	3	1	3	1	3	1	1	1	3	3	3	3	3	1	1	1	3	1	3	3	3	1	3	1	1	1	3	1	1	3	3	3	3	1	1	1	1	1	3	1	1	1	3	3	3	1	3	3	3	1	3	1	3	1	3	1	3	3	3	1	3	3	3	3	3	3	3	1	3	1	1	3	3	1	1	3	3	1	1	1	1	1	3	1	3	1	1	1	3	1	3	1	1	1	3	1	1	1	3	1	3	1	3	1	3	1	3	1	3	1	1	1	3	1	3	1	3	1	3	1	1	3	3	1	3	1	3	3	3	1	1	1	3	3	3	1	1	1	1	1	1	3	3	1	3	3	3	1	3	3	3	3	3	1	3	1	1	3	3	1	3	1	1	1	3	3	3	1	3	3	3	1	1	1	3	1	1	1	3	1	1	3	3	1	1	1	3	1	1	1	3	3	3	1	3	1	3	1	3	3	3	3	3	1	3	3	3	1	1	1	1	3	3	3	3	1	3	1	1	1	1	1	3	1	1	1	3	1	1	1	1	1	1	3	3	3	3	3	3	1	1	1	3	1	1	1	3	1	3	1	1	1	1	3	3	3	3	3	3	1	3	1	1	3	3	3	3	3	3	1	3	1	3	1	3	3	3	1	3	1	3	1	3	3	3	3	3	1	3	3	3	1	3	1	1	1	3	3	3	1	1	1	3	3	3	3	3	1	3	1	3	1	3	1	3	1	3	3	3	1	1	1	1	3	3	1	1	1	1	1	3	3	3	1	3	3	3	1	1	3	3	1	3	1	3	1	3	1	3	1	3	3	3	3	3	1	1	1	1	1	3	1	3	1	3	1	1	1	3	1	3	3	3	1	3	3	3	1	1	3	3	1	1	3	3	1	3	1	3	3	3	1	1	3	3	1	3	3	3	1	3	3	3	3	3	1	3	1	3	1	1	1	3	3	3	1	3	1	3	1	3	1	3	1	1	1	3	1	1	1	1	3	3	1	1	3	3	1	1	1	1	3	3	3	3	1	3	3	3	1	3	3	3	3	3	3	3	3	3	3	3	1	1	3	3	1	3	1	1	3	3	1	1	1	3	1	3	1	3	1	3	1	3	1	1	3	3	3	3	1	1	3	3	3	3	3	3	1	1	3	3	3	3	1	1	1	1	1	3	1	1	1	1	3	3	3	3	3	3	1	3	1	1	3	3	3	3	3	3	1	1	1	3	1	3	1	1	1	1	1	3	1	1	1	3	3	3	1	3	1	3	1	3	1	3	1	3	3	3	3	3	1	3	1	1	3	3	1	3	3	3	1	1	1	3	1	3	1	3	1	3	1	3	1	1	1	3	3	3	1	1	3	3	3	3	1	1	3	3	1	1	3	3	1	3	1	1	1	3	1	3	3	3	1	3	1	1	3	3	1	3	3	3	1	3	3	3	1	3	1	1	1	3	1	3	1	3	1	1	1	3	1	1	1	3	1	3	1	3	1	3	1	3	3	3	3	3	1	3	3	3	1	3	3	3	1	3	1	1	1	3	1	3	3	3	1	1	1	3	1	1	3	3	3	3	1	1	1	3	1	3	1	1	3	3	1	3	1	1	3	3	3	3	3	3	1	1	1	3	1	3	3	3	1	3	1	1	3	3	3	3	1	3	1	1	1	1	3	3	1	1	1	1	1	3	3	3	1	1	3	3	1	3	3	3	1	3	1	1	1	3	3	3	1	1	1	3	1	3	3	3	1	3	1	3	1	3	1	1	1	1	3	3	3	3	3	3	1	3	3	3	1	3	1	3	3	3	3	3	3	3	1	3	1	3	1	3	1	1	3	3	1	3	1	1	1	1	3	3	3	3	3	3	3	3	3	3	3	3	1	1	1	3	1	3	3	3	1	1	1	1	1	1	1	1	3	3	1	3	1	1	1	3	3	3	3	3	3	3	3	3	3	3	1	1	3	3	1	1	1	3	1	3	1	3	1	3	1	3	1	3	1	3	1	1	1	3	1	3	1	1	1	1	1	3	1	3	3	3	1	3	1	3	1	3	1	1	1	1	3	3	1	3	3	3	1	1	1	3	1	3	1	3	3	3	3	3	1	1	1	1	1	3	3	3	1	1	1	3	1	1	1	3	1	1	3	3	1	1	3	3	3	3	1	1	1	3	3	3	1	1	1	3	1	3	1	3	3	3	1	1	1	3	3	3	1	3	1	1	1	3	1	3	1	1	1	3	1	3	3	3	1	3	1	3	1	3	3	3	1	3	3	3	3	3	3	3	1	1	1	3	1	3	1	3	3	3	1	3	1	1	1	1	3	3	1	3	1	1	1	3	1	3	1	3	1	3	1	1	1	3	1	3	1	3	1	1	1	1	1	1	1	3	1	3	1	3	1	3	1	1	3	3	1	3	3	3	1	1	3	3	1	3	1	3	1	3	3	3	1	3	1	1	3	3	1	1	3	3	1	1	1	1	1	3	1	1	1	1	1	3	1	3	1	3	1	1	1	3	3	3	3	3	3	3	1	1	1	1	1	1	1	1	1	3	1	1	3	3	1	1	1	1	1	1	1	3	1	3	3	3	1	3	1	3	1	1	3	3	1	1	3	3	3	3	1	1	1	3	1	3	1	3	1	1	3	3	1	3	3	3	3	3	3	3	1	1	1	1	1	3	1	3	1	3	1	3	3	3	3	3	1	3	3	3	1	3	1	3	1	3	3	3	1	3	1	3	1	3	1	1	3	3	1	1	1	1	1	3	1	3	1	3	1	3	1	3	3	3	1	3	1	3	1	1	1	3	1	3	1	3	1	1	1	3	1	1	1	1	1	3	1	3	3	3	1	3	1	3	1	1	1	3	3	3	1	1	1	3	3	3	1	3	1	1	1	1	3	3	1	3	1	3	3	3	1	1	3	3	1	3	3	3	3	3	3	3	1	3	1	3	1	1	1	1	1	3	3	3	1	3	3	3	3	3	1	3	1	3	1	3	3	3	3	3	3	3	1	3	3	3	3	3	3	3	1	3	1	3	3	3	1	3	1	3	1	1	1	3	3	3	1	3	1	3	1	1	1	1	1	1	1	1	1	1	1	3	1	3	1	3	1	1	1	1	1	1	3	3	3	3	3	3	1	3	1	1	1	3	3	3	1	1	1	1	1	1	3	3	1	3	1	1	1	3	1	1	1	1	1	1	3	3	3	3	3	3	1	3	1	3	3	3	1	1	3	3	3	3	1	1	3	3	1	3	3	3	1	3	1	1	1	3	1	3	1	3	1	3	3	3	1	1	1	1	3	3	1	3	1	3	3	3	1	3	3	3	1	3	1	3	1	1	1	3	1	1	1	1	1	3	1	3	1	3	1	1	1	3	1	3	3	3	3	3	1	3	1	1	1	1	3	3	3	3	1	1	1	3	1	3	3	3	1	3	3	3	1	1	1	3	1	3	1	3	3	3	1	1	3	3	1	1	3	3	3	3	1	3	1	1	1	3	3	3	1	1	1	3	3	3	1	3	1	3	1	1	1	1	1	3	3	3	1	1	1	3	1	3	3	3	1	1	1	3	1	3	1	3	3	3	1	1	1	3	1	3	3	3	1	3	1	1	1	3	1	3	1	1	1	3	1	3	1	1	1	3	3	3	1	3	1	1	1	3	1	1	3	3	3	3	1	1	3	3	3	3	1	1	1	1	1	3	1	3	3	3	1	1	3	3	3	3	1	3	3	3	1	3	3	3	3	3	3	3	3	3	1	3	3	3	3	3	1	3	1	3	1	1	3	3	1	1	1	1	1	3	1	3	1	3	1	1	1	3	3	3	3	3	3	3	3	3	1	3	1	3	1	1	1	3	3	3	1	3	1	1	1	3	3	3	1	1	1	1	3	3	3	3	3	3	1	3	3	3	3	3	1	3	3	3	1	1	1	1	3	3	1	3	3	3	1	1	3	3	1	3	1	1	3	3	3	3	1	3	3	3	1	3	1	1	1	3	3	3	1	1	1	3	1	3	1	1	1	3	1	3	1	3	1	1	1	1	1	3	1	3	1	1	3	3	1	3	3	3	1	3	1	3	1	3	1	3	1	3	1	3	1	3	3	3	1	3	1	3	3	3	3	3	1	3	1	3	1	3	3	3	1	3	3	3	3	3	1	3	1	1	1	1	1	1	1	3	1	3	1	3	1	1	3	3	1	1	3	3	1	1	1	3	1	1	3	3	1	3	3	3	3	3	1	3	1	3	1	3	3	3	3	3	1	1	1	3	1	3	1	3	1	3	3	3	1	3	1	3	1	3	1	3	1	3	1	3	3	3	1	3	3	3	1	3	1	1	3	3	1	3	3	3	1	1	1	3	3	3	1	3	3	3	1	3	1	3	1	3	1	3	3	3	1	3	1	1	1	3	1	3	1	1	1	3	1	1	3	3	3	3	1	3	1	1	1	3	3	3	1	3	1	3	1	3	1	1	1	1	3	3	3	3	1	3	1	3	1	3	1	1	1	1	1	1	1	3	1	3	3	3	3	3	1	3	1	1	1	1	1	3	1	3	3	3	1	1	1	1	1	3	1	3	1	1	1	1	1	1	1	3	1	1	3	3	1	3	1	1	3	3	3	3	1	3	1	3	1	3	1	1	3	3	3	3	3	3	1	1	3	3	1	1	3	3	1	1	1	1	1	3	3	3	3	3	1	3	1	3	3	3	1	3	1	3	3	3	3	3	1	1	1	1	1	3	3	3	1	1	3	3	1	1	1	3	1	3	1	3	1	1	1	3	1	3	1	1	1	3	3	3	1	1	1	3	3	3	1	3	1	3	1	3	3	3	1	3	1	1	3	3	1	1	1	1	3	3	3	3	1	3	1	1	1	1	1	3	1	1	3	3	1	1	1	1	1	1	1	1	1	3	1	3	1	1	3	3	1	1	1	3	3	3	1	3	3	3	3	3	1	3	3	3	1	3	1	1	1	1	3	3	1	3	1	1	1	1	1	3	1	3	3	3	1	3	3	3	1	1	1	1	1	1	1	3	1	1	1	3	1	3	1	1	1	3	1	3	3	3	1	3	1	3	3	3	3	3	1	1	1	3	1	3	3	3	1	3	0	0	1	1	1	1	1	1	1	3	3	3	3	3	1	3	1	1	1	3	3	3	1	3	1	3	1	3	3	3	1	1	3	3	3	3	1	3	3	3	1	3	3	3	1	3	3	3	3	3	1	3	1	3	3	3	1	1	3	3	1	3	1	3	1	1	1	3	3	3	3	3	1	1	3	3	3	3	3	3	3	3	1	1	3	3	1	3	1	3	1	1	3	3	1	3	1	3	1	3	1	3	1	3	3	3	3	3	1	3	1	3	1	1	1	3	3	3	1	3	1	1	1	3	1	1	1	1	3	3	3	3	1	3	1	3	3	3	1	3	1	3	1	3	1	3	1	3	3	3	3	3	3	3	1	3	1	1	3	3	1	1	1	1	1	3	1	1	1	1	3	3	1	3	1	3	1	1	1	3	3	3	1	3	1	1	1	1	3	3	1	3	3	3	3	3	3	3	3	3	3	3	3	3	1	3	1	3	1	1	3	3	1	1	1	3	1	3	1	3	1	3	3	3	3	3	1	3	1	3	1	3	1	1	3	3	1	3	3	3	1	3	3	3	1	3	3	3	1	1	1	3	1	3	3	3	1	3	1	3	1	3	1	1	1	1	1	1	1	3	3	3	1	1	3	3	1	1	1	1	3	3	3	3	1	1	3	3	3	3	1	3	1	3	1	1	1	3	1	1	1	1	1	3	1	3	3	3	1	1	1	3	1	3	1	3	3	3	3	3	3	3	1	1	1	3	1	3	1	3	1	1	3	3	1	1	1	1	1	3	1	1	1	3	1	3	3	3	1	3	1	3	1	3	1	1	1	3	3	3	1	3	1	3	1	3	1	1	3	3	1	3	1	3	1	3	1	1	1	3	1	3	1	1	1	1	1	1	1	1	1	1	1	3	3	3	3	3	3	3	1	1	3	3	1	3	1	1	1	3	3	3	1	1	1	1	1	3	1	3	1	3	1	1	3	3	1	3	3	3	1	1	1	1	1	3	3	3	1	3	1	3	1	1	1	3	3	3	3	3	1	3	3	3	1	3	1	1	1	1	1	3	1	1	1	3	1	1	3	3	1	3	3	3	1	3	1	1	1	3	1	3	3	3	1	3	3	3	1	1	3	3	1	3	3	3	1	1	1	3	1	3	1	3	1	3	1	3	3	3	1	3	1	3	1	3	1	3	1	1	1	3	1	3	1	3	1	3	1	1	1	1	1	3	3	3	3	3	1	3	3	3	1	1	1	3	1	3	1	1	1	3	1	3	1	1	1	1	1	3	1	1	1	3	1	3	1	3	1	1	1	3	1	3	1	3	1	3	1	1	1	3	3	3	3	3	1	1	1	3	1	1	3	3	3	3	1	3	1	3	1	3	3	3	1	3	3	3	3	3	1	1	1	3	1	3	3	3	3	3	1	1	1	3	1	1	1	1	1	1	1	3	1	1	3	3	1	1	1	3	1	1	3	3	1	1	1	1	3	3	3	3	1	3	1	1	1	3	3	3	3	3	1	3	1	3	1	1	1	3	1	3	1	3	1	3	3	3	1	1	1	1	1	1	3	3	1	3	1	1	1	3	1	3	1	1	1	3	1	3	1	1	1	3	3	3	1	1	1	1	1	1	1	1	1	3	1	3	1	3	1	3	3	3	1	3	1	3	1	3	3	3	1	3	1	3	3	3	1	3	1	3	1	1	3	3	1	3	3	3	1	3	1	1	3	3	1	3	1	1	1	3	3	3	1	3	1	3	1	3	3	3	1	3	1	3	3	3	1	3	1	3	1	3	1	1	1	1	1	3	3	3	3	3	1	3	1	1	3	3	1	3	3	3	3	3	3	3	1	3	1	1	1	3	1	3	3	3	0	0	1	1	1	3	1	3	1	1	1	3	1	1	1	1	1	1	1	1	1	3	1	3	3	3	1	1	1	3	3	3	1	1	3	3	3	3	3	3	1	3	3	3	1	3	1	3	1	3	1	1	1	3	1	1	1	3	1	3	3	3	1	3	1	3	3	3	1	3	3	3	1	3	1	3	3	3	3	3	1	1	3	3	1	1	1	3	1	3	3	3	3	3	1	1	1	3	1	3	1	1	1	1	1	1	3	3	1	3	3	3	1	1	1	3	1	3	1	1	1	3	3	3	1	3	1	1	3	3	1	1	1	1	1	3	3	3	1	1	1	3	1	3	3	3	1	3	3	3	1	3	1	3	3	3	3	3	3	3	1	3	1	1	1	3	1	1	1	1	1	3	1	1	3	3	1	3	1	3	1	3	1	3	1	1	1	3	1	3	3	3	3	3	1	3	1	1	1	3	3	3	3	3	1	3	1	3	1	1	1	1	1	3	1	3	1	1	3	3	1	3	3	3	3	3	1	3	3	3	3	3	1	1	1	1	1	3	3	3	1	3	1	3	1	3	1	1	3	3	1	3	1	3	3	3	1	3	1	1	1	1	1	1	3	3	1	3	3	3	1	3	3	3	3	3	3	3	3	3	3	3	1	3	1	1	3	3	1	1	1	3	1	1	3	3	1	1	1	1	1	1	1	3	1	3	3	3	1	1	1	3	1	3	3	3	1	1	1	3	1	3	3	3	3	3	1	1	1	1	3	3	1	3	1	3	1	3	3	3	3	3	1	1	3	3	1	3	1	3	3	3	1	3	1	1	1	3	3	3	1	1	3	3	3	3	1	1	1	1	1	3	1	3	1	3	1	3	1	1	1	3	1	3	1	3	3	3	3	3	3	3	3	3	1	1	1	3	1	3	1	1	1	3	1	1	1	3	1	3	1	3	1	3	1	1	1	3	1	3	1	3	3	3	1	3	1	1	1	3	1	1	1	1	1	3	3	3	3	3	1	1	1	3	3	3	3	3	1	3	1	3	3	3	3	3	1	1	1	3	3	3	3	3	1	3	1	1	1	3	3	3	3	3	1	3	1	3	3	3	1	3	3	3	1	1	3	3	1	3	1	1	1	3	1	3	1	1	1	3	3	3	3	3	1	1	1	3	1	3	1	3	1	1	1	3	1	1	1	3	3	3	3	3	1	3	3	3	3	3	3	3	3	3	3	3	1	1	1	1	3	3	1	1	1	1	3	3	3	3	1	1	3	3	1	3	3	3	1	1	1	3	3	3	1	3	3	3	1	3	1	3	1	3	1	3	1	3	3	3	1	3	1	3	3	3	1	1	1	1	1	1	3	3	3	3	1	1	3	3	3	3	3	3	1	3	1	3	1	1	3	3	1	1	3	3	1	1	3	3	3	3	1	3	1	3	1	3	1	1	1	3	3	3	1	3	1	1	1	3	1	3	1	3	1	3	1	1	1	1	1	3	3	3	1	1	1	3	1	3	3	3	3	3	1	1	1	3	1	1	1	3	1	1	3	3	1	3	3	3	1	3	1	3	1	3	1	3	1	1	1	3	1	1	3	3	1	3	3	3	1	1	3	3	3	3	3	3	1	3	3	3	1	3	3	3	3	3	3	3	3	3	1	3	1	1	1	3	1	1	1	1	1	3	3	3	1	1	3	3	3	3	1	1	1	1	3	3	3	3	1	1	1	1	1	3	3	3	1	3	1	3	1	1	1	3	1	1	1	3	1	3	1	1	1	3	1	1	1	1	1	1	3	3	3	3	1	3	1	1	1	3	3	3	1	1	1	3	3	3	1	3	1	1	1	3	3	3	1	1	3	3	1	3	1	3	1	3	1	1	1	1	1	3	1	1	1	3	1	3	1	3	1	1	1	3	1	3	3	3	1	3	1	3	1	1	3	3	1	3	3	3	3	3	1	1	1	3	1	1	1	1	3	3	1	3	3	3	3	3	1	3	3	3	1	1	1	3	1	3	3	3	1	3	1	3	1	3	1	3	3	3	1	3	1	3	3	3	1	1	3	3	1	3	3	3	1	1	3	3	1	3	3	3	3	3	1	3	1	3	3	3	1	1	1	1	3	3	1	1	1	3	1	1	3	3	1	3	3	3	1	1	3	3	1	3	1	1	1	1	3	3	1	3	1	3	1	1	1	3	1	3	3	3	1	3	3	3	1	3	3	3	1	1	1	3	3	3	3	3	1	3	3	3	1	3	3	3	1	3	1	3	1	1	3	3	1	1	1	3	1	3	3	3	1	3	1	3	3	3	1	3	1	3	1	3	1	3	1	1	1	3	3	3	1	1	3	3	1	1	1	3	3	3	3	3	3	3	1	3	3	3	3	3	3	3	3	3	1	3	1	3	1	3	1	3	1	3	1	3	1	3	1	3	1	3	3	3	1	3	1	3	1	1	1	3	3	3	1	3	1	1	3	3	1	1	1	3	1	1	3	3	1	3	1	3	1	3	3	3	0	0	1	1	1	1	1	1	3	3	1	3	3	3	3	3	1	3	1	3	1	3	3	3	1	3	1	3	1	3	3	3	1	3	1	1	1	3	1	3	1	3	1	3	1	3	1	3	1	1	3	3	1	1	1	3	1	3	1	1	1	3	1	3	1	3	1	3	1	3	1	1	3	3	3	3	3	3	1	3	1	1	3	3	1	1	1	3	1	3	3	3	1	1	1	3	1	1	1	3	1	1	1	1	1	1	3	3	1	3	1	1	1	1	1	1	3	3	3	3	3	3	3	3	1	1	3	3	1	3	1	3	1	3	3	3	1	1	3	3	1	1	1	3	1	3	3	3	1	3	1	3	3	3	1	3	1	1	1	3	3	3	3	3	3	3	3	3	3	3	3	3	3	3	3	3	3	3	3	3	1	3	1	3	1	1	1	3	1	1	3	3	3	3	3	3	1	1	1	3	1	3	1	3	1	3	1	1	1	1	1	3	1	1	1	1	1	3	3	3	1	3	3	3	3	3	1	3	3	3	3	3	3	3	1	3	1	3	3	3	1	1	3	3	3	3	1	3	1	3	3	3	1	3	1	3	1	1	1	3	1	3	3	3	1	3	3	3	1	3	3	3	1	3	3	3	3	3	3	3	3	3	3	3	1	3	1	3	1	3	1	3	1	3	1	3	1	3	1	3	1	3	1	3	1	3	1	3	3	3	3	3	1	1	1	3	1	3	3	3	3	3	3	3	3	3	1	3	1	3	3	3	3	3	1	3	1	3	1	3	3	3	1	1	1	3	1	3	1	3	1	1	1	1	1	1	1	3	1	3	1	1	3	3	1	3	3	3	1	1	1	1	1	1	1	3	1	3	1	3	1	3	3	3	1	1	3	3	3	3	1	3	1	3	1	3	1	1	3	3	1	3	1	3	1	3	1	3	1	3	1	1	1	1	1	3	3	3	1	1	3	3	1	1	1	3	1	1	1	3	1	1	3	3	3	3	1	3	1	3	1	1	1	1	1	1	1	1	3	3	3	3	3	3	1	3	1	1	1	3	3	3	1	1	1	1	3	3	1	3	3	3	1	3	1	3	1	3	1	3	3	3	1	3	1	3	1	3	1	1	1	1	3	3	3	3	1	1	1	3	1	3	3	3	1	3	1	3	3	3	1	3	1	3	3	3	1	1	1	3	1	1	3	3	3	3	1	3	1	1	1	3	1	1	1	3	1	1	1	3	3	3	1	3	1	1	1	3	1	3	1	1	3	3	3	3	1	1	1	1	3	3	1	1	3	3	1	1	1	3	1	1	1	3	3	3	1	3	1	3	3	3	1	1	1	1	1	3	3	3	1	1	1	3	1	1	1	3	3	3	3	3	1	3	3	3	1	1	1	1	1	1	3	3	3	3	3	3	3	3	1	3	1	1	1	1	3	3	1	3	1	1	1	3	1	1	3	3	1	1	1	3	1	3	3	3	1	3	1	3	3	3	1	1	1	3	3	3	3	3	1	3	3	3	1	1	1	1	1	3	1	3	3	3	3	3	1	3	1	1	3	3	1	1	1	1	3	3	1	3	1	3	1	1	3	3	3	3	1	3	3	3	1	1	1	3	1	1	1	1	3	3	1	3	1	3	1	3	1	1	1	3	3	3	3	3	1	3	1	3	1	1	1	1	1	3	1	1	1	3	1	3	1	3	3	3	1	3	1	3	1	3	1	3	1	1	3	3	3	3	3	3	3	3	1	1	1	1	3	3	1	3	1	3	1	3	3	3	3	3	1	1	3	3	1	1	3	3	3	3	1	3	1	1	1	3	1	3	1	1	3	3	1	1	1	1	1	3	1	3	3	3	1	3	1	3	1	1	1	3	1	3	3	3	1	3	1	3	1	1	1	3	3	3	1	3	1	3	3	3	1	3	1	3	3	3	3	3	3	3	1	3	3	3	1	3	1	3	1	3	1	3	1	1	1	3	1	1	1	3	3	3	3	3	1	1	1	1	1	1	1	3	1	1	1	3	1	3	3	3	1	3	3	3	3	3	1	1	1	3	1	3	1	3	1	3	1	3	1	3	3	3	1	3	1	1	3	3	3	3	3	3	1	1	1	3	3	3	1	3	3	3	1	3	1	3	1	1	1	3	3	3	1	3	1	1	3	3	1	3	1	3	1	1	1	1	3	3	1	1	1	1	1	1	3	3	3	3	1	1	3	3	1	1	1	3	3	3	3	3	1	3	1	1	1	3	3	3	1	3	1	3	1	1	1	3	1	3	1	3	1	3	1	1	1	1	1	1	1	1	3	3	1	3	3	3	3	3	3	3	1	1	3	3	1	3	3	3	1	3	1	1	3	3	3	3	1	1	3	3	1	3	3	3	3	3	1	1	1	3	1	3	1	3	1	3	1	3	1	3	3	3	1	3	3	3	1	1	3	3	1	3	3	3	3	3	3	3	3	3	1	1	1	3	3	3	1	3	3	3	1	1	1	1	1	1	3	3	3	3	1	1	1	1	3	3	1	3	1	1	3	3	1	1	1	1	1	3	3	3	1	1	1	3	1	3	1	3	1	1	1	3	1	3	3	3	1	3	3	3	1	1	1	3	1	3	1	1	3	3	3	3	1	3	1	3	1	1	1	3	1	3	1	1	1	3	1	3	1	3	1	1	1	3	1	1	1	1	1	3	1	3	3	3	1	3	0	0	3	3	3	3	3	3	1	3	1	1	1	1	1	3	3	3	1	1	3	3	3	3	3	3	1	1	1	1	3	3	3	3	1	1	3	3	3	3	3	3	3	3	1	3	1	3	3	3	1	1	1	3	1	3	1	1	1	3	1	1	1	1	3	3	1	1	3	3	1	3	1	1	1	1	3	3	1	1	3	3	3	3	1	3	1	1	3	3	3	3	3	3	1	3	3	3	1	3	1	3	3	3	1	3	3	3	3	3	1	1	1	3	3	3	3	3	1	1	1	1	1	3	3	3	1	1	1	3	1	3	1	3	1	3	1	3	1	1	1	1	1	3	1	3	1	3	1	3	3	3	1	1	1	3	3	3	1	3	3	3	1	3	1	3	1	3	1	1	1	3	1	3	1	1	3	3	3	3	1	1	3	3	1	3	1	3	1	1	1	3	1	3	1	1	1	3	1	3	1	1	3	3	1	3	3	3	1	1	3	3	1	1	3	3	3	3	3	3	1	3	1	3	1	1	1	3	1	3	1	1	1	1	3	3	0	0	1	3	3	3	1	1	1	3	1	3	1	3	1	1	1	1	1	3	1	1	1	1	1	1	1	3	1	3	1	3	1	3	1	3	1	3	1	1	1	3	3	3	1	3	1	1	1	1	1	3	1	3	1	1	1	3	1	1	1	3	1	1	1	3	3	3	1	3	1	1	1	1	3	3	1	1	3	3	3	3	3	3	1	3	3	3	1	3	3	3	3	3	3	3	3	3	1	1	3	3	3	3	1	3	1	1	1	1	1	3	1	3	3	3	1	1	3	3	1	3	1	1	1	3	3	3	1	1	1	1	1	1	1	3	1	1	3	3	1	1	1	1	1	3	1	3	1	3	1	1	3	3	1	1	1	1	1	3	1	3	1	3	3	3	3	3	1	3	3	3	3	3	1	3	1	3	1	3	1	3	1	3	3	3	1	1	1	3	3	3	3	3	1	3	1	1	1	3	3	3	3	3	1	3	1	3	3	3	1	3	3	3	1	3	1	3	1	3	1	1	3	3	1	1	1	3	1	3	1	3	1	3	1	1	3	3	3	3	1	3	3	3	3	3	1	3	3	3	1	3	3	3	1	3	1	3	1	1	1	3	1	3	1	3	3	3	1	3	1	1	3	3	1	1	1	3	1	3	1	3	3	3	3	3	1	3	3	3	1	3	3	3	1	3	1	1	1	3	1	1	3	3	1	3	1	3	1	3	1	3	3	3	1	3	1	3	1	3	3	3	1	1	1	1	1	3	3	3	1	1	1	1	1	3	3	3	1	1	1	3	1	1	3	3	3	3	1	1	3	3	1	1	1	3	1	3	1	3	1	1	3	3	1	1	1	3	1	1	1	3	1	3	1	3	1	3	1	1	3	3	1	3	1	1	1	3	1	1	1	3	1	3	1	1	1	1	1	3	3	3	1	1	1	3	1	1	1	1	1	1	1	3	1	1	1	1	3	3	1	1	3	3	1	3	1	3	1	3	1	3	3	3	1	3	3	3	3	3	1	3	1	3	3	3	3	3	1	3	3	3	3	3	1	3	1	3	1	3	1	1	1	3	3	3	1	3	1	3	1	1	1	1	1	1	3	3	1	1	1	1	1	3	1	1	3	3	1	1	1	3	3	3	3	3	3	3	1	3	3	3	3	3	3	3	1	3	1	3	1	1	1	3	1	3	1	3	1	1	1	3	3	3	3	3	3	3	1	1	1	3	1	3	1	1	1	3	3	3	1	3	1	1	1	1	1	3	3	3	1	3	3	3	3	3	1	3	3	3	3	3	1	3	1	1	1	3	1	1	1	3	1	3	3	3	1	3	3	3	1	1	1	1	1	3	3	3	1	3	1	1	1	3	1	3	1	3	3	3	3	3	1	1	1	1	1	1	1	3	1	1	1	3	1	3	1	3	3	3	1	3	3	3	1	1	1	3	3	3	1	3	1	1	1	1	1	3	1	3	1	1	3	3	3	3	3	3	1	1	1	1	1	1	3	3	1	3	3	3	3	3	1	1	1	1	1	1	1	3	1	3	1	1	1	3	1	3	3	3	1	1	1	3	3	3	3	3	1	3	1	3	3	3	3	3	1	1	3	3	1	3	3	3	3	3	1	3	3	3	1	3	3	3	3	3	1	1	1	1	1	1	3	3	1	1	1	3	3	3	1	1	1	1	1	1	1	1	1	3	1	3	1	1	3	3	1	3	3	3	3	3	3	3	1	1	1	1	1	1	3	3	3	3	1	3	1	3	1	1	3	3	1	1	3	3	1	1	3	3	1	3	1	1	1	3	3	3	3	3	1	3	1	3	3	3	3	3	1	1	3	3	3	3	3	3	1	3	3	3	1	3	1	3	1	1	1	3	3	3	1	1	1	1	3	3	3	3	3	3	1	1	1	3	1	3	1	1	1	3	1	1	1	3	1	1	1	1	3	3	1	3	1	1	3	3	1	1	3	3	1	3	1	3	1	1	1	3	1	3	1	1	1	3	1	1	1	3	1	3	1	3	1	1	1	3	3	3	3	3	1	1	3	3	3	3	1	3	3	3	1	1	1	3	3	3	1	1	1	1	1	1	1	1	3	3	1	1	1	1	3	3	3	3	1	1	3	3	1	1	3	3	1	1	1	3	1	3	1	3	3	3	3	3	1	3	1	3	3	3	1	1	1	1	1	3	1	3	1	3	3	3	1	3	3	3	1	1	1	1	1	3	1	1	1	1	3	3	3	3	1	1	1	1	3	3	1	3	1	1	3	3	3	3	1	1	3	3	1	3	1	1	3	3	3	3	1	3	3	3	1	1	1	3	1	3	1	1	3	3	1	3	3	3	1	3	1	1	1	3	1	1	1	3	3	3	1	3	1	3	1	3	1	3	1	3	1	3	1	3	1	1	1	3	3	3	3	3	1	1	3	3	1	1	1	1	1	3	1	1	1	1	1	3	3	3	1	3	1	3	1	1	1	3	1	1	3	3	1	3	3	3	1	1	1	3	1	1	1	1	1	1	1	1	1	1	1	3	1	3	1	3	1	3	1	1	1	1	3	3	3	3	1	3	1	3	3	3	1	1	1	1	3	3	1	3	3	3	1	3	1	1	1	1	1	3	1	3	1	3	1	1	3	3	1	1	1	3	3	3	1	1	3	3	1	3	1	3	1	1	1	1	3	3	3	3	1	1	1	1	1	1	3	3	1	1	3	3	3	3	3	3	1	3	1	1	3	3	3	3	1	1	3	3	3	3	3	3	3	3	1	1	1	1	3	3	1	1	1	1	1	1	1	1	3	3	1	1	3	3	3	3	3	3	3	3	1	3	3	3	1	3	1	1	1	1	3	3	3	3	3	3	1	3	3	3	3	3	1	3	3	3	3	3	3	3	3	3	1	3	1	1	1	1	3	3	3	3	3	3	1	1	3	3	1	1	3	3	3	3	1	1	3	3	1	3	3	3	3	3	3	3	3	3	3	3	3	3	3	3	3	3	3	3
1603_813_11	0	0	1	3	3	3	1	1	1	3	1	1	1	3	3	3	3	3	3	3	3	3	3	3	1	1	1	3	3	3	1	3	1	1	3	3	1	3	3	3	1	3	1	1	3	3	1	1	1	3	3	3	1	3	1	1	1	1	1	1	1	1	3	3	1	3	3	3	1	3	1	1	1	3	3	3	1	3	1	3	1	1	1	1	1	1	1	1	3	3	1	3	1	1	1	3	1	1	1	3	3	3	3	3	1	3	1	3	1	3	3	3	1	1	1	3	3	3	1	3	1	1	1	1	3	3	3	3	1	3	1	1	1	3	1	3	1	3	1	1	3	3	1	3	1	3	1	1	1	3	1	1	1	3	1	3	1	1	1	3	1	3	3	3	3	3	3	3	1	3	1	1	3	3	1	3	3	3	1	3	1	3	3	3	3	3	3	3	1	3	3	3	1	3	1	3	1	3	1	1	3	3	1	1	1	3	3	3	1	3	1	1	3	3	3	3	3	3	1	1	1	3	1	3	1	3	1	3	1	1	1	3	1	3	3	3	1	3	3	3	3	3	1	3	1	3	1	1	3	3	1	1	3	3	1	3	1	3	1	1	1	3	1	3	1	1	1	1	1	1	1	3	1	3	1	3	1	3	1	3	1	3	3	3	1	1	1	3	3	3	1	1	3	3	3	3	3	3	1	1	1	3	1	3	1	3	1	3	1	3	1	3	3	3	1	1	1	3	3	3	1	3	1	3	3	3	1	1	3	3	1	3	3	3	1	1	3	3	1	1	1	3	1	1	1	1	3	3	3	3	3	3	3	3	3	3	1	3	3	3	1	3	1	3	1	3	1	1	3	3	3	3	3	3	1	3	1	1	3	3	1	1	1	1	1	3	3	3	1	1	1	3	1	3	1	3	1	3	3	3	1	3	3	3	1	3	1	3	1	1	3	3	3	3	1	3	3	3	1	3	1	3	3	3	1	3	3	3	3	3	1	1	3	3	1	1	1	1	3	3	1	3	1	1	3	3	1	3	3	3	1	3	1	3	1	3	1	3	3	3	1	3	1	1	1	3	1	3	1	3	1	3	1	3	1	3	1	3	1	3	1	3	3	3	3	3	3	3	1	1	1	3	1	3	1	3	3	3	3	3	3	3	3	3	1	3	1	1	3	3	1	3	1	1	1	3	3	3	1	3	1	3	1	3	1	3	1	1	1	3	1	3	1	1	1	3	3	3	3	3	1	3	1	3	1	1	1	3	1	1	1	1	1	1	1	1	1	1	1	3	1	1	3	3	1	1	1	1	1	1	3	3	1	3	3	3	3	3	3	3	3	3	1	3	1	1	1	1	1	1	1	1	1	3	3	3	1	3	1	3	1	1	1	3	3	3	1	3	1	1	1	3	1	1	3	3	1	3	1	3	3	3	1	3	3	3	1	3	1	1	3	3	3	3	3	3	1	1	1	3	1	1	3	3	1	1	1	1	1	3	1	3	3	3	1	1	3	3	1	3	1	1	1	3	3	3	1	1	3	3	1	1	3	3	1	3	1	1	1	3	3	3	1	3	1	3	3	3	1	3	1	3	1	3	3	3	3	3	1	3	1	1	1	1	3	3	3	3	3	3	3	3	1	3	1	1	1	1	3	3	1	1	1	3	3	3	1	3	3	3	1	1	1	1	1	1	1	1	1	3	1	3	3	3	1	3	1	3	3	3	1	3	1	3	3	3	3	3	1	3	3	3	3	3	1	3	1	3	3	3	1	1	1	1	1	1	1	3	1	3	3	3	3	3	1	3	1	1	3	3	3	3	1	3	3	3	1	3	1	3	1	3	1	1	1	1	1	1	1	3	1	3	1	1	3	3	1	1	3	3	1	3	1	3	1	3	1	1	1	3	1	3	1	3	1	1	1	3	1	3	3	3	1	3	1	1	1	1	3	3	1	3	3	3	3	3	1	1	3	3	3	3	1	1	3	3	1	1	1	3	1	3	1	3	1	3	1	3	3	3	1	3	1	1	3	3	1	1	3	3	1	3	1	3	1	3	1	3	1	1	1	3	1	3	1	3	3	3	3	3	3	3	1	3	1	1	3	3	3	3	3	3	3	3	3	3	1	3	1	1	3	3	1	3	1	1	3	3	1	1	3	3	3	3	1	1	3	3	1	3	1	3	3	3	3	3	1	3	1	3	1	1	1	3	3	3	1	1	3	3	3	3	1	1	1	1	1	1	1	1	3	3	1	1	1	1	3	3	1	1	3	3	1	1	1	3	3	3	3	3	3	3	1	1	1	1	1	1	1	3	1	3	1	3	3	3	3	3	1	1	3	3	1	1	1	1	1	3	1	3	1	3	1	3	1	1	1	3	3	3	1	3	1	3	3	3	1	1	1	1	1	3	1	3	1	3	1	3	1	3	1	3	3	3	3	3	1	3	3	3	1	3	1	3	1	1	1	3	3	3	1	1	1	3	1	3	3	3	3	3	1	3	3	3	1	3	1	3	1	1	1	3	1	1	1	1	1	3	3	3	1	3	1	1	1	1	1	3	1	1	1	3	3	3	1	3	1	1	3	3	1	3	1	3	3	3	1	3	3	3	1	3	1	1	1	1	1	3	3	3	1	3	1	3	3	3	1	1	3	3	1	1	3	3	1	3	3	3	3	3	1	3	3	3	3	3	1	3	1	1	1	1	1	3	3	3	1	1	1	3	1	3	1	3	1	1	1	1	1	3	3	3	1	1	3	3	1	3	1	3	1	1	3	3	1	3	1	3	1	3	1	3	3	3	1	1	1	3	1	1	3	3	1	1	3	3	3	3	1	1	3	3	1	3	1	1	1	3	1	3	1	3	1	3	1	3	1	3	1	3	3	3	1	3	3	3	1	1	0	0	1	1	1	3	1	1	1	1	1	1	3	3	1	1	3	3	1	3	3	3	3	3	1	3	1	3	1	3	1	1	1	3	1	3	3	3	3	3	1	1	3	3	1	3	1	3	3	3	1	3	1	3	1	1	1	3	1	1	3	3	1	1	1	1	3	3	3	3	3	3	1	1	3	3	1	3	1	3	1	3	3	3	1	3	1	3	3	3	1	3	1	3	3	3	3	3	1	3	1	3	3	3	1	1	3	3	1	1	1	3	3	3	3	3	1	3	1	3	3	3	1	3	1	3	1	3	0	0	3	3	1	1	1	3	3	3	3	3	1	3	1	1	1	1	3	3	1	3	3	3	1	1	1	3	3	3	1	1	1	1	1	3	1	3	1	3	1	3	3	3	3	3	1	1	1	3	1	1	3	3	1	3	3	3	3	3	1	1	1	3	1	1	1	3	3	3	3	3	3	3	1	1	1	3	3	3	1	3	1	1	1	1	1	3	3	3	3	3	1	1	1	1	1	1	1	1	1	3	1	1	1	3	1	3	1	3	3	3	1	3	1	3	1	1	1	3	1	1	1	1	1	3	1	3	1	1	1	3	1	1	1	3	3	3	1	3	3	3	1	3	1	1	3	3	1	1	1	1	1	3	1	1	3	3	3	3	3	3	1	1	3	3	1	1	3	3	3	3	3	3	1	3	3	3	1	1	1	1	1	3	3	3	1	3	1	3	3	3	3	3	1	1	1	1	1	3	1	3	1	3	1	1	1	1	1	3	1	1	1	3	1	3	1	3	3	3	1	1	1	3	1	1	1	3	1	3	3	3	1	1	1	1	1	3	1	3	3	3	3	3	1	1	3	3	1	1	3	3	3	3	3	3	1	3	1	1	1	3	3	3	3	3	1	3	1	1	3	3	1	3	1	3	1	1	1	3	3	3	1	1	1	1	1	3	1	3	1	1	1	3	1	1	3	3	1	3	1	3	3	3	3	3	1	1	1	3	1	3	3	3	1	3	1	3	1	1	1	1	1	1	1	3	1	3	3	3	1	3	3	3	3	3	1	3	1	3	3	3	3	3	1	1	1	3	3	3	1	3	1	3	1	1	1	1	1	3	1	3	1	3	1	3	1	3	1	3	0	0	1	3	3	3	3	3	1	3	3	3	1	1	3	3	1	3	1	1	3	3	1	3	1	1	1	3	3	3	3	3	1	1	1	3	3	3	1	3	1	3	1	3	1	1	1	1	1	1	1	3	1	3	1	3	3	3	3	3	1	3	1	1	1	3	1	1	1	3	3	3	3	3	1	3	1	1	1	1	3	3	3	3	3	3	1	3	1	1	3	3	3	3	3	3	1	3	1	3	1	3	1	3	3	3	3	3	1	1	1	3	3	3	1	3	3	3	1	1	1	3	1	1	1	3	1	1	1	1	1	3	1	1	3	3	1	3	1	1	1	3	1	1	3	3	1	1	3	3	1	3	1	3	3	3	1	1	3	3	1	1	3	3	3	3	1	1	3	3	3	3	3	3	1	3	1	3	1	3	1	1	3	3	1	3	1	1	1	1	1	1	1	3	3	3	1	1	1	1	0	0	1	3	3	3	1	3	3	3	1	3	3	3	1	1	1	3	1	3	1	3	3	3	3	3	1	3	3	3	1	3	3	3	1	3	1	3	1	1	1	1	3	3	1	1	1	3	1	3	3	3	1	3	1	3	1	3	1	3	1	1	1	3	1	1	1	1	1	3	1	3	3	3	1	3	3	3	1	1	3	3	3	3	1	3	1	1	3	3	3	3	1	3	1	3	1	1	3	3	1	1	1	3	1	3	1	3	1	3	1	3	1	1	1	1	3	3	1	1	1	3	1	3	1	3	1	1	1	3	1	1	1	3	1	3	1	3	1	1	3	3	1	3	1	3	1	3	1	3	3	3	1	1	3	3	1	1	1	1	3	3	1	1	1	3	1	1	1	1	1	3	1	3	3	3	3	3	1	3	1	1	1	3	1	3	3	3	1	3	1	3	1	3	3	3	1	1	3	3	1	3	3	3	3	3	1	1	1	1	1	3	1	3	1	3	1	3	1	3	3	3	1	1	1	3	1	3	3	3	1	3	3	3	1	3	1	1	3	3	3	3	3	3	3	3	1	3	3	3	3	3	1	3	1	3	1	3	3	3	3	3	3	3	1	3	1	3	3	3	1	1	3	3	1	1	1	3	3	3	3	3	1	1	1	1	1	1	1	3	1	3	1	3	3	3	1	3	1	3	1	3	1	3	3	3	3	3	3	3	1	1	1	3	1	3	1	3	1	1	1	1	1	3	1	1	3	3	1	3	1	3	3	3	1	3	1	3	3	3	1	3	3	3	1	3	1	1	1	3	1	3	1	3	1	3	3	3	1	3	1	1	1	3	1	3	3	3	3	3	1	3	1	3	3	3	1	1	1	3	1	3	1	3	3	3	1	1	1	3	1	1	1	3	1	3	3	3	1	1	3	3	1	3	1	3	1	3	1	3	1	3	1	3	1	1	1	3	1	3	1	1	1	1	1	3	1	3	3	3	1	3	1	1	1	1	3	3	1	3	1	1	3	3	1	3	3	3	3	3	1	3	3	3	3	3	3	3	3	3	3	3	3	3	3	3	1	1	1	1	3	3	1	1	3	3	1	1	1	3	1	1	3	3	1	3	3	3	1	3	1	3	1	3	3	3	1	3	3	3	1	3	1	3	3	3	1	3	1	3	3	3	1	3	1	1	1	3	1	1	3	3	3	3	3	3	1	1	3	3	1	3	3	3	1	3	1	3	1	1	1	1	3	3	3	3	1	3	1	3	1	1	3	3	3	3	1	3	1	3	1	1	3	3	1	3	1	1	1	1	1	3	1	1	1	3	3	3	1	3	1	1	1	1	3	3	3	3	1	3	3	3	1	3	1	3	3	3	3	3	1	3	1	3	1	3	1	3	3	3	1	1	3	3	1	3	3	3	1	3	1	3	1	3	1	1	1	3	1	1	1	1	3	3	3	3	3	3	3	3	1	3	1	3	1	3	1	3	1	3	3	3	1	1	1	3	1	3	1	3	1	3	1	3	1	3	3	3	1	1	1	3	3	3	1	3	1	3	1	1	3	3	1	1	1	3	3	3	1	3	1	1	3	3	3	3	1	1	1	1	1	3	1	3	1	3	1	3	1	3	3	3	1	1	1	3	1	3	3	3	1	3	1	1	3	3	3	3	1	3	1	3	1	3	3	3	1	3	1	1	3	3	1	1	3	3	1	1	1	3	3	3	1	1	1	3	1	3	3	3	1	1	1	3	1	1	1	3	1	3	1	1	1	1	1	3	1	1	1	1	1	3	3	3	1	3	3	3	3	3	1	3	1	3	3	3	1	1	3	3	1	1	1	3	3	3	1	3	3	3	3	3	3	3	1	1	1	1	3	3	1	3	1	3	1	1	3	3	3	3	0	0	1	1	1	3	3	3	1	1	3	3	1	3	1	3	1	3	1	3	1	1	1	1	1	3	3	3	1	1	3	3	1	3	1	1	1	3	3	3	1	3	1	3	3	3	1	3	1	3	1	3	1	3	3	3	1	3	3	3	1	3	3	3	1	3	1	1	3	3	3	3	1	1	3	3	3	3	1	1	1	1	1	1	1	3	1	3	1	3	1	3	1	3	1	3	3	3	1	3	3	3	1	3	1	3	1	3	3	3	1	3	1	1	1	3	1	3	3	3	3	3	1	1	3	3	3	3	3	3	1	3	3	3	3	3	1	3	1	3	1	3	1	1	1	1	3	3	3	3	3	3	1	3	1	3	1	3	1	3	1	3	1	3	1	3	3	3	1	1	3	3	1	1	1	1	1	3	1	1	1	3	3	3	1	1	1	1	1	3	1	3	1	3	1	1	3	3	3	3	1	1	1	1	1	3	3	3	1	3	1	1	1	1	3	3	1	3	1	1	1	1	3	3	3	3	1	3	1	1	1	3	3	3	1	1	1	1	1	1	3	3	1	1	3	3	1	1	3	3	1	3	1	3	1	1	1	3	1	3	1	1	1	1	1	3	1	3	3	3	1	3	1	3	1	3	1	1	3	3	3	3	1	1	1	3	1	3	1	3	1	3	1	1	1	1	1	3	3	3	3	3	1	1	1	3	1	1	1	1	1	3	3	3	1	1	1	3	3	3	1	3	3	3	1	1	1	3	3	3	3	3	1	3	1	1	1	3	1	3	3	3	1	3	1	3	1	1	1	3	1	1	1	3	1	3	1	3	3	3	1	3	1	1	1	3	1	1	3	3	3	3	1	3	1	1	1	3	3	3	1	3	3	3	3	3	1	3	1	3	3	3	1	3	1	3	1	1	1	3	1	3	1	3	1	3	1	3	1	3	3	3	1	3	1	1	3	3	1	3	1	3	1	1	3	3	1	1	1	3	1	1	1	3	1	3	3	3	1	3	1	1	3	3	1	1	1	3	3	3	3	3	1	3	3	3	1	1	3	3	3	3	3	3	3	3	3	3	1	1	1	1	3	3	3	3	1	3	1	3	1	3	1	3	1	3	1	1	3	3	3	3	1	3	1	3	1	1	1	3	3	3	3	3	1	3	1	1	1	1	1	1	1	1	1	1	1	3	1	3	1	3	1	3	1	1	1	1	1	3	1	3	1	3	3	3	1	3	1	1	3	3	1	3	1	3	1	1	1	3	1	1	3	3	3	3	3	3	1	3	1	3	3	3	3	3	1	3	3	3	3	3	1	1	1	3	1	3	1	1	3	3	1	3	1	1	1	1	1	1	1	1	3	3	1	3	1	3	1	3	1	3	1	1	1	3	1	3	1	3	3	3	3	3	1	3	1	1	3	3	1	1	1	3	0	0	1	3	3	3	1	3	1	1	1	1	3	3	3	3	1	3	1	3	1	3	3	3	3	3	3	3	3	3	3	3	1	3	1	1	1	1	3	3	1	1	1	1	1	3	3	3	1	1	3	3	1	3	1	1	1	3	1	3	3	3	3	3	1	1	3	3	1	1	3	3	1	3	1	3	1	3	1	3	1	1	1	3	1	3	1	3	1	1	3	3	3	3	1	1	3	3	1	1	3	3	1	1	1	3	3	3	1	3	1	1	1	1	1	3	1	1	3	3	3	3	3	3	3	3	1	1	1	1	1	3	1	3	3	3	1	3	1	3	1	1	1	1	3	3	3	3	1	1	1	3	1	1	3	3	1	3	1	1	1	1	1	1	3	3	3	3	1	3	3	3	3	3	1	1	3	3	3	3	1	1	3	3	1	1	1	3	1	1	1	3	1	1	1	3	3	3	1	3	1	3	1	3	1	3	3	3	0	0	1	1	1	3	3	3	1	3	1	1	1	3	3	3	1	3	3	3	1	3	1	1	3	3	1	3	3	3	1	1	1	3	3	3	1	1	1	3	1	3	1	3	3	3	3	3	3	3	1	1	1	1	1	1	1	1	3	3	1	3	1	3	3	3	1	3	1	1	1	3	1	1	3	3	1	1	3	3	1	3	1	3	1	3	1	1	3	3	3	3	1	1	1	1	1	1	1	1	1	1	3	3	1	1	1	3	1	3	3	3	3	3	1	1	1	1	1	3	1	1	3	3	3	3	1	1	3	3	1	1	1	1	1	3	1	3	3	3	3	3	1	1	1	3	1	1	1	1	1	3	3	3	1	3	1	3	1	1	3	3	3	3	1	3	1	3	1	1	1	1	3	3	3	3	3	3	1	1	1	1	1	3	3	3	1	3	1	1	3	3	3	3	1	3	1	1	3	3	1	3	1	1	1	1	3	3	3	3	3	3	1	1	1	3	1	3	3	3	1	3	3	3	3	3	1	3	3	3	1	3	1	3	1	3	1	3	3	3	3	3	3	3	3	3	1	3	3	3	3	3	3	3	1	3	3	3	1	3	1	1	1	3	1	1	3	3	1	3	3	3	1	3	1	1	1	3	1	3	3	3	1	1	1	1	1	1	1	1	3	3	1	1	1	3	1	3	3	3	1	3	1	3	1	3	3	3	1	3	3	3	1	3	3	3	1	3	3	3	1	3	1	1	1	3	3	3	3	3	1	3	1	3	1	1	1	3	1	1	3	3	3	3	1	1	3	3	1	1	1	1	1	3	1	3	1	3	1	3	1	3	1	3	1	1	1	1	1	3	3	3	3	3	1	1	3	3	1	3	3	3	1	1	1	1	3	3	1	3	1	3	3	3	1	1	1	1	1	1	1	1	1	1	1	1	1	1	1	3	3	3	1	3	1	3	1	1	1	3	1	3	1	1	3	3	1	1	1	1	1	3	3	3	3	3	1	1	1	3	3	3	3	3	1	1	1	3	3	3	1	1	1	3	3	3	1	1	3	3	1	3	1	1	1	1	3	3	1	3	3	3	3	3	3	3	3	3	1	1	1	3	1	3	1	3	1	3	1	1	1	1	1	1	3	3	1	3	1	1	1	3	3	3	3	3	1	3	3	3	1	1	1	1	1	3	1	3	3	3	1	1	3	3	3	3	1	1	1	1	1	3	1	3	3	3	1	3	1	3	1	3	1	3	1	3	1	3	3	3	1	3	3	3	1	1	1	1	3	3	1	3	3	3	1	3	1	3	1	3	1	3	1	1	1	3	1	1	1	3	1	1	1	3	1	3	1	3	1	1	3	3	3	3	1	3	1	3	3	3	1	3	1	1	1	3	3	3	3	3	1	3	1	1	1	1	1	3	1	1	3	3	3	3	3	3	1	3	1	3	1	3	1	3	1	1	3	3	3	3	3	3	1	1	3	3	3	3	1	3	1	3	3	3	3	3	1	1	3	3	1	1	1	3	1	3	1	3	1	3	1	3	1	3	1	1	1	3	1	3	1	1	1	1	3	3	1	3	3	3	1	3	1	3	1	3	3	3	1	3	1	1	3	3	3	3	1	3	1	3	1	3	1	1	1	3	1	3	1	1	3	3	3	3	3	3	1	3	3	3	1	1	3	3	3	3	1	1	1	3	3	3	1	3	1	3	1	3	1	1	1	1	1	3	1	3	1	3	3	3	3	3	1	3	1	3	1	1	1	3	1	1	1	1	1	1	1	1	3	3	1	1	1	1	3	3	1	3	3	3	1	3	1	3	1	1	3	3	3	3	3	3	3	3	1	3	1	3	1	3	1	3	1	1	1	3	3	3	1	3	1	3	3	3	1	3	1	1	3	3	1	3	3	3	1	3	1	3	3	3	1	3	1	3	1	1	1	1	1	1	1	1	1	3	1	3	1	3	1	1	3	3	3	3	1	1	1	1	1	3	3	3	3	3	1	3	3	3	1	3	1	3	1	3	3	3	1	3	1	3	1	3	1	3	1	3	1	3	3	3	1	1	1	3	3	3	1	1	1	3	1	3	3	3	1	3	3	3	1	3	1	3	1	1	1	1	3	3	3	3	1	1	3	3	1	3	1	3	3	3	1	3	1	3	1	1	3	3	1	3	3	3	1	1	3	3	3	3	3	3	3	3	1	1	1	3	1	3	3	3	1	3	1	1	1	1	1	3	3	3	3	3	1	3	3	3	1	1	1	3	1	1	1	1	1	3	1	3	3	3	1	3	1	3	1	3	1	3	1	1	3	3	1	3	3	3	1	1	3	3	1	3	1	1	1	3	1	3	3	3	3	3	3	3	1	3	3	3	1	3	3	3	1	3	1	3	3	3	1	3	1	3	1	1	1	3	3	3	1	3	3	3	3	3	1	3	1	3	1	3	3	3	1	3	3	3	3	3	3	3	1	3	3	3	3	3	3	3	1	3	1	3	1	3	3	3	1	1	1	3	1	1	1	1	1	3	1	1	3	3	1	3	1	1	1	1	1	3	1	1	1	3	3	3	3	3	1	3	1	3	3	3	1	3	1	1	3	3	3	3	3	3	1	3	1	3	3	3	1	1	1	3	1	3	1	1	1	1	3	3	3	3	3	3	1	3	3	3	1	3	1	3	1	3	1	3	1	1	1	3	1	3	1	3	1	3	3	3	1	1	3	3	3	3	1	1	1	3	1	1	1	1	3	3	1	3	3	3	1	3	3	3	1	3	1	3	3	3	3	3	1	1	1	3	1	3	3	3	3	3	1	3	1	1	1	3	1	3	1	1	1	3	1	1	3	3	1	1	1	3	3	3	1	1	3	3	3	3	1	1	3	3	1	3	1	1	1	3	1	3	1	1	3	3	3	3	1	1	1	1	3	3	3	3	1	3	1	1	1	3	3	3	3	3	1	1	3	3	1	3	3	3	1	3	3	3	1	1	1	1	1	3	1	3	1	1	1	1	1	3	1	3	1	3	3	3	3	3	1	3	1	1	3	3	3	3	1	3	1	3	3	3	3	3	3	3	1	1	3	3	1	1	1	3	3	3	3	3	3	3	1	1	1	3	1	3	1	3	1	3	3	3	1	3	1	3	3	3	3	3	1	1	1	3	1	3	1	3	1	3	1	3	3	3	3	3	1	1	1	1	1	1	3	3	1	1	1	3	1	3	1	1	1	3	3	3	1	1	1	3	1	3	1	3	1	3	1	3	1	1	1	3	1	1	1	3	1	3	1	1	3	3	3	3	1	3	3	3	1	1	3	3	1	1	3	3	3	3	1	3	1	3	1	3	1	3	1	3	1	1	1	3	1	1	1	3	1	3	1	3	1	1	1	3	1	3	1	3	1	3	1	1	1	3	1	1	1	3	1	1	1	1	1	1	1	3	3	3	1	3	3	3	1	3	1	3	1	3	3	3	1	3	1	3	3	3	1	3	1	3	1	3	3	3	3	3	1	3	3	3	1	3	1	3	1	3	1	3	1	3	1	1	1	3	3	3	1	3	1	1	1	3	3	3	1	3	1	3	1	3	1	1	1	3	1	1	1	3	1	3	3	3	1	1	1	1	3	3	1	1	1	3	1	1	3	3	1	3	1	3	1	3	1	3	1	3	3	3	1	1	3	3	1	3	1	3	3	3	3	3	1	3	1	3	1	3	3	3	3	3	1	1	3	3	3	3	1	3	1	3	1	3	1	3	1	3	1	1	1	3	1	3	1	3	1	3	1	1	3	3	1	3	3	3	1	3	3	3	1	1	3	3	1	3	1	3	3	3	1	3	1	3	1	3	1	1	1	3	3	3	1	1	3	3	1	3	3	3	1	3	3	3	1	1	1	3	1	3	1	3	3	3	1	1	3	3	1	3	3	3	3	3	1	3	1	3	1	3	3	3	1	3	3	3	1	3	3	3	1	3	1	1	1	1	1	1	3	3	1	1	3	3	1	1	1	1	1	3	1	1	1	3	3	3	1	3	1	3	1	3	3	3	1	3	1	1	1	3	1	3	3	3	1	1	1	3	1	1	3	3	1	1	1	1	1	3	3	3	1	1	1	3	1	3	1	3	1	3	1	3	1	1	1	1	3	3	1	3	1	1	1	3	1	1	1	3	3	3	3	3	3	3	3	3	3	3	3	3	1	1	1	3	3	3	1	1	1	3	1	3	1	1	1	3	1	1	1	3	3	3	3	3	1	3	1	1	1	3	1	1	1	1	1	1	1	3	3	3	1	3	3	3	1	1	3	3	3	3	1	3	1	3	3	3	1	3	1	3	1	3	3	3	3	3	1	1	3	3	3	3	3	3	3	3	1	3	3	3	1	1	1	3	1	1	1	1	1	3	1	3	1	3	1	1	3	3	3	3	1	1	3	3	1	1	3	3	1	1	3	3	3	3	1	3	1	1	3	3	1	3	1	3	3	3	1	3	3	3	1	1	3	3	1	1	3	3	3	3	3	3	1	3	3	3	1	1	3	3	3	3	1	3	1	3	1	3	1	3	1	3	1	3	1	3	1	1	3	3	3	3	1	3	1	3	1	3	3	3	1	1	1	3	3	3	1	3	1	1	1	1	1	3	1	3	3	3	1	1	1	3	1	3	3	3	3	3	1	3	3	3	3	3	1	3	3	3	1	3	3	3	1	3	1	1	1	3	1	1	1	3	1	1	1	3	3	3	1	3	1	1	1	3	1	3	1	1	1	3	1	3	3	3	3	3	1	1	1	3	3	3	1	1	1	1	1	1	1	3	1	3	3	3	1	3	1	3	1	3	1	1	1	3	1	1	3	3	3	3	1	3	1	3	3	3	1	3	1	3	3	3	3	3	1	3	1	3	3	3	3	3	1	3	1	3	1	1	1	1	1	1	1	1	1	3	1	3	1	3	1	1	3	3	3	3	1	3	3	3	1	3	3	3	3	3	3	3	1	1	3	3	3	3	1	3	3	3	1	1	1	3	3	3	3	3	3	3	1	3	1	3	1	1	3	3	1	3	1	3	1	1	3	3	1	3	1	3	1	3	3	3	3	3	1	1	3	3	1	1	1	1	3	3	1	1	1	3	1	3	1	3	1	1	1	1	1	3	3	3	3	3	1	3	1	1	3	3	1	1	3	3	1	3	3	3	1	3	3	3	1	1	1	3	3	3	3	3	1	3	3	3	1	1	1	3	3	3	3	3	1	1	3	3	3	3	1	3	1	3	1	1	3	3	1	3	1	1	1	1	3	3	3	3	3	3	1	3	3	3	1	3	1	1	3	3	3	3	1	1	1	3	1	3	3	3	1	3	1	3	1	3	1	3	1	3	1	1	1	3	3	3	1	3	1	1	1	1	1	1	1	3	1	3	1	3	3	3	3	3	1	3	3	3	1	3	3	3	3	3	1	1	1	1	1	1	3	3	1	3	1	3	1	3	3	3	1	3	1	1	3	3	1	3	1	3	1	1	1	3	1	1	1	1	3	3	1	1	3	3	3	3	1	3	1	1	3	3	3	3	3	3	1	3	3	3	1	1	1	3	1	3	1	1	1	3	1	3	1	1	1	3	1	3	1	3	1	1	3	3	1	3	3	3	1	3	1	3	1	3	1	3	1	3	1	3	1	3	1	1	1	3	1	3	1	1	3	3	3	3	1	3	3	3	1	3	3	3	3	3	1	3	3	3	1	1	1	1	1	1	3	3	3	3	1	3	3	3	1	3	3	3	1	1	3	3	1	3	1	3	1	1	1	3	1	1	3	3	3	3	1	3	1	3	1	3	3	3	1	3	1	1	1	3	1	1	1	1	1	3	1	1	1	3	1	1	1	3	3	3	1	3	1	3	1	1	1	1	1	3	1	3	1	3	1	3	1	3	3	3	3	3	1	1	1	3	1	1	1	1	1	1	1	3	3	3	1	3	3	3	3	3	1	1	3	3	1	3	1	3	1	1	1	1	1	1	1	1	1	3	3	3	3	3	1	1	1	1	3	3	1	1	3	3	1	1	1	1	3	3	1	1	1	3	1	1	1	3	3	3	1	1	1	3	1	1	1	1	1	1	1	3	1	3	3	3	1	3	1	3	1	1	3	3	3	3	1	3	3	3	1	1	3	3	1	3	1	3	1	1	1	3	1	3	1	3	3	3	1	1	1	1	1	3	1	3	1	3	1	3	3	3	3	3	1	1	1	1	1	3	1	3	1	3	1	1	1	3	1	3	3	3	1	1	1	3	3	3	1	3	1	3	1	3	3	3	3	3	1	3	1	3	1	3	1	3	1	3	1	3	1	1	1	3	1	3	1	1	3	3	3	3	1	3	1	3	1	1	1	3	1	1	1	3	1	3	1	3	3	3	3	3	3	3	1	3	1	3	1	1	3	3	1	1	1	1	1	3	1	1	1	1	1	3	1	1	3	3	1	3	3	3	1	1	1	3	1	3	1	1	3	3	1	1	3	3	3	3	0	0	1	1	1	3	1	1	1	3	3	3	1	3	3	3	1	3	1	3	3	3	1	3	3	3	3	3	1	3	1	1	3	3	3	3	3	3	3	3	3	3	3	3	1	3	3	3	1	1	3	3	1	1	3	3	1	3	1	3	3	3	1	3	1	3	3	3	1	1	3	3	1	1	1	3	1	1	1	3	3	3	3	3	3	3	3	3	3	3	3	3	1	3	3	3	1	3	1	3	3	3	3	3	3	3	3	3	1	1	3	3	1	3	1	3	1	3	1	3	3	3	3	3	3	3	3	3	1	3	3	3	1	3	1	3	1	1	3	3	3	3	3	3	3	3	3	3	3	3	1	3	1	1	3	3	1	1	1	3	1	1	1	1	1	3	1	1	3	3	1	3	3	3	1	1	3	3	1	3	3	3	3	3	3	3	1	3	3	3	1	3	1	1	1	3	1	3	3	3	3	3	1	3	3	3	1	3	1	3	3	3	1	3	1	1	1	3	1	3	1	3	1	3	1	1	3	3	3	3	3	3	1	1	1	1	1	1	1	1	1	1	3	3	1	3	3	3	1	1	3	3	1	1	1	3	1	1	3	3	1	3	1	3	3	3	1	3	3	3	1	3	1	3	1	3	1	3	1	3	1	1	3	3	1	3	3	3	1	1	1	3	3	3	3	3	1	3	1	3	3	3	3	3	3	3	1	3	3	3	1	1	1	3	1	3	3	3	3	3	1	3	1	3	3	3	1	3	3	3	3	3	3	3	1	3	1	1	1	1	3	3	1	3	1	1	1	3	1	3	1	1	1	1	1	1	1	3	1	1	1	1	1	3	1	3	1	3	1	1	3	3	1	3	3	3	1	1	1	1	1	1	1	3	3	3	1	3	1	1	3	3	3	3	1	3	3	3	1	3	1	1	1	1	3	3	1	1	1	1	1	3	1	3	1	1	1	3	1	3	3	3	1	3	3	3	3	3	3	3	1	3	1	1	1	1	3	3	1	3	1	3	1	1	1	1	3	3	1	3	1	1	1	3	1	1	1	1	1	1	1	3	1	3	1	3	1	3	1	3	1	1	1	3	1	3	1	3	1	3	1	1	3	3	3	3	1	3	3	3	1	3	1	1	1	3	1	3	1	3	3	3	1	3	1	3	1	3	1	3	1	3	3	3	1	3	1	1	1	1	1	3	1	3	1	3	3	3	1	1	1	3	1	3	1	1	1	1	3	3	3	3	3	3	1	1	3	3	3	3	1	3	1	1	1	1	1	3	3	3	1	1	3	3	1	3	3	3	1	3	1	3	1	3	3	3	1	3	1	3	1	3	3	3	3	3	1	1	1	3	1	3	1	3	1	1	3	3	1	1	1	1	3	3	3	3	1	1	1	3	1	1	3	3	1	1	1	1	3	3	1	3	3	3	3	3	1	1	1	1	3	3	1	1	3	3	1	3	1	1	1	3	1	3	1	3	3	3	3	3	1	1	1	1	3	3	1	3	1	1	1	1	1	1	3	3	3	3	1	3	3	3	3	3	3	3	3	3	3	3	1	1	1	1	1	1	3	3	3	3	3	3	3	3	1	3	1	1	3	3	3	3	3	3	1	3	3	3	1	1	3	3	3	3	3	3	3	3	1	3	1	1	1	1	1	3	3	3	1	3	1	3	3	3	1	3	1	3	1	3	1	1	1	3	3	3	1	3	3	3	1	3	1	3	3	3	1	1	1	1	3	3	3	3	1	1	3	3	3	3	3	3	1	1	1	1	1	1	3	3	1	3	1	1	3	3	1	1	1	3	3	3	1	1	1	3	1	3	1	1	1	3	1	1	1	3	3	3	3	3	1	1	1	1	3	3	1	1	1	1	1	1	1	3	3	3	3	3	3	3	1	1	1	3	1	3	1	3	1	3	1	3	1	3	1	3	3	3	1	1	3	3	1	1	1	1	1	1	1	1	1	3	1	1	3	3	1	3	1	3	1	1	1	1	1	1	1	1	1	3	1	3	1	1	3	3	1	3	1	3	3	3	1	1	1	1	3	3	3	3	1	3	1	3	1	3	3	3	1	3	3	3	3	3	1	1	3	3	1	1	3	3	3	3	1	3	1	3	3	3	1	3	1	3	1	3	1	3	1	1	1	1	1	1	1	3	3	3	1	1	3	3	3	3	3	3	3	3	1	1	1	1	3	3	0	0	1	3	1	3	1	3	3	3	1	3	3	3	1	1	3	3	3	3	1	3	3	3	1	1	1	1	3	3	3	3	1	1	1	1	1	3	1	1	1	3	1	1	1	3	1	3	1	3	1	3	1	1	3	3	1	1	1	3	1	3	1	1	1	1	1	3	1	1	1	3	1	1	1	3	1	3	1	1	1	3	1	3	1	3	3	3	3	3	1	3	1	3	1	3	1	1	3	3	1	1	1	3	3	3	3	3	3	3	1	3	1	3	1	3	1	3	1	3	3	3	1	3	3	3	1	1	3	3	1	1	1	1	1	1	1	3	1	3	1	3	1	3	1	3	1	3	1	1	3	3	3	3	1	3	3	3	1	1	3	3	1	3	1	3	3	3	1	3	1	3	1	1	3	3	3	3	3	3	1	3	1	3	1	3	3	3	3	3	3	3	1	3	3	3	1	3	1	1	3	3	3	3	1	1	1	1	3	3	1	3	1	3	1	1	1	3	3	3	1	3	3	3	1	1	1	3	1	1	3	3	1	3	1	3	3	3	1	3	1	3	3	3	1	1	1	1	1	3	3	3	3	3	1	3	1	1	1	1	1	1	3	3	3	3	3	3	1	1	1	3	3	3	3	3	1	3	1	3	1	1	1	3	1	1	3	3	1	1	3	3	1	3	1	3	1	3	1	1	3	3	1	3	1	3	1	1	1	3	1	1	1	1	3	3	3	3	1	3	1	3	1	3	3	3	1	3	1	3	1	1	1	3	1	3	3	3	1	3	1	1	1	3	1	3	1	3	3	3	3	3	1	1	1	1	1	3	3	3	1	1	3	3	1	1	1	3	1	1	1	3	1	1	3	3	1	1	3	3	1	1	3	3	1	3	3	3	1	3	1	1	1	3	1	3	1	3	1	3	1	3	3	3	1	3	1	1	1	3	1	3	1	3	1	3	1	3	1	1	3	3	1	3	1	3	1	3	1	1	1	3	1	1	1	1	3	3	1	3	1	3	1	1	1	1	1	3	3	3	3	3	1	3	1	3	1	3	1	3	1	3	1	3	1	3	3	3	3	3	1	3	1	3	3	3	3	3	1	3	1	3	3	3	3	3	1	3	3	3	1	3	1	3	3	3	3	3	1	3	1	3	1	1	1	3	1	3	1	1	1	3	1	1	3	3	1	3	1	3	1	1	1	3	1	3	1	1	1	1	3	3	1	3	3	3	1	1	1	1	1	3	3	3	1	3	1	3	1	3	1	1	1	1	1	3	1	1	1	1	1	3	1	3	1	1	3	3	3	3	3	3	1	3	3	3	1	3	1	1	1	3	1	3	3	3	3	3	3	3	1	1	1	1	1	1	1	1	3	3	3	3	3	3	3	3	1	1	1	1	1	1	3	3	1	1	3	3	1	3	1	3	1	1	3	3	3	3	1	3	1	3	1	3	1	3	1	3	1	3	1	3	1	3	1	3	1	1	3	3	1	3	3	3	1	3	3	3	1	1	3	3	3	3	1	1	1	1	1	3	1	1	1	1	1	3	1	1	1	1	1	3	1	1	1	1	3	3	1	1	1	1	1	3	1	1	1	1	1	1	1	3	1	3	1	3	1	1	1	3	1	3	1	3	3	3	1	1	1	1	1	3	1	3	1	3	1	3	3	3	1	1	1	3	1	1	1	3	1	1	1	3	1	1	3	3	1	3	1	1	1	1	1	3	1	3	1	3	1	3	3	3	1	1	1	1	1	1	3	3	1	3	1	3	3	3	3	3	3	3	1	3	1	1	1	1	1	3	3	3	1	1	3	3	1	3	1	3	1	3	1	1	3	3	1	3	1	3	1	3	1	3	3	3	1	3	1	1	1	1	1	1	1	3	1	1	1	1	3	3	3	3	3	3	3	3	1	3	3	3	1	3	1	3	3	3	3	3	1	3	1	1	1	3	1	3	3	3	3	3	1	3	1	1	1	3	1	3	1	3	3	3	3	3	1	1	1	1	1	3	1	1	1	1	1	3	1	3	3	3	1	3	3	3	3	3	1	1	1	3	1	3	1	1	1	1	1	1	1	1	1	1	1	1	1	1	3	3	3	3	3	3	1	1	1	1	1	1	3	3	1	1	3	3	3	3	3	3	1	1	1	1	1	1	1	1	1	1	1	1	1	1	1	1	3	3	1	1	3	3	3	3	1	3	1	3	1	3	1	3	3	3	1	3	1	3	1	3	3	3	1	1	1	1	3	3	3	3	3	3	1	1	1	1	3	3	1	3	3	3	1	3	1	3	1	1	1	3	1	1	1	1	1	1	1	3	3	3	1	1	1	3	3	3	1	1	1	3	1	3	1	1	1	3	1	3	1	1	3	3	1	3	1	3	3	3	1	1	1	1	1	3	1	1	1	3	3	3	1	3	1	3	1	3	1	3	1	1	1	3	1	3	3	3	1	3	3	3	3	3	1	1	1	1	3	3	1	1	1	3	1	3	1	3	1	1	1	1	1	3	1	1	1	3	1	3	1	3	1	3	3	3	3	3	1	3	1	1	3	3	1	1	1	3	1	3	1	3	1	1	3	3	1	3	1	3	1	1	3	3	1	1	1	1	1	3	1	3	3	3	1	3	1	1	1	3	1	3	3	3	1	3	1	3	1	3	1	3	1	3	1	3	1	3	1	3	1	1	1	3	1	1	1	3	1	3	3	3	1	1	1	3	3	3	3	3	3	3	1	3	1	3	1	1	1	3	1	1	3	3	3	3	1	3	1	3	1	3	1	1	1	1	3	3	1	3	1	3	1	3	1	3	3	3	1	3	1	3	3	3	1	3	1	3	1	3	1	3	1	1	1	3	1	3	1	3	3	3	1	3	1	3	1	3	1	3	1	3	3	3	1	3	1	3	1	3	1	3	3	3	3	3	3	3	1	3	3	3	1	3	1	1	1	3	1	3	1	1	1	3	1	1	1	3	1	1	1	3	1	3	1	1	1	1	1	3	1	3	1	1	1	1	3	3	3	3	1	1	1	1	1	1	1	3	1	3	3	3	1	3	3	3	3	3	1	1	3	3	1	3	1	3	1	3	1	1	1	3	3	3	1	3	3	3	1	3	1	1	1	1	1	3	3	3	1	1	1	3	1	3	1	3	3	3	3	3	1	1	3	3	1	1	3	3	1	1	3	3	1	1	1	1	3	3	3	3	1	1	1	1	1	3	3	3	3	3	1	1	1	1	3	3	1	3	1	3	3	3	1	3	3	3	1	1	1	3	3	3	3	3	3	3	1	1	1	3	1	3	1	3	1	1	3	3	1	3	3	3	3	3	1	3	1	3	3	3	1	1	1	3	1	3	1	3	3	3	1	3	3	3	1	1	1	1	3	3	3	3	3	3	1	1	1	1	1	1	3	3	3	3	1	1	1	1	3	3	1	3	1	1	3	3	1	3	1	3	1	3	3	3	1	3	3	3	1	3	3	3	1	3	1	1	1	1	3	3	3	3	1	1	1	1	1	3	3	3	1	1	1	3	1	1	1	1	1	1	1	3	1	1	3	3	1	1	1	3	3	3	1	3	1	3	1	3	1	3	1	1	3	3	1	1	1	3	1	3	3	3	3	3	1	1	1	3	3	3	1	1	1	3	1	3	3	3	1	1	3	3	1	1	3	3	3	3	1	1	3	3	1	3	1	3	1	3	1	3	3	3	1	1	1	1	3	3	3	3	1	3	1	3	3	3	1	3	3	3	1	3	3	3	1	3	0	0	1	1	1	1	1	3	3	3	3	3	3	3	1	3	1	3	3	3	3	3	1	1	1	3	1	3	1	1	1	3	1	3	1	3	1	3	1	3	1	3	3	3	1	3	1	1	1	3	3	3	1	3	1	3	3	3	3	3	3	3	1	3	1	1	1	1	1	1	1	1	1	3	1	1	1	3	1	3	1	3	3	3	1	3	1	1	3	3	3	3	1	1	1	1	3	3	3	3	1	3	1	3	1	1	1	1	1	1	1	3	1	1	1	3	3	3	1	3	1	1	1	1	1	3	3	3	1	3	1	3	3	3	1	3	1	3	3	3	1	3	1	3	1	3	1	1	1	3	3	3	1	1	1	1	1	3	1	3	1	3	1	3	1	1	1	1	1	3	3	3	3	3	1	3	1	3	1	3	1	3	3	3	1	3	1	1	1	3	3	3	1	3	3	3	1	1	3	3	1	3	1	1	1	1	1	3	1	3	1	1	3	3	3	3	1	3	1	3	1	3	1	3	1	3	1	3	1	3	1	1	3	3	1	3	1	1	1	3	1	1	1	1	1	3	1	3	1	3	1	3	3	3	3	3	1	1	1	1	1	1	1	3	3	3	1	3	3	3	1	1	3	3	3	3	1	3	1	1	3	3	1	1	1	3	1	3	1	1	1	3	3	3	1	1	1	1	1	1	1	1	1	1	3	3	3	3	3	3	3	3	1	3	1	3	3	3	1	1	3	3	1	1	3	3	1	3	1	3	1	3	1	1	1	1	1	1	1	3	3	3	3	3	1	3	3	3	1	1	1	1	1	3	1	3	1	3	1	3	3	3	1	3	1	3	1	1	3	3	3	3	1	1	1	3	1	1	3	3	1	3	1	3	1	1	3	3	3	3	1	3	1	3	3	3	1	1	1	3	1	1	1	1	1	1	1	3	1	3	3	3	1	3	3	3	1	3	1	3	1	1	1	1	1	3	3	3	1	1	1	3	3	3	3	3	1	3	1	3	1	3	1	1	1	3	1	1	1	1	1	3	1	3	1	1	1	3	3	3	1	3	1	1	1	1	1	3	1	3	3	3	1	3	1	3	3	3	1	3	1	1	1	3	1	3	1	3	1	3	3	3	1	3	0	0	1	1	1	3	1	1	3	3	1	3	1	3	1	3	1	1	1	3	1	1	1	3	1	3	3	3	1	1	1	1	3	3	1	3	1	3	3	3	1	3	1	3	1	1	3	3	1	1	3	3	1	3	3	3	1	3	1	3	1	3	3	3	1	1	3	3	3	3	1	3	1	3	1	3	1	1	1	3	3	3	1	1	1	3	3	3	1	1	1	1	1	3	1	3	1	3	3	3	3	3	1	1	3	3	3	3	1	1	1	1	3	3	1	1	1	3	1	3	1	3	1	3	3	3	1	3	1	1	3	3	1	1	1	3	3	3	1	3	1	1	1	1	1	3	1	3	1	3	1	1	1	1	3	3	1	3	3	3	3	3	1	1	3	3	1	1	3	3	1	3	1	1	1	3	1	1	3	3	1	1	1	3	1	1	1	3	1	3	3	3	1	1	1	3	1	1	1	3	1	3	1	3	1	3	1	3	1	3	1	3	3	3	1	3	1	3	1	1	1	3	1	3	1	1	1	1	3	3	1	1	1	3	1	3	1	3	1	3	3	3	1	3	3	3	1	3	1	3	1	1	1	3	3	3	1	3	1	3	3	3	1	1	1	3	1	3	3	3	3	3	3	3	3	3	3	3	1	3	1	1	1	1	1	1	1	3	1	1	1	3	1	1	1	3	1	3	3	3	1	3	1	3	1	1	1	3	1	3	1	1	1	3	3	3	1	1	1	1	1	3	3	3	3	3	3	3	1	3	1	1	1	3	1	1	1	1	1	1	1	3	1	3	1	3	1	3	3	3	1	3	1	3	1	1	1	3	1	1	3	3	3	3	1	3	3	3	3	3	1	3	1	3	3	3	1	3	3	3	1	3	3	3	1	1	1	3	1	3	1	3	1	3	1	1	1	3	1	3	1	3	3	3	1	3	1	1	1	1	1	3	1	3	1	1	1	1	1	3	3	3	1	1	1	3	1	1	1	3	1	1	1	1	3	3	1	1	3	3	1	1	1	1	3	3	1	1	1	3	3	3	1	3	1	1	1	1	1	3	1	1	3	3	3	3	3	3	1	1	1	1	3	3	3	3	1	1	1	3	3	3	3	3	3	3	1	3	1	1	1	1	1	1	1	1	1	1	1	1	3	3	1	1	3	3	3	3	3	3	3	3	1	1	1	3	3	3	1	1	1	1	3	3	3	3	3	3	3	3	3	3	3	3	3	3	3	3	3	3	3	3	3	3	0	0	1	1	0	0	3	3	3	3	3	3	0	0	3	3	0	0	3	3	3	3	1	1	3	3	3	3	3	3	3	3	3	3	3	3	3	3	3	3	3	3	3	3	3	3
1603_813_12	0	0	1	3	1	1	1	1	3	3	1	1	3	3	3	3	1	3	3	3	3	3	1	3	1	3	3	3	1	1	1	3	1	1	1	3	1	3	3	3	1	1	1	1	1	3	1	3	1	3	1	1	3	3	1	1	3	3	1	1	1	1	1	3	1	1	1	1	1	1	1	1	1	3	3	3	1	1	3	3	1	3	1	1	1	3	1	1	3	3	3	3	1	3	1	3	1	3	1	3	3	3	1	1	3	3	1	1	1	3	1	3	1	1	1	3	1	3	1	1	1	1	1	1	1	3	1	1	3	3	1	3	1	1	1	1	1	3	1	1	1	3	1	3	1	3	1	1	1	3	1	1	1	3	1	1	3	3	3	3	1	3	3	3	3	3	3	3	1	1	1	3	1	3	3	3	1	3	1	3	1	3	3	3	3	3	1	3	1	3	1	3	1	3	3	3	1	3	1	1	3	3	1	3	3	3	3	3	1	1	1	3	1	3	1	3	1	3	1	3	3	3	3	3	1	3	1	1	1	3	1	1	1	1	1	1	3	3	1	3	1	3	3	3	1	3	1	3	3	3	3	3	1	3	1	3	3	3	1	3	3	3	3	3	1	1	1	3	1	1	1	1	1	3	1	3	3	3	1	1	3	3	1	3	1	1	1	3	3	3	1	3	3	3	3	3	3	3	1	3	3	3	3	3	1	3	3	3	1	1	1	3	1	1	1	3	3	3	1	3	1	3	1	3	3	3	1	3	1	3	3	3	1	3	1	1	3	3	1	3	3	3	1	3	1	3	3	3	1	3	1	1	1	1	1	1	1	3	1	1	1	3	1	3	1	3	1	3	3	3	3	3	1	3	1	3	1	3	3	3	1	3	3	3	1	3	3	3	1	1	3	3	1	1	3	3	3	3	3	3	1	1	3	3	1	1	1	3	3	3	3	3	1	3	3	3	1	3	1	3	1	3	1	3	1	3	1	3	1	3	1	1	1	3	3	3	1	3	3	3	1	1	1	1	1	1	3	3	3	3	3	3	1	3	1	3	3	3	3	3	1	3	1	1	1	1	3	3	1	1	1	3	1	3	1	3	1	1	1	3	1	3	3	3	3	3	1	3	1	3	3	3	1	1	1	3	1	3	3	3	3	3	1	3	3	3	1	1	1	1	1	1	1	3	1	3	3	3	1	3	1	1	1	1	3	3	1	3	1	1	3	3	1	1	1	3	1	1	1	3	3	3	1	3	1	1	1	3	1	1	1	1	1	3	3	3	1	3	3	3	1	3	1	1	1	3	1	1	1	1	1	3	1	3	3	3	1	1	1	1	1	1	1	1	1	1	1	3	1	1	3	3	1	3	1	1	1	3	1	3	1	3	1	1	1	1	1	1	1	1	1	3	1	1	1	1	1	1	1	1	1	3	1	1	1	3	1	3	1	3	1	3	1	3	3	3	3	3	1	3	1	3	3	3	1	3	1	1	3	3	1	3	3	3	1	3	3	3	1	3	1	3	1	3	1	1	1	3	3	3	3	3	1	3	1	3	1	1	1	1	1	1	1	3	1	1	1	3	3	3	3	3	3	3	1	1	1	1	1	1	1	3	1	3	1	3	1	3	1	3	1	1	1	3	1	1	3	3	1	3	3	3	1	1	1	3	1	3	1	3	1	1	1	3	1	1	1	1	3	3	1	3	3	3	3	3	1	3	3	3	3	3	1	1	3	3	3	3	1	3	1	3	3	3	3	3	1	3	1	3	3	3	1	1	1	3	1	3	1	1	1	3	1	3	3	3	1	3	3	3	3	3	1	1	1	1	3	3	1	3	1	3	3	3	1	1	1	1	1	1	1	3	1	1	1	3	3	3	3	3	1	3	3	3	1	1	3	3	1	1	1	1	1	1	1	3	3	3	3	3	3	3	1	1	1	1	1	1	3	3	1	1	1	1	1	3	3	3	1	1	1	1	1	3	3	3	1	1	1	3	1	3	1	3	3	3	3	3	3	3	3	3	3	3	1	3	1	3	3	3	1	3	1	1	1	3	1	3	1	3	3	3	1	1	1	1	3	3	1	3	3	3	1	3	1	3	1	3	1	1	1	3	3	3	1	3	1	3	1	1	1	3	1	3	3	3	1	3	1	3	3	3	3	3	1	1	1	3	3	3	1	3	3	3	1	3	3	3	1	1	1	1	1	3	1	3	1	3	3	3	3	3	1	1	3	3	1	1	1	3	1	3	1	1	1	1	1	1	3	3	1	3	1	1	1	3	3	3	3	3	1	3	1	3	1	3	1	3	3	3	1	3	1	3	1	3	1	3	1	1	3	3	1	3	1	1	3	3	3	3	1	3	1	3	1	3	1	1	1	1	1	1	3	3	3	3	1	3	3	3	1	3	1	3	3	3	1	1	3	3	1	1	1	3	1	3	1	3	3	3	1	3	3	3	1	1	1	3	3	3	1	1	1	3	1	3	1	3	3	3	3	3	1	3	1	1	3	3	1	3	1	1	1	3	1	1	3	3	1	3	3	3	1	1	1	1	3	3	3	3	3	3	1	3	1	3	1	3	3	3	1	3	3	3	3	3	1	3	1	1	1	3	1	3	1	3	1	3	1	3	1	3	1	3	3	3	1	1	1	3	1	3	1	1	1	1	3	3	3	3	3	3	1	3	3	3	1	1	1	1	1	1	1	3	3	3	1	3	1	1	3	3	3	3	1	3	1	3	1	1	3	3	1	1	3	3	1	1	1	1	1	3	1	3	1	1	1	1	1	3	1	1	1	3	1	1	1	3	1	1	3	3	1	3	1	3	1	3	1	3	1	3	1	3	1	1	1	3	1	1	1	3	1	1	1	1	3	3	1	3	3	3	1	1	1	1	3	3	3	3	1	1	3	3	1	3	1	1	1	1	1	3	1	3	1	1	1	3	3	3	3	3	1	1	1	1	1	1	1	3	1	3	3	3	1	3	3	3	3	3	1	3	1	1	3	3	1	3	1	3	1	3	1	3	1	1	1	1	3	3	1	3	1	1	3	3	3	3	3	3	3	3	1	3	1	1	1	3	1	1	1	1	1	3	3	3	3	3	3	3	3	3	1	1	3	3	1	3	3	3	3	3	1	1	3	3	3	3	1	3	3	3	1	1	3	3	1	1	1	3	1	3	1	1	3	3	1	3	1	3	3	3	3	3	1	3	1	3	1	3	1	3	3	3	1	3	1	3	3	3	1	3	3	3	3	3	1	1	1	1	1	3	1	3	1	1	1	3	1	3	1	1	3	3	1	3	1	3	1	1	1	3	1	1	3	3	3	3	3	3	1	1	1	1	3	3	3	3	3	3	1	1	1	3	1	1	1	3	1	3	1	3	1	1	3	3	3	3	1	3	1	3	3	3	1	1	1	1	1	1	1	3	1	1	3	3	1	1	3	3	3	3	1	1	3	3	1	3	1	3	1	3	1	3	3	3	3	3	1	3	1	3	1	3	1	1	1	3	1	1	1	3	1	3	1	3	1	3	1	1	3	3	3	3	3	3	3	3	3	3	1	3	1	1	3	3	3	3	1	3	1	1	3	3	1	1	3	3	3	3	3	3	1	3	1	3	1	1	1	3	3	3	1	3	3	3	1	3	1	3	1	3	1	3	1	1	1	3	1	3	1	3	1	3	3	3	1	3	1	1	3	3	1	3	1	3	3	3	1	1	1	1	3	3	1	3	1	3	1	3	3	3	3	3	1	3	3	3	1	3	1	3	1	3	1	3	3	3	3	3	3	3	3	3	3	3	1	1	1	3	1	1	1	3	1	3	3	3	3	3	1	3	1	1	1	3	1	3	1	3	1	1	1	3	3	3	1	1	1	3	3	3	1	3	3	3	3	3	3	3	1	1	1	1	1	3	1	3	1	3	1	3	1	3	1	3	1	1	1	3	3	3	1	1	1	3	1	3	1	3	3	3	3	3	1	3	1	1	1	3	3	3	1	1	1	1	3	3	1	1	1	1	1	1	3	3	1	1	1	3	1	1	1	3	3	3	3	3	1	3	3	3	3	3	1	1	1	3	1	3	1	3	1	1	1	3	3	3	1	1	3	3	1	3	3	3	3	3	1	3	3	3	1	3	1	1	1	3	1	1	3	3	1	3	1	3	1	3	3	3	1	3	1	3	1	3	3	3	1	1	1	3	1	3	1	3	1	3	1	3	1	3	1	1	3	3	1	3	3	3	3	3	3	3	3	3	1	3	3	3	3	3	1	3	1	1	1	3	1	3	3	3	1	3	1	1	3	3	1	1	3	3	1	3	1	3	3	3	1	3	1	3	1	3	3	3	1	1	1	3	1	1	1	1	3	3	1	3	3	3	3	3	1	3	1	3	3	3	1	1	1	3	1	3	3	3	3	3	1	3	1	1	1	1	3	3	1	3	1	3	1	3	1	1	1	1	1	3	1	3	3	3	1	1	1	3	1	3	1	1	1	3	3	3	3	3	1	3	1	3	1	3	3	3	3	3	1	1	3	3	1	3	1	1	3	3	1	1	3	3	1	1	1	1	1	1	1	1	3	3	1	1	1	1	1	3	1	3	1	1	1	3	3	3	3	3	1	3	1	3	1	3	1	3	1	3	1	1	1	3	1	3	1	3	1	3	1	3	3	3	3	3	1	1	3	3	3	3	1	1	1	3	1	1	1	3	1	3	1	1	3	3	3	3	3	3	1	3	1	1	1	1	3	3	1	3	1	3	3	3	1	1	1	3	1	3	1	3	1	3	3	3	3	3	1	3	3	3	1	1	1	1	1	3	3	3	1	1	1	3	3	3	1	3	1	1	1	3	1	3	1	3	1	1	1	3	1	1	1	1	1	3	3	3	1	1	3	3	1	3	1	3	1	3	1	3	3	3	1	3	1	3	1	1	1	1	1	3	1	1	3	3	1	3	1	3	3	3	1	1	1	1	1	3	1	1	1	1	1	3	3	3	1	1	1	3	1	1	3	3	1	3	1	3	1	3	3	3	3	3	3	3	1	1	3	3	3	3	1	3	1	3	1	3	1	3	1	1	1	1	1	1	1	3	3	3	1	1	3	3	1	1	3	3	1	1	1	1	1	1	1	3	3	3	1	3	1	3	1	3	3	3	1	1	1	1	3	3	1	3	3	3	3	3	1	3	1	1	1	3	1	3	1	3	1	1	1	3	3	3	1	1	3	3	3	3	1	1	3	3	1	3	1	1	1	3	3	3	3	3	1	3	1	3	1	3	1	3	1	3	3	3	1	3	3	3	3	3	1	3	1	3	1	1	1	1	3	3	1	1	1	1	3	3	3	3	1	3	1	1	3	3	1	3	1	3	1	1	1	1	1	3	1	1	1	1	3	3	1	3	1	3	1	3	1	3	1	3	1	3	1	3	1	3	1	3	1	1	1	1	3	3	1	1	1	1	3	3	1	3	1	3	1	1	3	3	1	1	1	3	3	3	3	3	1	1	3	3	1	3	1	1	3	3	1	3	3	3	3	3	3	3	1	1	1	1	3	3	3	3	3	3	3	3	3	3	1	1	1	3	1	3	1	1	3	3	1	1	1	1	1	1	3	3	1	3	3	3	1	1	1	3	3	3	3	3	1	1	1	3	1	3	1	1	1	1	3	3	3	3	1	3	1	3	3	3	1	1	3	3	3	3	3	3	3	3	1	1	3	3	1	3	1	3	1	3	1	3	3	3	1	3	1	1	1	3	3	3	1	1	3	3	1	1	1	3	1	1	1	3	1	1	1	3	1	1	1	1	3	3	1	3	3	3	1	1	3	3	3	3	1	1	1	3	1	3	1	3	1	3	1	3	1	3	1	3	1	3	1	3	1	3	3	3	3	3	3	3	3	3	1	1	1	1	1	3	1	1	3	3	3	3	3	3	3	3	1	1	1	3	1	1	3	3	1	3	3	3	1	3	3	3	1	3	1	3	1	3	1	3	1	3	1	3	1	1	3	3	3	3	3	3	3	3	3	3	3	3	3	3	1	3	3	3	1	1	1	1	3	3	1	3	1	3	1	3	1	3	1	1	1	3	1	1	3	3	1	3	1	1	1	3	3	3	1	3	1	3	1	1	3	3	1	3	3	3	1	3	1	3	1	1	1	1	1	3	1	3	3	3	1	3	1	3	1	3	1	3	3	3	1	3	1	3	3	3	1	3	1	3	1	3	1	1	1	3	1	3	1	3	1	1	3	3	1	3	3	3	3	3	1	3	1	3	1	1	1	3	1	1	1	3	1	3	1	3	1	3	3	3	3	3	3	3	1	3	3	3	1	3	1	1	3	3	3	3	1	1	3	3	1	3	3	3	1	3	1	3	1	1	1	3	1	3	1	1	3	3	1	1	3	3	1	1	1	3	1	1	1	1	1	3	3	3	1	3	3	3	1	1	1	1	1	1	1	1	1	3	1	3	3	3	1	3	1	1	1	3	3	3	1	3	1	1	3	3	3	3	1	3	1	1	1	1	1	3	3	3	1	1	3	3	1	3	1	1	1	3	1	3	1	1	1	1	1	1	3	3	1	1	3	3	1	3	1	3	1	1	3	3	1	1	1	3	1	3	1	1	1	1	1	3	3	3	1	3	3	3	1	3	3	3	1	3	3	3	1	3	1	3	1	3	3	3	1	3	3	3	1	1	1	1	1	3	3	3	1	1	1	3	1	1	1	3	1	1	3	3	1	3	1	3	3	3	1	1	1	3	3	3	1	3	1	3	1	1	3	3	1	1	3	3	1	1	3	3	1	1	3	3	1	3	1	1	1	3	3	3	3	3	1	3	1	3	1	3	1	3	3	3	1	1	1	1	1	3	3	3	3	3	1	3	1	1	1	3	1	3	3	3	1	1	1	3	1	3	3	3	3	3	1	1	1	1	3	3	1	3	3	3	1	3	1	3	3	3	1	1	1	3	1	3	3	3	1	3	3	3	3	3	3	3	1	1	3	3	1	1	1	3	1	3	1	1	3	3	1	1	3	3	1	3	1	3	1	1	1	3	3	3	1	1	1	3	1	1	3	3	1	1	1	3	1	1	3	3	3	3	1	3	1	3	3	3	1	3	1	3	1	3	1	3	3	3	3	3	1	3	1	3	3	3	1	1	1	3	1	3	1	3	1	1	1	1	1	1	1	1	1	3	1	3	1	1	1	3	1	3	1	3	1	1	1	1	1	3	3	3	1	3	1	3	3	3	1	1	1	3	1	3	3	3	1	1	3	3	1	3	1	3	3	3	1	1	1	3	3	3	1	3	1	3	1	3	3	3	1	3	1	1	3	3	3	3	1	3	1	1	1	3	1	1	1	3	3	3	1	1	1	3	3	3	1	3	3	3	3	3	1	3	3	3	3	3	1	3	3	3	3	3	3	3	1	3	1	3	3	3	3	3	1	3	3	3	3	3	1	1	1	3	1	1	1	3	3	3	1	3	1	1	1	3	1	1	1	3	1	3	1	1	1	1	1	3	1	1	3	3	1	3	3	3	1	3	3	3	1	1	1	3	1	3	1	3	1	1	3	3	1	1	1	3	3	3	3	3	1	3	3	3	1	1	1	1	1	1	1	1	1	1	3	3	1	3	1	3	3	3	1	3	1	3	1	3	1	1	1	1	1	1	1	1	3	3	1	3	3	3	1	3	1	3	1	1	1	3	1	1	3	3	3	3	1	3	1	1	3	3	1	1	1	3	1	3	1	3	1	1	1	3	1	3	3	3	1	1	1	3	1	1	1	1	1	1	1	1	3	3	3	3	1	3	3	3	3	3	1	3	3	3	1	3	3	3	3	3	1	1	1	1	3	3	1	3	1	1	3	3	1	1	1	1	1	1	3	3	3	3	1	1	1	1	1	3	1	3	3	3	1	3	1	3	1	3	1	1	3	3	1	3	3	3	3	3	1	3	1	3	3	3	1	3	1	3	1	1	1	1	3	3	1	3	1	3	1	3	1	3	1	3	3	3	1	3	3	3	1	1	3	3	1	3	1	3	1	1	1	1	1	3	1	3	1	3	1	3	3	3	1	1	1	3	3	3	3	3	1	1	1	3	1	1	1	3	3	3	1	3	1	3	1	1	1	3	3	3	1	1	1	3	3	3	1	3	3	3	1	1	1	3	3	3	1	3	1	3	1	1	1	3	1	3	1	3	1	3	1	1	3	3	1	3	1	3	1	3	1	1	3	3	3	3	3	3	1	1	1	3	3	3	1	3	3	3	1	1	1	3	1	1	3	3	1	3	1	1	3	3	1	3	1	3	3	3	3	3	1	3	1	3	3	3	1	1	3	3	1	3	1	1	3	3	3	3	3	3	3	3	0	0	1	1	3	3	3	3	1	3	1	3	3	3	1	3	3	3	1	1	1	3	1	3	1	3	1	3	1	3	1	1	3	3	1	3	1	3	1	3	1	3	1	3	1	1	1	3	1	1	1	1	1	3	1	3	1	3	1	1	1	3	1	3	3	3	1	3	1	1	3	3	3	3	1	1	1	3	3	3	1	1	1	3	1	3	1	1	1	3	3	3	1	3	3	3	3	3	1	1	3	3	3	3	1	1	3	3	1	1	3	3	1	3	1	3	3	3	1	1	1	1	3	3	3	3	1	1	3	3	1	1	3	3	3	3	1	1	1	3	3	3	3	3	1	3	1	1	1	1	1	1	1	3	3	3	1	1	1	3	3	3	1	3	3	3	1	3	3	3	1	3	1	3	3	3	1	3	1	1	3	3	3	3	1	3	1	1	1	3	3	3	1	3	3	3	1	1	3	3	3	3	1	3	3	3	1	3	1	1	1	3	3	3	1	1	1	1	1	1	1	3	1	3	3	3	1	3	1	3	1	1	1	3	1	1	3	3	1	1	1	1	3	3	1	1	1	3	3	3	1	3	1	3	1	3	3	3	3	3	1	1	3	3	1	3	1	3	3	3	1	1	1	3	1	1	1	3	1	1	1	1	3	3	1	1	1	3	1	3	3	3	1	3	1	3	3	3	1	1	1	3	1	3	1	3	3	3	3	3	1	3	3	3	1	1	1	3	1	3	3	3	1	1	1	1	3	3	1	3	3	3	1	3	1	1	1	3	1	3	1	1	1	3	1	3	1	1	1	3	3	3	1	3	1	1	1	1	1	3	1	3	1	3	1	1	1	1	1	1	1	3	1	3	3	3	1	1	1	1	3	3	3	3	1	3	1	3	1	3	1	3	1	3	1	1	3	3	3	3	1	1	3	3	1	1	1	3	3	3	3	3	1	1	3	3	3	3	1	3	3	3	3	3	3	3	3	3	1	1	3	3	3	3	1	3	1	3	1	3	1	3	1	3	3	3	1	3	1	3	1	1	3	3	3	3	3	3	3	3	1	1	1	3	1	3	1	3	3	3	1	3	1	3	1	3	1	3	3	3	3	3	1	1	1	3	1	1	1	1	1	1	1	3	3	3	3	3	1	3	1	1	1	1	1	3	1	1	1	3	3	3	1	3	1	1	1	1	1	1	3	3	3	3	3	3	1	3	1	3	3	3	1	3	1	1	1	3	3	3	1	3	1	3	1	3	1	3	3	3	3	3	1	1	1	3	3	3	3	3	1	1	1	3	3	3	3	3	1	1	1	1	3	3	1	1	3	3	1	3	1	3	3	3	1	3	1	3	1	3	1	3	1	3	1	3	1	3	1	3	1	3	3	3	1	3	1	1	1	3	1	3	1	3	1	1	1	3	3	3	1	3	1	1	1	3	3	3	1	3	3	3	1	1	3	3	1	1	3	3	1	1	1	1	3	3	1	1	1	3	3	3	1	3	3	3	1	1	1	3	3	3	1	1	1	3	1	3	1	3	1	3	3	3	1	1	1	3	3	3	3	3	3	3	3	3	3	3	1	1	1	1	1	3	1	1	1	1	1	3	1	3	1	3	1	3	1	1	1	3	3	3	3	3	1	1	1	1	1	3	3	3	1	3	1	1	3	3	1	1	3	3	1	1	1	3	1	1	3	3	1	3	3	3	1	1	1	3	1	3	1	1	1	3	1	1	1	3	1	3	1	1	1	3	1	3	1	3	3	3	1	3	1	3	3	3	1	3	3	3	1	1	1	3	1	3	3	3	1	3	1	3	3	3	1	3	1	3	1	3	3	3	3	3	1	1	1	3	1	1	3	3	3	3	1	1	1	1	1	1	3	3	1	1	1	1	1	3	1	1	1	3	3	3	1	3	3	3	1	3	1	1	1	3	1	3	1	1	3	3	1	3	1	3	1	3	1	3	1	3	1	3	1	3	1	1	1	3	1	3	3	3	1	3	1	3	1	1	3	3	1	1	3	3	1	1	3	3	1	1	1	1	3	3	1	3	1	3	1	3	1	3	1	3	1	1	3	3	3	3	3	3	3	3	1	3	1	3	1	1	3	3	1	1	1	3	1	1	1	1	1	1	3	3	1	3	1	3	1	3	1	3	1	3	1	1	1	3	1	3	1	1	1	3	1	1	1	3	1	1	1	3	3	3	3	3	1	3	3	3	1	3	1	1	3	3	1	1	1	3	3	3	1	3	1	3	3	3	1	1	1	3	1	1	1	1	3	3	1	3	1	1	1	3	3	3	1	3	1	3	3	3	3	3	1	3	1	3	1	3	1	3	1	1	3	3	1	3	1	1	3	3	1	1	1	3	1	3	1	3	3	3	1	3	1	3	1	3	3	3	1	1	1	3	1	1	3	3	1	1	1	1	1	1	3	3	1	3	3	3	1	3	3	3	1	1	1	1	1	1	3	3	3	3	1	1	1	1	1	1	1	1	3	3	3	3	3	3	1	1	3	3	1	3	1	1	1	3	1	3	1	3	1	1	3	3	1	1	1	1	1	1	1	3	3	3	3	3	1	3	1	1	1	1	3	3	3	3	1	3	1	3	1	3	1	3	1	3	3	3	1	3	3	3	1	3	1	1	1	3	3	3	1	1	1	3	1	3	1	3	1	3	1	3	1	3	3	3	1	1	1	1	1	3	1	3	3	3	1	1	1	3	1	3	1	3	3	3	1	3	1	3	1	1	1	3	1	3	1	1	1	1	1	1	3	3	1	1	3	3	1	1	1	3	3	3	1	1	1	3	1	1	3	3	3	3	3	3	3	3	3	3	3	3	1	3	3	3	1	3	3	3	1	1	1	3	3	3	3	3	1	3	3	3	1	1	1	1	3	3	1	3	1	3	1	3	1	3	3	3	3	3	1	1	1	1	1	3	1	3	1	3	1	3	3	3	1	1	3	3	1	1	1	3	1	3	1	3	3	3	1	1	1	3	1	3	3	3	3	3	1	3	3	3	1	3	3	3	3	3	1	3	1	3	3	3	1	3	1	3	3	3	3	3	3	3	1	1	1	3	1	1	1	1	3	3	1	3	1	3	1	3	1	3	1	3	1	3	3	3	1	3	1	3	1	1	1	1	1	1	1	1	1	3	1	3	1	1	3	3	1	3	1	3	1	1	3	3	1	1	1	1	1	1	1	3	3	3	1	3	1	3	1	3	1	3	1	3	1	3	1	3	1	3	1	1	1	3	1	1	1	3	1	3	1	3	3	3	1	3	1	3	1	1	1	3	3	3	1	3	1	1	1	3	1	3	3	3	1	3	3	3	3	3	3	3	3	3	3	3	3	3	1	3	3	3	3	3	3	3	1	3	3	3	1	3	1	3	3	3	1	3	1	3	1	3	1	3	1	3	1	1	1	3	3	3	3	3	1	1	1	3	3	3	3	3	1	3	3	3	1	3	3	3	1	3	3	3	1	1	1	3	3	3	3	3	3	3	1	1	1	3	1	1	1	3	1	1	1	1	1	3	1	1	1	3	1	3	1	1	1	3	1	3	1	1	1	3	1	3	3	3	1	3	1	3	3	3	1	3	3	3	1	3	1	3	1	1	1	1	1	3	3	3	1	3	3	3	1	1	1	1	1	1	3	3	1	3	3	3	1	3	1	3	1	1	3	3	1	1	1	1	1	1	1	3	1	3	1	3	1	3	3	3	1	1	1	3	3	3	1	3	1	3	1	3	3	3	1	3	3	3	1	1	1	3	3	3	1	3	1	3	1	1	3	3	1	3	3	3	1	3	3	3	1	1	1	3	1	1	1	3	1	3	1	3	1	3	1	3	3	3	1	3	1	3	1	3	1	3	1	1	3	3	1	1	1	1	1	3	3	3	1	1	3	3	3	3	1	3	1	1	3	3	1	3	3	3	1	3	1	3	1	1	3	3	1	1	1	3	1	1	3	3	3	3	1	3	1	3	1	1	1	3	1	1	1	3	1	3	1	3	1	1	3	3	1	3	1	1	1	3	1	3	1	3	1	3	3	3	3	3	1	3	1	3	1	1	1	1	1	1	3	3	1	3	1	1	1	3	1	3	1	3	1	3	1	3	1	3	3	3	1	3	1	1	1	3	1	3	1	1	1	3	1	3	1	3	1	1	1	1	3	3	1	3	1	3	3	3	1	3	1	1	1	3	1	1	1	3	3	3	1	1	1	1	3	3	3	3	1	1	3	3	3	3	3	3	1	3	1	3	1	3	1	3	1	3	1	3	1	3	1	1	1	3	1	3	3	3	1	3	1	1	3	3	1	3	3	3	1	3	3	3	1	1	3	3	1	3	3	3	3	3	3	3	3	3	1	1	3	3	1	1	1	1	1	1	1	3	1	3	3	3	1	1	1	3	1	1	1	1	1	3	3	3	1	1	1	1	3	3	3	3	3	3	3	3	3	3	3	3	1	3	1	3	3	3	1	3	1	1	1	3	3	3	3	3	1	1	1	3	1	3	1	3	1	1	1	1	3	3	1	1	1	3	1	3	1	3	1	3	1	3	3	3	1	1	1	3	1	3	1	3	1	3	1	3	1	3	1	1	1	1	1	3	3	3	1	1	1	1	1	3	1	1	1	1	3	3	3	3	1	3	1	3	3	3	1	3	3	3	1	3	1	3	1	3	3	3	1	3	1	3	1	1	1	3	3	3	3	3	1	1	3	3	1	3	3	3	1	3	3	3	1	1	1	3	1	3	1	3	1	3	3	3	1	3	1	3	3	3	1	3	3	3	3	3	1	3	1	3	1	1	1	3	3	3	1	1	1	3	1	3	1	3	1	3	3	3	3	3	1	3	1	3	1	1	3	3	3	3	1	1	1	1	1	1	1	3	3	3	1	3	1	3	1	3	1	3	1	3	3	3	1	3	1	1	1	1	3	3	1	3	1	1	1	1	3	3	1	3	1	3	3	3	1	1	1	3	1	1	1	3	1	3	1	1	1	3	1	3	1	3	3	3	1	3	1	3	3	3	3	3	1	1	3	3	1	1	3	3	1	3	1	3	1	3	3	3	1	3	1	3	1	3	1	3	3	3	1	1	1	3	1	3	3	3	1	1	3	3	3	3	1	3	1	3	1	1	1	3	3	3	1	3	1	3	3	3	1	3	1	3	1	1	3	3	1	3	3	3	1	3	3	3	1	3	3	3	1	3	3	3	1	3	1	1	3	3	3	3	1	1	1	3	1	3	1	1	3	3	1	1	3	3	1	3	3	3	1	1	1	1	3	3	3	3	1	3	3	3	1	1	3	3	3	3	1	1	1	3	3	3	3	3	3	3	1	1	1	1	1	3	1	3	3	3	1	1	3	3	3	3	1	3	1	3	1	3	1	1	1	3	1	1	1	3	3	3	1	1	1	1	1	1	1	1	3	3	1	3	1	1	1	3	1	3	1	1	1	3	1	1	1	1	1	3	1	1	1	3	1	1	1	3	1	1	3	3	1	3	1	3	1	3	1	3	1	3	1	3	1	3	1	3	1	3	1	3	1	3	1	1	3	3	3	3	3	3	3	3	1	3	1	3	1	3	1	3	3	3	1	1	3	3	1	3	1	1	1	3	1	1	3	3	1	1	1	1	1	3	1	1	1	3	3	3	3	3	1	1	1	1	1	3	1	1	1	1	1	1	1	1	1	3	1	1	1	1	1	1	1	3	1	1	1	3	1	3	1	1	1	3	1	3	1	1	3	3	1	1	1	3	1	3	3	3	1	3	1	1	1	3	1	3	1	3	1	3	1	3	3	3	3	3	1	3	1	3	1	1	1	3	1	3	3	3	1	3	1	3	1	3	1	3	3	3	1	3	1	1	1	3	1	3	1	1	1	3	1	3	1	1	1	3	1	3	1	3	1	1	3	3	1	3	1	3	3	3	1	1	1	1	1	1	3	3	1	1	1	3	3	3	1	1	1	1	1	3	3	3	1	3	1	3	1	1	1	1	3	3	3	3	1	3	1	3	1	3	1	1	1	1	3	3	1	3	1	3	3	3	3	3	3	3	1	1	3	3	1	3	1	1	1	3	1	3	3	3	3	3	1	1	1	3	1	3	1	3	3	3	1	1	1	3	1	1	3	3	1	3	3	3	1	3	1	3	1	3	1	3	3	3	1	3	1	3	1	3	3	3	3	3	1	3	1	1	1	3	1	1	1	1	1	3	3	3	3	3	1	3	1	3	1	1	1	3	1	3	1	3	1	3	1	3	3	3	3	3	1	3	3	3	3	3	3	3	1	3	1	3	1	1	3	3	1	3	1	3	3	3	1	3	1	3	1	3	3	3	3	3	3	3	1	3	1	1	3	3	1	1	3	3	0	0	1	3	1	3	1	3	1	3	1	3	1	1	1	1	1	3	1	3	1	3	1	3	3	3	1	3	3	3	1	1	1	1	1	3	3	3	3	3	3	3	3	3	3	3	1	3	3	3	1	3	3	3	1	3	1	3	1	3	1	1	1	3	1	3	1	1	3	3	3	3	1	3	1	1	1	3	3	3	1	1	3	3	3	3	1	3	1	3	3	3	3	3	3	3	1	3	1	3	3	3	3	3	1	3	3	3	3	3	1	3	1	3	3	3	3	3	1	3	1	3	3	3	1	1	1	1	1	3	1	3	1	3	3	3	1	3	3	3	1	3	3	3	1	3	1	3	3	3	3	3	1	3	1	3	3	3	1	1	1	3	1	3	1	3	1	3	1	3	3	3	3	3	1	1	1	3	1	3	1	3	1	3	3	3	3	3	1	1	1	3	1	1	3	3	1	1	1	3	3	3	1	3	1	3	1	3	1	1	3	3	1	3	3	3	3	3	1	1	1	1	1	3	1	1	1	3	1	3	3	3	3	3	1	3	1	3	1	3	3	3	1	3	3	3	1	1	3	3	1	3	3	3	1	1	3	3	1	3	1	3	3	3	1	3	1	3	1	3	3	3	1	3	1	3	3	3	1	1	3	3	1	1	3	3	1	3	1	1	1	3	1	3	1	3	1	3	1	1	1	3	3	3	3	3	3	3	1	3	3	3	1	1	1	3	1	3	1	3	3	3	1	1	1	3	1	3	3	3	1	3	1	3	3	3	1	3	1	1	1	1	1	3	1	3	1	3	1	3	1	3	1	1	1	1	1	1	1	3	1	3	1	3	3	3	3	3	3	3	1	1	1	1	3	3	1	3	1	1	1	1	1	3	3	3	1	1	1	3	3	3	1	3	1	3	3	3	3	3	1	3	3	3	1	1	1	3	1	3	1	1	1	3	1	1	1	1	3	3	1	1	3	3	1	1	1	3	1	3	1	3	3	3	1	3	1	3	1	3	1	3	1	3	1	3	1	3	1	3	1	3	1	3	1	3	1	1	3	3	1	1	3	3	1	3	3	3	3	3	1	3	1	1	1	3	3	3	3	3	1	3	1	3	3	3	3	3	1	3	3	3	1	3	1	3	1	1	1	3	3	3	1	3	1	1	3	3	1	1	1	1	3	3	1	3	3	3	3	3	1	3	1	1	1	3	3	3	3	3	1	1	3	3	1	1	1	1	1	1	1	3	1	3	1	3	1	1	1	1	1	1	1	3	1	1	1	3	3	3	3	3	3	3	1	3	3	3	1	3	1	1	3	3	1	1	1	3	3	3	1	3	3	3	3	3	3	3	1	3	1	3	1	3	1	1	1	1	1	3	1	3	1	3	1	3	1	3	1	1	3	3	1	3	3	3	1	1	3	3	1	1	1	3	3	3	3	3	3	3	1	3	3	3	1	1	1	1	1	3	3	3	3	3	3	3	1	3	3	3	3	3	1	1	1	1	1	3	1	3	1	3	1	1	1	3	3	3	1	1	3	3	3	3	3	3	1	3	1	3	1	1	1	3	1	1	1	1	1	3	3	3	1	3	3	3	1	1	1	1	3	3	3	3	3	3	1	1	1	1	1	1	1	1	3	3	1	3	1	3	1	1	3	3	1	1	3	3	1	3	1	3	1	3	3	3	1	3	3	3	1	3	1	1	1	1	3	3	3	3	3	3	1	1	3	3	1	3	1	3	1	1	1	1	1	1	1	1	1	3	1	1	3	3	1	1	1	1	3	3	3	3	3	3	1	3	1	3	1	3	1	3	1	3	1	1	1	1	1	1	1	3	3	3	3	3	3	3	3	3	3	3	1	3	1	1	1	3	3	3	1	3	1	1	1	3	1	3	3	3	1	3	1	1	1	3	3	3	1	3	1	3	3	3	3	3	3	3	3	3	1	1	3	3	1	1	1	1	1	3	1	1	1	3	3	3	3	3	3	3	1	3	3	3	3	3	3	3	3	3	1	3	3	3	1	1	1	3	1	3	1	3	3	3	1	1	1	1	1	3	3	3	3	3	1	1	1	3	3	3	3	3	3	3	3	3	3	3	1	1	1	1	3	3	3	3	1	1	1	1	1	1	3	3	1	3	1	3	3	3	3	3	1	1	1	1	1	1	1	3	3	3	3	3	1	3	1	1	3	3	3	3	1	3	1	3	1	1	1	3	1	1	1	1	3	3	3	3	1	3	3	3	1	3	1	1	1	3	1	1	1	1	1	1	3	3	3	3	1	3	1	3	1	3	1	3	1	1	1	3	1	1	1	1	1	3	3	3	1	3	1	3	3	3	1	3	1	3	3	3	3	3	1	3	1	1	1	3	1	3	3	3	1	3	1	1	1	1	1	3	1	1	1	3	3	3	3	3	1	3	1	3	1	1	1	1	1	1	1	1	1	3	3	3	1	1	3	3	1	3	1	3	3	3	1	3	3	3	1	3	1	1	1	1	3	3	3	3	1	3	1	3	1	3	1	3	1	3	1	3	3	3	3	3	1	1	1	1	3	3	1	3	3	3	1	1	1	3	1	3	1	3	1	3	3	3	3	3	1	3	3	3	3	3	1	1	1	1	1	3	3	3	1	3	3	3	3	3	3	3	3	3	1	1	3	3	1	3	1	3	1	3	1	1	3	3	1	3	1	1	1	1	3	3	1	3	1	3	1	3	3	3	3	3	1	3	1	3	1	3	1	1	1	3	1	3	1	1	3	3	1	1	1	3	1	1	1	3	3	3	3	3	1	1	1	1	1	1	3	3	3	3	3	3	1	1	3	3	3	3	1	3	1	3	1	3	1	1	1	1	1	1	1	3	1	3	1	3	1	3	1	3	1	1	1	1	1	3	3	3	1	3	3	3	3	3	1	1	1	1	1	3	3	3	1	1	1	3	1	1	3	3	1	3	1	1	1	3	1	3	1	3	1	1	1	1	1	3	3	3	1	3	1	3	1	3	1	1	1	3	1	1	1	1	3	3	3	3	3	3	1	1	3	3	1	1	1	1	1	3	1	3	1	1	1	3	1	3	3	3	1	3	3	3	3	3	1	3	1	3	3	3	1	3	1	1	1	1	1	3	1	3	3	3	1	3	1	3	1	3	1	3	3	3	1	3	1	1	1	1	1	3	1	3	1	3	1	3	1	3	3	3	3	3	1	3	1	3	3	3	3	3	3	3	1	1	1	1	1	3	1	3	1	1	1	3	3	3	1	1	1	3	3	3	3	3	1	3	1	1	1	1	3	3	3	3	3	3	3	3	1	3	1	1	1	3	1	1	1	3	1	1	1	3	1	1	1	1	3	3	3	3	1	3	1	3	1	1	1	1	3	3	1	1	1	1	1	1	1	3	1	1	1	1	1	3	3	3	1	3	3	3	1	3	1	3	3	3	1	1	1	3	3	3	3	3	1	1	1	3	1	3	1	3	3	3	1	3	1	1	1	3	1	3	3	3	3	3	1	3	3	3	1	1	1	3	1	3	3	3	1	3	1	3	1	3	1	3	1	3	3	3	1	1	1	3	1	3	1	3	3	3	1	1	1	3	3	3	1	3	3	3	3	3	3	3	1	3	1	3	1	3	1	3	3	3	1	3	1	3	3	3	3	3	1	3	1	3	3	3	3	3	1	1	1	3	1	1	3	3	3	3	3	3	1	3	3	3	3	3	1	3	3	3	1	3	1	3	1	3	1	3	3	3	1	3	1	1	1	1	1	1	3	3	1	3	1	3	1	1	1	3	1	1	1	1	3	3	3	3	1	3	1	1	1	1	3	3	3	3	1	3	3	3	1	1	1	3	1	1	1	3	3	3	3	3	1	3	1	3	3	3	1	3	3	3	1	3	1	1	3	3	1	3	1	3	1	3	3	3	1	3	1	3	1	3	1	3	1	3	1	3	1	3	3	3	3	3	1	3	3	3	3	3	3	3	1	3	1	1	1	3	1	1	1	1	3	3	1	1	1	1	1	3	1	3	1	1	3	3	3	3	1	1	1	3	3	3	1	1	1	3	1	1	1	1	1	3	3	3	3	3	1	3	1	3	1	3	1	3	3	3	1	1	1	3	1	3	1	3	1	3	1	3	3	3	3	3	3	3	1	1	1	3	1	1	1	1	1	3	1	3	1	3	1	3	3	3	1	3	1	1	1	1	1	3	1	3	1	3	1	3	1	3	1	3	1	3	3	3	3	3	1	1	1	3	1	3	1	3	1	3	1	3	1	3	1	3	1	3	1	3	1	3	1	3	1	3	1	3	1	3	1	3	1	3	1	3	1	3	1	3	1	3	1	1	1	3	1	3	1	3	1	3	3	3	1	3	1	3	1	1	3	3	1	1	1	1	1	1	3	3	3	3	1	3	1	3	1	1	1	1	1	3	3	3	1	1	1	1	1	1	3	3	3	3	1	1	1	3	3	3	3	3	1	3	1	3	1	1	3	3	1	1	1	1	1	3	1	3	3	3	1	3	1	3	1	1	3	3	3	3	3	3	3	3	1	3	3	3	1	3	1	3	3	3	3	3	1	3	3	3	1	1	1	1	1	1	1	1	1	1	1	3	3	3	1	3	1	1	1	3	1	3	3	3	3	3	1	3	1	3	1	3	1	1	1	1	1	3	1	1	1	1	1	3	1	3	1	3	1	1	1	1	3	3	1	3	1	3	3	3	1	1	1	3	3	3	1	3	1	3	3	3	3	3	1	1	1	3	1	3	1	1	1	1	1	3	1	3	1	3	1	1	3	3	1	3	1	3	3	3	3	3	1	1	1	3	1	3	3	3	3	3	1	3	3	3	1	3	1	3	1	1	1	1	1	3	1	1	3	3	1	1	1	1	1	1	3	3	1	3	3	3	1	3	3	3	1	3	3	3	3	3	1	3	3	3	1	1	1	1	1	1	3	3	1	3	1	3	1	3	1	1	1	1	1	3	1	3	1	1	3	3	1	3	3	3	3	3	1	3	1	3	1	1	3	3	1	3	1	1	1	3	1	1	3	3	1	1	1	3	1	3	3	3	1	3	1	1	3	3	1	3	1	3	1	3	1	1	3	3	3	3	1	3	1	3	3	3	1	3	1	1	3	3	1	3	1	3	3	3	1	3	1	1	1	3	1	3	3	3	1	3	1	3	1	1	1	3	1	3	1	1	3	3	1	3	3	3	3	3	1	1	1	1	3	3	3	3	3	3	1	3	1	3	1	3	3	3	1	1	3	3	3	3	1	1	1	1	1	3	1	3	3	3	1	1	1	3	1	3	1	3	3	3	1	1	1	3	3	3	1	3	1	1	1	1	1	3	1	3	1	1	3	3	1	3	3	3	1	1	3	3	1	3	1	3	1	3	3	3	3	3	3	3	1	1	1	3	1	1	1	1	1	3	1	3	3	3	3	3	3	3	1	1	1	1	1	3	1	3	1	1	3	3	3	3	1	1	1	1	1	1	1	3	1	1	1	3	1	3	3	3	3	3	3	3	1	3	3	3	1	1	1	3	3	3	1	3	1	3	1	3	1	3	1	1	1	1	3	3	1	1	3	3	1	1	1	3	1	1	3	3	1	3	3	3	1	3	3	3	1	3	1	3	1	3	1	1	1	1	1	3	1	3	1	1	1	1	1	3	1	3	3	3	1	1	3	3	1	3	1	3	1	3	3	3	1	3	1	1	1	1	3	3	1	3	1	1	1	1	1	3	1	1	3	3	1	3	3	3	3	3	1	3	1	1	1	3	1	3	1	3	1	1	1	1	1	1	1	3	1	3	1	3	3	3	3	3	3	3	1	1	1	1	3	3	1	1	1	3	3	3	1	3	1	3	3	3	1	3	1	3	3	3	1	1	1	3	3	3	3	3	1	1	1	1	1	3	1	3	1	3	1	1	1	1	1	1	1	3	1	3	1	3	1	3	3	3	1	3	1	1	1	1	3	3	3	3	1	1	1	1	3	3	1	3	1	3	1	3	3	3	1	1	1	1	1	3	1	1	3	3	1	1	3	3	1	3	1	3	1	3	1	3	3	3	1	3	3	3	1	3	1	3	3	3	3	3	1	3	1	1	1	1	1	1	1	3	1	1	1	1	3	3	1	1	3	3	1	3	1	3	1	1	3	3	1	3	3	3	1	3	1	1	1	3	1	1	1	3	1	3	3	3	3	3	1	1	1	1	1	3	3	3	3	3	1	3	1	1	3	3	1	1	1	1	3	3	3	3	3	3	1	3	1	1	3	3	1	1	1	3	1	1	1	3	1	3	1	1	3	3	3	3	1	1	1	3	1	3	1	3	1	1	1	3	1	3	1	3	3	3	1	1	1	1	1	3	3	3	1	1	3	3	1	1	1	1	3	3	1	1	1	3	1	3	1	3	3	3	1	1	1	3	3	3	1	3	1	1	1	3	1	3	3	3	3	3	1	3	1	3	1	3	1	1	1	3	3	3	3	3	1	1	3	3	1	3	1	3	1	3	1	3	1	3	1	3	3	3	1	1	3	3	1	1	1	1	1	3	3	3	3	3	1	3	1	3	3	3	1	3	1	3	1	1	3	3	1	3	3	3	3	3	1	3	1	3	1	3	3	3	1	3	1	3	1	3	1	3	1	3	1	3	3	3	1	1	1	3	1	1	1	3	1	1	1	3	1	1	1	3	1	1	1	3	3	3	1	3	1	3	1	1	1	3	3	3	1	3	1	3	1	3	3	3	1	1	1	1	1	3	1	3	1	3	1	3	1	3	3	3	1	1	1	1	3	3	1	1	3	3	3	3	3	3	1	3	3	3	1	3	1	3	1	3	1	1	3	3	1	3	1	3	1	1	1	1	1	3	1	3	1	3	3	3	3	3	1	1	1	3	1	3	1	1	1	3	1	1	3	3	3	3	1	3	3	3	3	3	3	3	3	3	3	3	3	3	1	1	3	3	3	3	3	3	1	1	3	3	1	1	1	1	3	3	1	1	1	1	1	1	1	1	1	1	3	3	3	3	1	3	3	3	1	3	1	3	1	3	1	3	1	3	1	1	1	3	1	1	0	0	1	1	1	3	1	1	1	1	1	3	1	1	1	3	1	3	1	1	3	3	1	3	1	3	3	3	1	1	1	1	3	3	1	1	1	3	3	3	1	1	1	1	1	1	3	3	3	3	1	1	1	1	3	3	1	3	1	3	1	3	3	3	3	3	1	1	1	3	1	3	3	3	1	1	3	3	1	3	3	3	1	3	1	1	1	3	1	3	3	3	1	1	1	3	3	3	1	1	1	3	1	1	3	3	3	3	1	3	3	3	3	3	3	3	1	3	1	3	1	3	3	3	1	3	1	3	1	1	1	3	1	3	1	1	1	3	1	3	3	3	1	3	1	3	1	1	1	3	1	1	1	3	1	3	1	3	1	1	1	3	3	3	1	3	1	3	3	3	1	1	1	1	1	3	1	3	1	3	1	3	1	3	1	1	1	1	1	1	1	3	3	3	1	1	1	3	1	3	1	1	3	3	1	1	3	3	3	3	3	3	1	3	1	3	1	1	1	1	3	3	3	3	3	3	1	3	1	1	1	1	1	3	1	3	3	3	1	3	3	3	3	3	1	3	1	3	1	3	1	1	1	3	3	3	1	1	1	3	3	3	3	3	3	3	1	3	1	1	1	1	3	3	1	3	1	1	1	3	1	3	1	1	1	1	1	3	1	3	1	1	1	3	1	3	1	3	1	3	1	3	3	3	1	1	1	3	1	3	3	3	3	3	1	1	1	3	3	3	1	1	1	3	3	3	1	3	1	3	3	3	1	1	1	1	3	3	3	3	3	3	1	1	3	3	1	1	3	3	1	1	3	3	1	1	1	3	1	1	3	3	3	3	1	3	1	3	1	3	3	3	3	3	3	3	1	3	1	3	3	3	3	3	1	3	3	3	1	1	1	3	1	3	1	3	3	3	1	3	3	3	1	3	3	3	1	1	1	3	1	1	3	3	3	3	1	1	1	3	3	3	1	1	3	3	1	1	1	1	1	1	1	3	3	3	1	3	3	3	1	1	1	1	3	3	3	3	3	3	1	3	1	3	1	1	1	1	3	3	1	3	1	3	3	3	3	3	1	3	1	1	1	3	3	3	1	1	3	3	3	3	3	3	3	3	1	1	1	1	1	1	1	3	1	1	1	1	1	1	3	3	1	1	3	3	3	3	3	3	1	3	1	1	3	3	3	3	1	1	1	1	3	3	3	3	3	3	3	3	3	3	3	3	3	3	3	3	3	3	3	3	3	3	3	3	1	1	1	1	3	3	3	3	3	3	1	1	3	3	1	1	3	3	3	3	1	1	3	3	3	3	3	3	3	3	3	3	3	3	3	3	3	3	3	3	3	3	3	3
1603_813_13	0	0	1	1	1	3	1	1	1	1	1	1	3	3	1	3	1	3	1	3	3	3	3	3	1	3	1	3	3	3	1	1	1	3	3	3	3	3	1	3	1	3	1	1	1	3	1	3	3	3	1	3	1	1	3	3	1	3	1	1	1	1	1	3	1	3	3	3	1	3	1	3	1	1	3	3	3	3	1	3	1	3	1	1	1	1	1	1	3	3	3	3	3	3	1	1	1	3	1	1	3	3	3	3	1	1	1	3	1	1	1	3	1	1	3	3	3	3	1	1	1	3	1	1	3	3	1	3	3	3	1	1	1	1	1	3	1	3	3	3	3	3	1	3	1	3	1	1	1	3	1	3	1	3	1	1	1	1	1	3	1	1	1	3	3	3	3	3	3	3	1	3	1	3	3	3	1	3	1	1	3	3	1	3	1	3	1	3	1	1	1	3	3	3	1	3	1	3	1	3	3	3	3	3	1	1	1	3	1	3	1	3	1	3	1	3	1	3	1	3	3	3	1	3	3	3	3	3	1	3	3	3	1	1	1	1	1	3	1	3	1	3	1	1	3	3	1	3	1	3	3	3	1	3	1	3	1	3	3	3	3	3	1	3	1	3	1	3	3	3	1	3	1	3	1	3	1	3	3	3	3	3	3	3	1	3	3	3	1	3	3	3	1	3	1	3	1	3	1	3	1	3	1	1	1	3	3	3	3	3	3	3	1	1	1	1	1	3	1	3	3	3	1	1	1	3	1	1	3	3	3	3	3	3	1	1	3	3	3	3	3	3	3	3	3	3	3	3	1	1	1	3	1	3	1	3	3	3	1	3	1	3	1	3	3	3	1	1	1	3	3	3	3	3	3	3	1	3	1	3	1	3	1	3	1	3	3	3	1	3	3	3	3	3	1	3	3	3	3	3	1	1	3	3	1	1	1	3	3	3	3	3	3	3	3	3	1	3	3	3	1	3	1	1	1	1	1	3	1	3	1	3	3	3	3	3	1	1	1	1	1	3	1	1	1	1	1	1	1	3	3	3	3	3	3	3	1	3	3	3	1	1	1	3	1	3	1	3	1	1	1	3	3	3	1	3	1	3	1	1	1	3	3	3	3	3	3	3	1	3	3	3	1	3	1	3	3	3	1	3	3	3	3	3	1	3	1	3	1	3	1	1	1	1	1	1	1	3	1	3	1	3	3	3	1	3	3	3	1	3	3	3	1	1	1	3	1	3	1	3	3	3	3	3	1	1	1	3	1	1	1	1	1	1	1	3	1	3	1	3	1	1	1	3	3	3	1	3	1	3	1	3	1	3	1	3	1	3	1	3	1	3	1	3	1	1	1	1	1	1	1	3	1	1	1	3	1	3	3	3	3	3	3	3	1	1	1	1	1	3	1	3	1	1	1	3	1	3	1	1	1	1	1	1	1	1	1	3	3	3	1	3	1	1	3	3	1	1	1	1	1	3	1	3	1	3	1	3	1	3	1	3	3	3	3	3	1	3	1	1	1	1	1	1	1	3	1	1	1	3	1	1	1	3	1	3	1	1	1	3	1	1	1	3	1	1	1	3	3	3	1	3	3	3	3	3	3	3	1	3	1	3	1	1	3	3	1	3	3	3	3	3	3	3	1	1	3	3	1	3	3	3	1	1	3	3	1	1	1	3	1	1	1	3	1	3	1	1	1	1	1	3	3	3	3	3	1	3	3	3	1	3	1	1	1	3	1	3	3	3	1	3	3	3	3	3	1	1	1	1	3	3	1	3	1	3	1	1	1	3	1	3	1	3	3	3	3	3	3	3	1	3	1	1	1	3	3	3	1	3	1	3	3	3	3	3	1	3	1	1	1	1	1	3	1	3	1	3	1	3	3	3	1	3	1	3	1	3	1	1	1	1	3	3	1	1	1	3	1	3	3	3	1	3	1	3	1	3	3	3	1	1	1	1	3	3	1	3	1	1	1	1	1	3	3	3	1	1	1	3	1	3	1	3	1	3	3	3	1	3	1	3	1	1	3	3	1	3	3	3	1	3	3	3	3	3	1	3	1	3	3	3	1	1	1	1	1	1	1	3	1	3	3	3	3	3	1	1	1	3	3	3	1	3	3	3	3	3	1	1	3	3	1	3	1	1	1	3	1	3	3	3	1	3	1	1	3	3	1	3	1	1	1	3	3	3	3	3	1	3	3	3	3	3	1	3	1	3	3	3	1	1	1	3	3	3	1	1	1	3	1	3	1	3	1	3	3	3	1	1	3	3	1	1	1	3	1	3	1	1	3	3	1	1	1	1	1	3	1	1	3	3	1	1	3	3	1	3	1	3	3	3	1	1	1	1	1	3	1	1	1	1	1	3	1	3	1	3	3	3	1	3	1	3	1	3	1	3	1	3	1	3	1	3	1	3	3	3	1	1	1	3	3	3	1	3	1	3	3	3	1	1	3	3	1	1	1	1	3	3	1	1	3	3	1	1	1	1	3	3	1	3	1	3	1	1	1	3	1	3	1	3	1	1	1	1	1	3	1	1	1	3	1	1	1	3	3	3	1	3	1	3	1	3	1	1	1	1	3	3	3	3	1	1	3	3	3	3	3	3	1	3	1	1	1	3	1	3	1	3	1	3	1	3	1	1	1	1	3	3	1	1	3	3	1	1	1	1	1	3	3	3	3	3	1	3	1	3	1	1	1	1	3	3	1	3	1	1	1	1	3	3	1	1	1	1	1	3	3	3	1	1	1	1	3	3	1	1	3	3	1	1	3	3	3	3	1	3	3	3	1	1	1	3	1	3	1	3	3	3	3	3	1	3	3	3	1	3	1	3	3	3	1	1	1	3	1	3	1	1	1	1	1	1	1	3	1	3	1	3	3	3	1	3	1	1	3	3	3	3	1	3	1	1	1	3	1	3	1	3	3	3	1	1	1	3	1	3	1	3	3	3	1	3	3	3	3	3	1	3	3	3	3	3	1	1	3	3	1	1	1	1	3	3	1	1	3	3	3	3	3	3	1	1	3	3	1	1	3	3	1	1	3	3	1	1	3	3	1	1	1	1	1	3	1	3	3	3	1	3	1	3	1	3	1	1	1	3	1	3	3	3	1	3	1	3	1	1	1	1	1	3	1	1	3	3	1	1	1	3	1	3	3	3	1	3	1	3	1	3	3	3	1	3	3	3	3	3	1	1	1	3	1	3	3	3	1	3	1	3	1	3	1	3	3	3	3	3	1	3	1	1	1	1	3	3	1	1	1	1	1	1	1	1	3	3	3	3	1	3	3	3	3	3	3	3	1	1	1	3	1	3	3	3	1	3	1	3	3	3	1	3	1	3	1	1	1	3	3	3	1	1	1	3	1	3	3	3	1	3	1	1	1	1	3	3	1	3	3	3	1	1	1	3	1	1	1	1	1	1	1	1	1	1	3	3	1	3	1	3	3	3	1	3	3	3	1	3	1	1	1	1	1	3	3	3	3	3	1	1	1	3	3	3	1	1	1	3	1	1	1	3	1	3	1	3	1	1	1	3	1	3	3	3	1	3	3	3	3	3	3	3	1	1	1	3	1	3	1	3	1	1	3	3	1	1	1	3	1	3	1	3	1	1	1	1	1	3	1	3	3	3	1	1	3	3	1	1	1	3	1	3	1	3	1	1	1	1	1	3	1	3	1	1	3	3	1	3	1	3	1	3	1	3	1	3	3	3	1	1	3	3	1	1	3	3	3	3	3	3	1	3	1	1	1	1	3	3	3	3	1	1	3	3	1	3	1	3	3	3	3	3	3	3	3	3	1	1	1	1	1	1	1	1	3	3	1	3	1	3	3	3	1	1	1	1	1	3	1	3	1	3	3	3	1	3	1	3	1	3	1	3	1	3	3	3	3	3	1	3	3	3	1	1	1	3	1	1	1	3	1	3	1	3	1	3	1	3	1	3	1	3	1	3	3	3	1	3	1	3	3	3	1	3	1	3	1	1	1	3	1	1	1	1	1	3	3	3	1	3	1	1	1	3	3	3	1	1	1	3	1	1	3	3	1	3	1	3	1	1	1	3	1	3	1	3	1	3	1	3	3	3	1	1	3	3	1	3	1	3	1	1	3	3	1	3	3	3	1	3	1	1	3	3	1	1	1	3	1	3	1	1	3	3	1	3	3	3	1	3	1	1	1	1	1	3	1	1	1	3	3	3	1	3	1	3	3	3	3	3	1	3	1	3	1	1	1	1	1	3	1	3	3	3	1	1	3	3	1	3	1	3	1	3	3	3	1	1	3	3	3	3	1	3	1	3	3	3	1	1	1	1	3	3	3	3	3	3	1	3	3	3	1	3	1	3	1	1	1	3	3	3	1	1	3	3	1	3	1	3	3	3	1	1	1	3	1	3	1	3	3	3	1	3	1	3	1	3	3	3	1	1	1	3	3	3	1	3	1	3	3	3	1	1	1	1	1	3	1	3	1	3	1	3	1	1	1	3	1	3	1	3	1	3	3	3	1	1	3	3	1	1	3	3	1	3	1	3	3	3	1	1	3	3	3	3	1	3	1	3	1	1	1	1	1	1	1	1	3	3	1	1	1	1	1	3	1	3	1	3	1	1	3	3	1	3	1	3	3	3	3	3	1	3	0	0	1	3	1	3	3	3	3	3	1	1	3	3	1	3	1	3	1	3	3	3	3	3	1	3	1	3	1	1	3	3	1	1	1	1	1	3	1	1	1	3	3	3	1	1	1	1	3	3	1	1	3	3	3	3	1	1	3	3	1	1	3	3	1	1	3	3	3	3	1	3	3	3	1	3	1	3	1	3	3	3	1	1	1	3	1	3	1	1	3	3	3	3	3	3	1	3	1	1	1	3	3	3	1	3	1	3	1	3	1	3	3	3	1	1	1	1	1	3	1	3	1	3	1	1	1	3	1	1	1	3	1	3	1	3	3	3	1	3	1	3	3	3	3	3	1	3	1	3	1	3	1	3	1	1	3	3	1	3	1	3	3	3	1	1	1	3	1	1	1	3	3	3	3	3	3	3	1	3	3	3	1	3	3	3	3	3	1	1	1	3	3	3	1	1	3	3	1	3	1	3	1	3	1	3	1	3	3	3	1	1	1	1	1	1	1	3	3	3	1	3	3	3	1	3	3	3	1	3	1	3	1	3	3	3	1	3	3	3	1	3	1	1	1	3	1	1	1	3	3	3	3	3	1	1	1	3	1	3	1	3	3	3	3	3	3	3	1	1	1	3	3	3	1	3	1	3	1	3	1	3	1	3	3	3	3	3	1	1	1	3	1	1	3	3	3	3	1	1	3	3	1	3	3	3	1	1	3	3	3	3	1	3	1	1	3	3	1	3	1	1	1	3	1	1	3	3	3	3	1	1	3	3	1	3	1	1	1	3	3	3	1	1	3	3	1	1	1	3	3	3	1	1	1	1	1	3	1	3	3	3	1	3	1	1	1	3	1	3	1	1	1	3	3	3	3	3	1	3	1	3	3	3	1	3	1	3	3	3	1	3	1	3	3	3	3	3	1	1	1	3	1	1	1	3	1	1	1	1	1	3	1	1	1	1	3	3	1	3	1	3	3	3	1	1	1	3	3	3	1	3	3	3	3	3	1	3	3	3	1	3	1	3	1	3	3	3	3	3	1	1	3	3	1	3	1	3	1	1	1	3	3	3	1	3	3	3	3	3	3	3	1	3	3	3	1	3	1	3	1	1	1	3	1	1	3	3	3	3	1	1	1	3	3	3	3	3	1	1	1	3	1	3	1	1	1	1	1	3	1	3	3	3	3	3	1	1	1	1	1	3	1	3	1	3	1	1	1	1	3	3	1	1	1	3	1	3	1	3	3	3	1	1	3	3	1	3	1	3	3	3	3	3	3	3	1	1	3	3	1	1	1	1	3	3	3	3	3	3	3	3	1	3	3	3	3	3	1	3	3	3	3	3	3	3	1	3	1	1	3	3	1	3	1	1	1	1	3	3	1	3	3	3	3	3	1	1	1	1	3	3	3	3	1	3	1	3	3	3	1	3	1	3	3	3	1	3	1	3	1	3	1	3	1	3	1	1	1	1	3	3	1	3	1	1	1	3	3	3	1	3	1	3	3	3	3	3	3	3	3	3	1	3	3	3	1	3	1	1	1	1	3	3	1	3	1	1	1	1	1	3	3	3	3	3	1	3	1	3	3	3	1	1	1	3	1	3	1	1	1	1	1	1	1	1	3	3	3	3	3	3	1	1	3	3	3	3	3	3	1	3	1	3	1	1	3	3	1	3	3	3	1	1	1	1	3	3	1	3	1	3	3	3	1	3	1	1	1	3	1	3	1	1	3	3	1	3	3	3	1	1	0	0	1	1	1	1	1	3	3	3	3	3	1	3	3	3	1	1	3	3	1	1	1	1	1	3	1	3	1	1	3	3	3	3	1	1	1	3	1	1	1	3	1	3	1	3	1	3	1	1	1	1	1	1	1	3	1	1	1	3	1	3	1	3	1	1	1	1	1	1	3	3	1	1	1	3	3	3	1	1	1	1	1	1	1	1	1	3	1	3	3	3	1	3	1	3	1	1	1	3	1	3	1	1	1	3	1	3	1	1	3	3	1	3	1	1	3	3	1	3	3	3	1	3	1	1	1	3	3	3	1	1	1	3	1	3	3	3	1	3	1	1	1	1	1	3	1	3	1	3	1	3	3	3	1	1	3	3	3	3	1	3	3	3	3	3	3	3	1	1	3	3	1	3	1	3	3	3	3	3	3	3	3	3	3	3	1	1	1	3	3	3	1	3	1	3	1	1	1	3	1	1	1	1	1	1	1	1	3	3	1	1	1	1	1	1	1	3	1	1	3	3	1	1	1	3	1	3	3	3	3	3	1	1	1	1	1	3	1	3	1	3	3	3	1	3	1	1	1	3	3	3	1	3	1	3	1	3	1	3	1	1	1	1	1	3	3	3	3	3	1	3	3	3	3	3	3	3	3	3	1	1	1	3	1	3	1	1	1	1	1	1	1	3	1	1	1	1	1	1	3	3	1	3	1	1	1	3	1	3	1	3	1	1	1	3	1	3	3	3	3	3	1	3	1	3	1	3	1	3	1	1	1	3	1	3	1	3	1	3	1	3	1	1	1	1	1	3	1	1	1	1	3	3	3	3	1	1	1	3	1	1	1	3	3	3	1	1	3	3	1	3	3	3	1	3	1	3	1	1	1	3	3	3	3	3	3	3	1	1	1	3	3	3	3	3	3	3	3	3	1	3	1	1	1	3	3	3	1	1	1	3	1	3	1	3	3	3	1	3	3	3	3	3	1	1	1	1	1	1	1	1	1	1	1	1	3	3	1	1	1	3	1	3	1	3	3	3	3	3	3	3	3	3	1	3	1	3	1	3	1	3	3	3	3	3	1	1	1	3	1	3	1	3	1	3	1	3	3	3	1	3	1	1	1	3	1	3	1	3	3	3	3	3	1	3	1	1	1	3	3	3	1	3	3	3	3	3	1	3	1	1	1	3	1	1	1	3	1	3	1	1	3	3	1	1	1	1	1	1	3	3	3	3	1	1	1	1	1	1	3	3	1	3	1	3	1	3	3	3	1	1	1	1	1	1	1	3	3	3	1	3	1	1	1	3	3	3	1	3	1	3	1	3	3	3	1	1	3	3	3	3	1	1	1	3	1	1	1	3	1	1	1	3	3	3	1	3	1	3	1	3	3	3	1	3	0	0	1	3	1	3	1	1	1	1	1	1	3	3	1	3	1	3	1	1	3	3	1	3	3	3	1	3	1	1	1	3	3	3	3	3	1	3	1	3	1	3	1	3	1	3	1	3	1	1	3	3	1	1	3	3	1	3	1	1	1	1	3	3	1	3	1	3	1	1	1	3	1	3	1	3	1	3	1	3	1	3	1	1	3	3	3	3	1	3	1	1	3	3	3	3	1	3	1	3	1	1	1	1	1	3	1	1	3	3	3	3	1	1	1	3	1	1	3	3	1	1	3	3	1	3	1	3	1	3	1	3	1	3	1	1	3	3	3	3	3	3	3	3	1	3	1	3	1	1	3	3	1	3	1	1	3	3	3	3	3	3	1	1	1	3	1	1	1	1	1	3	3	3	1	3	1	3	1	3	1	3	3	3	1	1	1	1	3	3	1	1	1	3	1	1	1	1	1	1	1	1	1	3	1	3	1	3	1	3	1	3	1	1	1	1	3	3	1	3	3	3	1	1	1	3	1	3	3	3	1	3	1	1	1	3	1	1	3	3	3	3	0	0	1	3	1	3	1	1	1	3	1	3	3	3	1	1	1	1	1	3	1	1	3	3	3	3	3	3	1	3	1	3	3	3	1	3	1	1	3	3	3	3	1	1	3	3	1	1	3	3	1	1	1	3	1	1	1	1	3	3	1	3	1	1	1	3	1	1	3	3	3	3	1	1	3	3	1	3	3	3	1	1	1	1	1	1	3	3	1	3	3	3	1	3	1	3	3	3	1	1	1	1	1	1	1	3	3	3	3	3	3	3	3	3	1	1	1	1	1	1	1	3	1	3	1	3	1	1	3	3	3	3	3	3	1	3	3	3	1	3	1	3	1	1	1	3	3	3	1	3	3	3	1	1	1	1	3	3	3	3	3	3	1	3	1	1	1	3	1	1	1	3	1	1	3	3	3	3	1	1	1	1	3	3	1	1	1	1	1	3	1	1	1	3	1	1	1	1	3	3	1	3	1	3	3	3	3	3	3	3	1	3	1	3	1	1	1	3	1	1	1	3	3	3	1	3	1	3	1	1	3	3	1	3	1	1	1	3	3	3	3	3	1	1	3	3	3	3	1	3	1	3	1	3	1	3	1	1	1	1	3	3	1	1	3	3	1	1	3	3	1	3	1	1	1	1	3	3	1	3	1	1	1	3	1	3	3	3	1	1	3	3	1	3	1	1	1	3	3	3	1	1	3	3	1	1	1	3	3	3	1	1	3	3	3	3	3	3	1	3	1	1	1	3	3	3	3	3	1	3	3	3	1	3	1	3	1	3	1	3	3	3	3	3	1	3	1	3	1	1	1	1	1	3	3	3	1	3	1	1	3	3	3	3	1	3	1	1	1	3	3	3	1	3	1	1	3	3	1	1	1	1	1	3	1	1	1	3	1	3	1	1	1	3	3	3	1	1	1	3	1	3	3	3	1	3	1	1	3	3	1	1	1	1	3	3	3	3	1	3	1	3	1	3	1	3	1	3	1	3	1	3	3	3	1	1	1	1	3	3	1	1	3	3	1	1	1	1	1	3	3	3	1	3	1	3	3	3	3	3	3	3	1	3	3	3	3	3	1	3	1	1	1	3	1	1	1	3	1	1	3	3	1	1	3	3	1	3	1	3	3	3	1	3	1	1	1	1	1	3	1	3	1	3	1	3	3	3	1	3	1	3	1	3	3	3	3	3	3	3	1	1	3	3	1	3	3	3	1	3	3	3	3	3	1	1	1	1	1	1	1	1	1	1	3	3	1	3	1	1	1	1	1	1	3	3	3	3	1	3	1	3	3	3	1	3	3	3	1	1	1	3	1	3	1	1	1	1	3	3	1	3	1	3	3	3	1	1	3	3	3	3	1	1	1	3	3	3	1	3	1	1	1	1	1	1	1	3	1	1	1	3	1	3	1	3	3	3	1	3	1	3	1	3	1	3	1	3	1	3	1	3	1	3	1	1	3	3	1	3	1	3	1	1	1	1	1	1	1	3	3	3	1	3	1	3	1	3	1	1	3	3	1	1	3	3	1	3	1	1	1	3	1	1	3	3	1	3	1	1	1	3	1	1	3	3	1	1	1	3	1	1	3	3	1	3	3	3	1	3	3	3	3	3	1	3	1	3	3	3	1	3	1	3	1	3	3	3	1	3	3	3	1	3	1	1	1	1	3	3	1	3	3	3	1	1	3	3	1	1	1	3	1	3	3	3	3	3	1	1	1	1	1	1	1	1	1	1	1	1	1	1	3	3	1	1	1	1	1	1	1	1	3	3	1	3	3	3	1	1	3	3	1	1	1	1	3	3	1	3	3	3	3	3	1	3	1	1	3	3	3	3	3	3	3	3	0	0	1	1	1	3	3	3	1	3	1	3	3	3	1	3	1	3	1	3	3	3	1	3	1	3	1	3	3	3	3	3	1	1	1	3	1	1	3	3	1	3	1	1	1	1	1	3	1	3	3	3	3	3	1	3	1	3	1	1	3	3	1	3	1	3	1	3	3	3	1	1	1	3	1	1	1	3	1	3	1	3	1	3	1	3	3	3	1	1	3	3	1	1	1	1	1	1	1	1	1	3	1	3	1	1	1	1	1	3	1	3	1	3	1	3	3	3	1	3	1	3	1	1	1	1	3	3	1	3	1	3	3	3	3	3	3	3	1	3	3	3	1	1	3	3	1	1	3	3	1	1	3	3	1	3	1	1	1	1	1	1	3	3	1	1	1	1	1	3	1	3	1	3	3	3	3	3	1	1	1	3	3	3	1	3	1	1	3	3	3	3	1	3	1	1	3	3	1	3	1	1	1	1	3	3	3	3	3	3	1	3	1	1	1	3	1	1	1	3	1	3	3	3	1	3	1	1	1	3	1	3	3	3	1	3	3	3	3	3	3	3	1	3	1	1	1	1	3	3	1	1	3	3	1	1	1	1	3	3	1	3	1	3	1	3	1	3	3	3	1	1	1	1	1	3	3	3	1	1	1	1	1	1	3	3	1	1	1	3	3	3	3	3	1	1	3	3	1	3	3	3	1	1	1	1	1	1	3	3	3	3	1	3	1	3	1	1	3	3	3	3	1	3	1	1	1	1	1	3	1	1	3	3	1	3	3	3	3	3	1	1	3	3	1	1	1	3	1	1	1	3	1	1	1	1	3	3	1	1	1	3	1	3	1	3	1	1	1	3	3	3	1	1	1	3	1	3	1	1	3	3	1	3	1	1	1	3	1	3	1	1	3	3	1	3	3	3	3	3	3	3	1	1	1	3	3	3	1	1	1	3	1	3	3	3	1	1	1	3	1	1	3	3	3	3	3	3	3	3	3	3	1	3	1	1	3	3	1	1	1	3	1	3	1	3	3	3	1	1	1	3	1	3	3	3	1	3	1	1	1	3	1	3	1	1	3	3	1	3	1	3	1	3	1	3	1	3	3	3	3	3	1	3	1	3	3	3	3	3	3	3	3	3	1	3	3	3	3	3	3	3	1	3	1	3	3	3	1	1	3	3	1	3	3	3	3	3	3	3	3	3	1	3	1	3	1	3	1	3	3	3	1	1	1	1	3	3	1	1	1	1	1	3	1	3	1	3	3	3	1	3	1	3	3	3	1	3	1	1	1	3	1	1	1	1	3	3	3	3	1	3	1	3	1	3	1	3	1	3	3	3	1	3	1	3	1	3	3	3	3	3	1	3	1	3	1	3	1	3	1	1	1	1	1	1	1	3	0	0	1	1	1	3	1	3	1	1	1	3	1	1	3	3	1	3	1	3	3	3	1	3	1	3	3	3	1	1	3	3	1	3	1	3	1	3	1	1	3	3	1	3	3	3	3	3	1	3	1	3	1	3	3	3	1	3	1	3	1	3	1	3	1	1	1	1	1	3	1	1	1	1	1	1	1	3	3	3	3	3	3	3	3	3	3	3	1	3	3	3	1	3	3	3	3	3	1	3	1	3	3	3	1	3	3	3	3	3	1	3	1	3	1	3	1	1	1	1	1	1	3	3	1	1	1	3	1	3	1	3	1	3	1	3	1	3	1	1	1	1	1	3	1	1	3	3	1	1	1	3	3	3	1	3	3	3	1	1	1	3	1	1	3	3	1	3	1	3	1	1	1	3	1	1	1	3	1	3	3	3	1	1	1	1	1	1	1	3	3	3	3	3	1	1	1	3	3	3	1	1	1	3	3	3	1	3	1	1	3	3	1	3	1	3	1	1	1	3	1	1	1	3	1	3	3	3	1	3	3	3	1	1	1	1	3	3	1	1	1	1	1	3	3	3	1	1	3	3	1	1	3	3	1	1	1	3	3	3	1	3	3	3	1	3	3	3	3	3	1	3	1	1	1	3	1	3	3	3	3	3	1	1	3	3	3	3	3	3	3	3	3	3	3	3	1	3	1	3	3	3	3	3	3	3	1	3	1	3	3	3	1	1	1	3	1	3	1	3	1	3	1	1	1	1	1	1	1	3	1	1	1	3	3	3	1	1	3	3	1	3	1	1	1	1	1	1	3	3	3	3	1	1	3	3	1	1	1	3	1	3	1	3	1	3	3	3	1	3	1	3	3	3	1	3	3	3	3	3	1	3	1	3	1	3	1	1	1	1	3	3	1	1	1	3	1	3	1	1	1	3	1	3	1	1	1	3	1	3	1	3	1	1	1	1	1	1	1	3	1	3	1	3	3	3	3	3	1	3	1	3	1	1	1	1	1	3	1	3	1	1	1	3	1	1	1	1	3	3	1	3	1	3	3	3	1	3	3	3	1	3	1	3	1	1	3	3	1	3	1	1	1	3	1	1	1	3	1	3	3	3	3	3	3	3	3	3	3	3	1	1	1	3	1	1	1	3	3	3	1	3	1	3	3	3	1	1	1	3	3	3	1	1	1	3	1	3	3	3	3	3	3	3	1	3	1	3	1	3	3	3	3	3	1	3	1	3	1	1	1	3	1	3	1	1	1	3	1	3	3	3	1	3	1	3	1	3	1	1	1	3	1	3	1	3	1	3	1	3	1	3	1	3	1	3	1	3	1	3	1	3	1	3	1	3	3	3	1	3	1	3	1	3	3	3	1	3	1	1	1	1	1	3	1	3	1	3	1	3	3	3	3	3	1	3	3	3	3	3	3	3	1	3	3	3	1	1	3	3	1	3	3	3	1	3	1	3	1	1	1	1	1	3	3	3	1	3	1	3	1	3	1	1	1	3	1	1	1	3	1	3	1	3	3	3	1	3	3	3	1	3	1	3	1	1	1	3	1	3	3	3	1	3	1	3	1	3	1	3	3	3	1	1	1	3	1	3	1	3	1	1	3	3	1	3	1	3	1	1	3	3	1	3	1	1	1	1	3	3	3	3	1	3	1	3	1	3	1	3	3	3	1	1	1	1	1	3	1	1	1	3	3	3	1	1	3	3	1	1	1	1	3	3	3	3	1	1	1	1	1	1	1	3	1	1	3	3	1	3	3	3	1	1	1	3	1	3	3	3	1	1	1	3	3	3	3	3	1	1	3	3	3	3	1	3	3	3	1	3	1	3	1	3	3	3	1	1	3	3	3	3	1	1	1	3	1	1	1	3	1	3	1	3	3	3	1	1	1	3	1	3	1	3	1	1	1	3	1	1	3	3	1	3	1	1	1	3	1	1	3	3	3	3	1	3	1	1	3	3	1	1	1	1	1	3	3	3	3	3	3	3	3	3	1	3	1	3	1	1	3	3	1	1	1	1	1	1	3	3	1	3	1	3	1	3	1	1	3	3	1	3	1	1	1	3	1	3	3	3	1	1	1	1	1	1	1	1	1	1	1	1	3	3	1	3	1	1	1	3	1	3	1	3	1	3	1	1	1	3	3	3	3	3	1	3	3	3	1	1	1	3	1	3	3	3	3	3	1	1	1	3	3	3	3	3	3	3	1	3	1	1	1	3	1	1	1	1	1	3	1	3	3	3	1	3	1	3	1	1	1	1	1	3	1	3	3	3	3	3	1	1	1	1	1	3	3	3	3	3	1	3	3	3	1	3	1	3	3	3	1	1	3	3	1	3	1	3	3	3	1	3	1	3	1	1	3	3	1	1	3	3	1	1	3	3	3	3	1	1	1	1	3	3	3	3	1	3	1	1	3	3	1	3	1	3	1	3	1	3	1	3	1	3	3	3	1	3	1	3	3	3	1	1	1	3	1	3	3	3	1	1	1	1	1	3	1	1	3	3	1	1	3	3	1	1	3	3	1	3	3	3	1	1	3	3	1	3	3	3	1	3	3	3	1	3	1	3	1	1	1	1	1	3	1	1	1	3	1	3	1	3	1	3	1	1	3	3	1	3	1	1	3	3	1	3	3	3	3	3	3	3	1	3	1	3	1	3	1	3	1	3	3	3	1	3	1	3	1	1	1	3	1	3	1	3	3	3	1	1	1	3	3	3	1	3	3	3	3	3	1	3	1	3	3	3	1	3	3	3	3	3	1	1	1	3	1	3	1	1	3	3	1	3	1	3	1	3	1	3	1	3	1	1	3	3	3	3	1	3	3	3	1	3	1	3	1	3	1	3	1	3	3	3	3	3	1	1	1	1	3	3	3	3	1	3	1	3	1	3	3	3	1	3	1	3	3	3	1	3	3	3	1	3	3	3	1	1	1	3	1	3	1	1	3	3	1	3	1	1	3	3	1	1	1	3	1	1	3	3	1	3	1	3	1	3	1	3	3	3	1	3	1	1	1	1	3	3	3	3	1	1	3	3	1	3	3	3	1	3	1	3	1	1	3	3	3	3	3	3	1	3	1	3	1	3	3	3	3	3	3	3	3	3	1	1	1	3	3	3	3	3	1	3	1	3	3	3	3	3	1	3	3	3	1	3	1	3	3	3	1	1	1	3	1	3	1	1	1	1	1	3	1	1	1	3	1	3	1	3	1	3	1	3	1	3	3	3	3	3	1	1	1	3	1	3	3	3	3	3	3	3	1	3	3	3	1	3	1	3	1	3	3	3	3	3	3	3	1	3	1	3	1	3	1	3	1	1	3	3	3	3	1	3	3	3	1	3	1	3	1	1	1	3	1	1	1	1	3	3	1	3	3	3	1	3	1	1	1	1	1	3	3	3	1	3	3	3	1	1	1	3	1	1	1	3	1	3	0	0	1	1	3	3	1	3	3	3	3	3	1	3	1	1	1	3	1	3	3	3	3	3	3	3	1	1	1	1	3	3	1	3	3	3	1	3	3	3	3	3	3	3	3	3	1	3	3	3	3	3	3	3	3	3	1	1	3	3	3	3	1	3	1	3	3	3	3	3	1	3	1	3	1	1	1	1	1	1	1	3	1	3	3	3	3	3	3	3	1	3	1	1	3	3	1	3	1	1	1	3	1	1	1	3	3	3	1	1	3	3	1	3	1	1	1	1	3	3	3	3	3	3	1	1	1	3	1	3	1	3	1	1	1	1	1	1	1	3	1	3	1	1	1	3	1	3	1	3	1	3	3	3	1	3	3	3	1	3	1	3	1	1	3	3	1	3	3	3	1	1	3	3	1	3	3	3	3	3	3	3	1	1	1	1	3	3	1	1	1	1	3	3	1	3	1	1	1	1	1	3	3	3	1	3	1	3	3	3	1	3	3	3	1	3	3	3	3	3	3	3	3	3	1	3	3	3	3	3	1	3	3	3	3	3	3	3	3	3	1	1	3	3	3	3	3	3	1	1	1	1	3	3	1	1	1	3	1	1	3	3	1	3	3	3	1	1	1	1	1	3	1	1	1	3	1	1	1	1	1	3	1	3	1	3	1	3	1	3	1	3	1	1	1	3	1	1	1	3	1	1	3	3	1	1	3	3	1	3	3	3	1	3	3	3	1	3	1	3	1	1	1	3	1	3	1	3	1	3	3	3	1	3	3	3	1	3	1	3	1	1	3	3	1	3	1	1	1	3	1	3	1	3	1	1	1	3	1	1	1	1	1	1	3	3	1	1	1	1	3	3	1	3	1	3	1	3	1	3	1	1	1	3	1	1	3	3	1	3	3	3	3	3	1	1	1	1	1	1	3	3	3	3	1	1	1	3	1	1	1	1	3	3	1	3	3	3	3	3	3	3	1	1	3	3	1	3	1	1	3	3	1	3	3	3	3	3	1	1	3	3	3	3	1	3	1	3	1	3	1	1	1	1	1	1	1	3	3	3	3	3	3	3	1	1	1	1	1	1	1	1	1	1	1	3	3	3	1	1	1	3	3	3	1	3	1	3	1	3	1	3	1	1	1	3	1	3	1	3	3	3	1	1	1	1	1	3	1	3	3	3	1	1	1	3	3	3	1	3	1	3	3	3	1	3	1	1	1	3	1	3	1	1	1	1	1	1	3	3	1	1	1	3	1	3	1	3	3	3	1	1	3	3	1	3	1	1	1	1	1	1	1	1	1	3	1	3	1	1	1	3	1	3	3	3	1	1	1	1	3	3	1	3	1	1	1	3	3	3	1	3	3	3	1	3	1	1	1	1	1	1	1	1	1	3	3	3	1	3	3	3	1	3	1	3	3	3	3	3	3	3	1	1	1	3	1	1	1	3	1	3	3	3	3	3	1	1	1	1	1	3	1	3	1	3	1	3	1	3	1	3	3	3	3	3	3	3	3	3	1	1	3	3	1	3	1	3	1	1	3	3	3	3	1	3	1	3	1	1	1	1	1	1	1	1	1	3	1	1	1	1	1	3	3	3	1	3	1	1	1	3	1	3	1	1	1	3	3	3	1	1	3	3	1	1	1	1	3	3	1	3	1	3	1	3	1	1	1	3	1	3	3	3	1	3	1	3	1	1	3	3	1	3	3	3	3	3	1	1	1	3	1	3	1	3	3	3	1	3	3	3	3	3	1	3	1	3	3	3	1	1	1	1	1	3	1	3	1	3	1	1	1	3	1	3	1	3	1	3	3	3	3	3	3	3	1	3	3	3	1	3	1	3	1	3	3	3	3	3	1	1	1	3	3	3	1	3	1	3	1	1	1	3	3	3	3	3	3	3	3	3	1	3	1	3	1	3	3	3	1	3	1	3	1	1	1	1	1	3	3	3	1	1	1	1	3	3	1	3	1	1	1	3	3	3	1	3	3	3	1	1	1	3	3	3	1	3	1	3	1	3	1	1	1	1	1	3	1	1	3	3	1	1	1	3	3	3	1	3	3	3	3	3	1	3	1	3	1	1	3	3	1	1	1	1	1	1	3	3	1	1	3	3	1	3	1	3	3	3	3	3	3	3	3	3	1	3	3	3	1	3	1	3	3	3	3	3	1	3	1	1	1	1	1	3	3	3	1	3	1	3	1	1	3	3	1	3	3	3	3	3	1	1	1	1	1	3	1	1	1	1	1	3	1	3	3	3	3	3	1	3	3	3	1	3	1	3	1	3	1	3	3	3	1	1	1	1	1	3	1	1	1	1	1	3	1	1	1	3	1	1	1	1	1	1	3	3	3	3	1	3	3	3	3	3	1	3	1	3	1	1	3	3	1	3	3	3	1	3	1	1	1	3	3	3	3	3	3	3	1	3	1	3	1	3	1	1	3	3	1	3	3	3	3	3	1	3	1	3	3	3	1	1	1	3	1	3	1	1	3	3	3	3	1	1	1	3	3	3	1	3	1	3	3	3	1	1	1	1	3	3	1	1	3	3	1	1	3	3	1	1	1	3	1	1	1	3	1	1	1	1	3	3	1	1	1	3	1	1	1	1	1	1	3	3	3	3	3	3	1	1	3	3	1	3	3	3	3	3	3	3	3	3	1	1	1	1	3	3	1	1	1	3	1	3	1	3	1	3	1	1	1	3	1	3	1	3	3	3	1	3	3	3	1	3	1	3	3	3	1	3	1	1	1	1	3	3	1	3	1	3	1	1	3	3	3	3	3	3	1	1	1	3	1	3	1	3	1	1	3	3	1	3	1	3	1	1	1	1	1	3	1	3	3	3	3	3	3	3	1	3	3	3	1	1	1	3	1	3	1	3	1	3	3	3	3	3	1	3	1	3	1	1	3	3	1	3	1	3	1	3	3	3	1	1	1	1	1	3	3	3	1	1	1	1	1	3	1	3	3	3	1	3	1	1	1	3	3	3	1	1	3	3	1	3	3	3	3	3	1	3	1	3	1	3	1	3	1	3	3	3	3	3	3	3	1	3	1	1	1	3	1	3	1	1	1	1	3	3	3	3	3	3	3	3	1	3	1	3	1	3	1	3	1	3	1	3	1	1	1	3	1	1	3	3	3	3	1	3	1	1	1	3	1	1	1	1	1	3	3	3	1	1	1	1	1	3	1	1	1	3	1	1	3	3	1	3	1	1	1	1	1	3	3	3	3	3	1	1	1	3	3	3	1	3	1	3	1	3	3	3	1	1	1	3	3	3	1	3	1	1	1	3	1	1	1	3	1	1	1	3	3	3	3	3	1	1	3	3	1	3	3	3	1	3	3	3	1	3	1	3	1	3	3	3	1	1	1	3	3	3	3	3	3	3	1	3	1	1	1	3	3	3	1	1	1	3	3	3	1	3	1	1	1	3	1	3	1	3	3	3	1	3	1	1	1	1	1	3	3	3	1	1	3	3	1	1	1	1	1	1	1	3	3	3	3	3	1	3	1	1	1	3	1	3	1	1	1	1	1	3	1	1	3	3	3	3	1	1	1	1	3	3	1	3	1	1	3	3	1	3	1	3	1	3	1	1	1	3	3	3	3	3	3	3	1	3	1	1	3	3	3	3	1	1	3	3	3	3	1	3	1	3	1	3	3	3	1	1	3	3	3	3	1	1	1	1	1	3	3	3	1	3	1	1	1	3	1	3	1	1	1	3	3	3	1	1	1	3	1	3	1	3	3	3	1	3	1	1	1	1	1	3	3	3	1	3	1	3	3	3	1	3	1	1	1	3	1	3	1	3	1	3	1	3	1	1	1	1	3	3	1	1	3	3	1	3	3	3	1	1	1	3	1	1	3	3	1	3	1	1	1	1	1	3	1	3	1	3	3	3	1	3	3	3	3	3	1	1	1	3	1	3	1	1	3	3	1	3	3	3	1	3	3	3	1	3	1	3	1	1	1	3	1	1	1	3	1	1	3	3	3	3	3	3	3	3	1	1	1	1	1	1	1	1	1	1	1	1	1	3	1	1	3	3	3	3	1	1	3	3	1	1	1	1	1	1	1	1	1	1	1	1	1	1	1	1	3	3	3	3	3	3	1	1	1	1	1	1	1	3	1	1	3	3	1	3	3	3	1	1	1	1	1	1	1	1	1	1	1	3	1	1	1	1	1	3	1	3	1	3	1	3	1	1	3	3	3	3	1	3	3	3	1	1	3	3	1	1	3	3	3	3	1	1	3	3	3	3	1	1	1	1	1	3	3	3	1	3	3	3	1	3	1	3	3	3	1	3	1	1	3	3	1	1	1	3	3	3	1	3	3	3	1	3	1	3	1	3	1	1	1	3	1	3	3	3	1	3	3	3	3	3	3	3	3	3	1	1	1	3	1	3	1	3	1	3	1	3	1	1	3	3	1	1	3	3	1	1	1	3	3	3	3	3	3	3	1	1	3	3	1	1	3	3	3	3	1	3	1	3	3	3	1	3	1	3	1	3	3	3	1	1	1	1	3	3	1	3	3	3	1	3	1	3	3	3	1	3	3	3	1	1	3	3	3	3	1	3	1	3	1	1	1	3	1	1	1	1	3	3	1	1	1	3	1	1	1	3	1	3	1	3	1	1	3	3	3	3	1	1	3	3	1	3	3	3	3	3	1	1	1	3	1	1	1	3	1	1	3	3	1	3	3	3	1	3	3	3	1	1	1	3	3	3	3	3	1	3	1	3	1	3	1	1	3	3	1	3	3	3	3	3	1	1	1	1	1	3	1	1	1	1	1	3	1	3	3	3	1	1	1	3	1	3	1	3	1	1	1	1	3	3	1	3	1	3	1	3	1	3	3	3	1	3	3	3	1	3	3	3	3	3	1	1	3	3	1	1	1	3	1	3	1	3	3	3	1	3	1	1	1	3	1	3	1	3	1	3	3	3	1	3	1	3	1	1	1	1	3	3	1	3	1	1	1	1	3	3	1	1	1	3	3	3	3	3	1	3	1	1	1	1	1	1	3	3	1	3	1	1	1	3	1	3	3	3	1	3	1	3	1	3	1	3	1	1	3	3	3	3	1	1	1	1	1	3	1	3	3	3	1	1	1	3	3	3	1	3	1	3	3	3	1	3	3	3	1	1	3	3	1	1	1	3	3	3	1	1	3	3	1	1	1	3	1	1	3	3	1	1	3	3	1	3	3	3	1	1	1	1	1	3	3	3	3	3	1	1	1	1	1	3	1	3	3	3	3	3	1	3	1	1	3	3	3	3	1	3	3	3	3	3	1	1	1	3	1	3	1	1	1	3	1	3	3	3	1	3	1	3	1	3	3	3	3	3	1	3	1	3	1	3	3	3	3	3	1	3	1	3	1	1	1	3	1	3	3	3	1	3	1	1	1	1	3	3	1	1	3	3	3	3	1	3	3	3	3	3	1	3	1	3	3	3	3	3	1	1	1	1	1	1	3	3	1	1	3	3	3	3	1	1	1	3	1	3	1	1	1	1	1	1	1	1	3	3	1	1	3	3	3	3	1	3	1	1	1	3	1	1	3	3	1	3	1	3	3	3	3	3	1	1	3	3	1	3	1	1	3	3	1	1	1	3	1	3	1	3	1	3	3	3	3	3	3	3	1	3	1	1	1	3	1	3	3	3	1	3	1	1	1	3	1	3	1	3	3	3	3	3	1	3	1	1	1	3	1	3	1	1	1	3	3	3	3	3	1	3	1	1	1	1	1	1	1	1	1	3	3	3	1	1	1	1	1	3	1	3	1	3	1	1	1	3	1	3	3	3	1	3	1	1	1	1	1	3	1	1	1	1	3	3	1	3	1	3	3	3	1	1	3	3	1	1	3	3	3	3	1	3	1	3	1	1	3	3	1	3	1	3	1	3	3	3	1	1	1	1	1	1	1	3	1	1	1	3	1	1	1	1	1	1	3	3	1	1	3	3	1	1	3	3	1	3	3	3	1	3	1	3	3	3	3	3	1	3	1	3	1	3	1	3	1	1	1	1	1	1	3	3	1	3	1	3	1	1	1	1	1	1	1	3	1	1	1	3	3	3	3	3	3	3	3	3	1	1	1	3	1	1	1	3	3	3	1	3	1	3	3	3	1	3	3	3	3	3	1	1	1	1	1	1	3	3	3	3	1	1	1	1	1	1	1	1	1	3	1	1	1	3	1	3	1	1	1	3	1	3	1	3	3	3	3	3	1	1	1	1	1	3	1	3	1	3	1	3	3	3	1	3	3	3	3	3	1	3	1	1	1	1	3	3	1	1	1	3	3	3	1	3	1	1	1	3	1	3	3	3	1	3	1	3	1	3	1	3	1	3	1	3	1	1	1	3	3	3	1	3	1	3	3	3	1	3	3	3	3	3	3	3	1	1	1	3	1	3	3	3	1	3	1	1	1	1	3	3	3	3	3	3	1	1	1	3	1	1	1	3	1	3	1	3	1	1	3	3	1	3	1	3	1	1	1	1	1	3	3	3	1	3	3	3	1	3	1	3	1	3	3	3	3	3	3	3	3	3	3	3	1	3	1	1	1	1	1	1	1	1	1	3	1	1	1	1	1	1	1	3	1	3	3	3	1	3	1	3	1	1	1	3	3	3	1	3	3	3	1	1	1	1	3	3	1	3	1	3	3	3	1	3	1	3	3	3	1	3	1	3	1	3	1	1	1	3	1	1	3	3	1	3	1	1	1	3	1	1	3	3	1	1	1	3	1	3	3	3	1	1	1	1	1	1	3	3	1	1	1	1	3	3	1	3	3	3	3	3	1	3	1	3	1	3	1	1	1	3	1	3	1	1	1	3	3	3	3	3	1	3	3	3	1	1	1	3	1	1	1	1	1	1	1	1	1	3	1	3	1	3	1	3	1	3	1	1	1	3	1	3	1	3	1	3	1	3	1	1	1	3	1	3	1	3	3	3	1	1	1	1	1	1	3	3	3	3	3	3	1	3	1	3	1	1	1	1	1	3	3	3	3	3	1	3	3	3	1	1	3	3	1	3	1	3	3	3	3	3	1	1	1	3	3	3	1	1	3	3	3	3	1	3	1	3	1	3	1	1	1	3	3	3	3	3	1	3	1	3	3	3	1	3	1	3	1	3	1	3	1	3	1	1	1	3	1	3	1	3	1	3	1	3	1	3	1	3	1	1	3	3	1	1	3	3	3	3	1	3	1	3	3	3	1	3	1	3	3	3	1	1	1	3	1	1	1	3	1	3	1	3	3	3	3	3	1	3	3	3	3	3	1	1	1	3	1	1	1	1	1	3	1	3	1	1	1	1	1	1	3	3	1	1	1	1	1	3	1	3	1	1	1	3	1	3	3	3	3	3	3	3	3	3	1	3	1	1	1	1	3	3	3	3	1	3	1	3	3	3	1	3	3	3	1	3	1	3	3	3	1	3	3	3	1	3	1	1	1	3	1	1	1	3	3	3	1	1	1	1	3	3	3	3	1	1	1	3	1	3	1	1	3	3	3	3	3	3	1	1	1	1	3	3	1	1	1	3	1	1	1	3	1	1	1	3	1	3	3	3	1	1	1	1	1	1	1	3	1	1	3	3	1	3	1	3	1	3	1	3	1	1	3	3	1	3	1	3	1	3	1	3	3	3	1	3	1	3	1	3	3	3	3	3	1	3	1	3	1	3	3	3	1	1	1	1	1	1	1	3	1	1	3	3	1	1	1	3	1	1	1	3	3	3	1	1	1	3	1	3	1	1	1	3	3	3	3	3	1	3	1	3	3	3	1	1	3	3	1	3	3	3	3	3	1	3	1	3	1	1	1	1	1	3	1	1	1	3	1	1	1	3	1	1	3	3	1	3	1	1	1	1	3	3	3	3	1	1	1	3	1	3	1	3	1	1	3	3	1	3	1	3	3	3	1	1	1	1	3	3	1	1	3	3	3	3	3	3	1	1	1	1	3	3	3	3	1	1	1	3	3	3	3	3	1	3	1	1	3	3	1	1	1	1	1	1	1	1	1	3	3	3	1	1	1	3	3	3	3	3	3	3	1	1	3	3	1	3	1	1	1	3	3	3	3	3	3	3	3	3	3	3	3	3	3	3	3	3	1	1	3	3	3	3	3	3	1	1	1	1	3	3	3	3	3	3	1	1	3	3	1	1	3	3	3	3	1	1	3	3	3	3	3	3	3	3	3	3	3	3	3	3	3	3	3	3	3	3	3	3
1603_813_14	0	0	1	1	3	3	1	3	1	1	1	3	1	1	1	1	3	3	1	3	1	1	1	3	1	1	1	1	1	3	1	3	1	1	1	3	1	3	3	3	1	3	1	1	1	3	3	3	3	3	1	1	1	3	1	3	1	1	1	1	3	3	3	3	3	3	1	3	1	1	1	1	1	3	1	3	1	1	1	1	1	1	1	1	1	1	1	3	3	3	3	3	1	3	1	1	1	3	1	3	3	3	3	3	1	3	1	3	1	3	3	3	1	3	1	3	1	3	1	1	1	3	1	3	1	3	3	3	1	3	3	3	1	1	1	1	1	3	1	1	3	3	1	1	1	1	1	1	1	3	1	3	1	3	1	3	3	3	3	3	1	3	3	3	1	3	3	3	1	3	1	1	3	3	3	3	3	3	1	3	3	3	1	3	3	3	1	3	1	1	1	1	3	3	1	3	3	3	3	3	3	3	3	3	1	1	3	3	1	3	1	1	3	3	3	3	3	3	1	1	3	3	1	3	3	3	1	3	1	1	1	3	1	1	1	1	3	3	3	3	1	3	1	3	1	3	1	1	3	3	3	3	3	3	3	3	3	3	1	3	3	3	3	3	1	1	1	1	1	3	1	3	1	1	1	1	1	3	1	1	3	3	3	3	3	3	1	3	3	3	3	3	3	3	3	3	1	3	1	1	1	3	1	3	1	3	1	3	1	3	1	3	1	1	1	1	1	3	1	1	3	3	1	1	3	3	1	1	3	3	1	1	1	3	1	1	3	3	1	3	3	3	1	3	1	3	1	3	1	3	3	3	1	1	1	1	3	3	3	3	3	3	1	1	1	1	1	3	1	3	3	3	3	3	1	3	1	1	3	3	1	3	1	3	1	3	1	3	1	3	1	3	1	3	3	3	3	3	3	3	3	3	3	3	3	3	1	1	1	3	1	3	3	3	1	3	3	3	1	3	1	3	3	3	1	3	3	3	1	3	1	3	3	3	1	3	1	1	3	3	1	1	1	1	1	3	1	1	1	3	1	3	3	3	3	3	1	3	1	1	1	1	1	1	1	3	3	3	1	1	3	3	3	3	1	3	1	3	1	3	3	3	1	1	1	1	1	1	1	1	3	3	1	3	1	3	1	3	1	1	1	3	1	1	3	3	1	3	1	3	3	3	1	3	1	1	3	3	1	3	1	3	1	1	1	3	3	3	3	3	3	3	1	3	1	3	1	3	1	3	1	3	3	3	1	1	1	3	1	3	1	3	1	3	3	3	1	1	1	3	1	3	1	3	1	3	1	3	1	1	3	3	3	3	1	3	1	1	1	3	1	1	1	1	1	3	1	1	1	1	1	3	3	3	1	3	1	1	3	3	1	3	3	3	1	3	1	1	1	1	3	3	1	3	1	3	1	1	1	1	3	3	1	3	1	3	1	3	1	3	1	3	1	3	3	3	3	3	1	3	1	3	1	3	1	1	1	1	1	3	3	3	3	3	1	1	3	3	1	1	1	3	1	1	1	3	1	1	3	3	3	3	1	3	1	1	1	3	1	1	3	3	3	3	1	1	1	3	3	3	3	3	3	3	3	3	3	3	3	3	3	3	1	3	1	3	1	1	1	1	1	3	3	3	1	1	3	3	3	3	1	3	1	3	1	3	1	3	3	3	3	3	1	3	3	3	1	1	3	3	1	1	1	3	3	3	3	3	3	3	1	1	1	1	3	3	3	3	1	3	1	3	3	3	1	1	3	3	1	3	1	3	1	1	1	3	1	3	1	3	1	3	1	3	3	3	1	3	3	3	1	3	3	3	1	3	1	1	1	3	1	3	1	3	3	3	1	1	1	1	1	3	1	3	1	1	1	1	1	3	3	3	1	3	1	3	1	1	1	3	1	3	3	3	1	3	1	1	3	3	3	3	1	1	1	1	1	1	3	3	1	3	1	3	1	1	3	3	1	1	1	3	3	3	3	3	1	3	1	3	3	3	3	3	1	3	3	3	1	3	1	3	1	1	3	3	1	3	3	3	1	3	1	3	1	1	1	1	3	3	3	3	1	3	1	1	1	3	1	3	3	3	3	3	1	1	1	1	3	3	1	3	3	3	3	3	3	3	1	3	1	3	3	3	1	3	3	3	1	1	3	3	3	3	3	3	3	3	3	3	1	3	1	1	3	3	1	3	1	1	1	3	1	3	3	3	1	1	3	3	1	3	1	3	1	3	1	1	1	3	3	3	1	1	1	3	1	1	1	3	1	3	1	1	1	3	3	3	3	3	3	3	1	1	1	1	1	1	1	3	3	3	1	1	1	3	1	3	3	3	3	3	1	1	1	1	1	1	1	3	1	3	3	3	3	3	1	3	1	3	1	3	1	3	3	3	1	3	1	3	1	3	1	3	1	1	1	3	1	1	1	1	3	3	1	3	1	1	3	3	1	3	1	1	1	3	1	1	1	3	1	3	1	3	3	3	1	3	1	1	3	3	3	3	1	3	3	3	1	3	1	1	1	3	1	3	3	3	1	3	1	3	1	1	1	1	1	3	3	3	3	3	3	3	1	3	1	1	3	3	1	1	1	1	3	3	1	1	1	3	1	3	1	3	3	3	1	1	3	3	3	3	3	3	3	3	1	1	1	3	1	1	3	3	1	3	3	3	1	3	1	3	1	3	3	3	1	1	1	1	1	3	1	1	1	1	3	3	1	1	3	3	1	1	1	3	1	3	1	3	1	3	1	1	3	3	1	1	1	3	1	3	1	3	1	1	1	1	3	3	1	3	3	3	1	1	1	3	1	3	3	3	1	3	1	3	1	3	1	3	1	3	1	3	1	1	1	1	1	3	1	3	1	3	1	3	1	3	1	3	1	3	1	3	1	3	3	3	1	3	1	3	1	1	1	3	1	3	1	1	1	1	1	1	1	1	1	3	3	3	1	1	1	1	1	1	1	1	3	3	1	1	1	1	3	3	1	3	3	3	1	1	1	1	3	3	3	3	1	3	1	1	3	3	1	1	3	3	1	3	3	3	1	3	1	3	3	3	1	3	3	3	3	3	1	1	1	1	1	1	3	3	1	1	3	3	1	3	1	1	3	3	1	3	3	3	1	1	3	3	1	3	1	1	3	3	1	1	1	1	3	3	1	3	1	3	3	3	1	3	1	3	1	3	1	3	0	0	1	3	1	3	1	3	1	3	1	3	1	3	1	3	1	1	1	3	1	3	3	3	1	3	1	3	3	3	1	1	1	3	1	1	1	3	1	3	3	3	3	3	3	3	3	3	1	3	1	1	1	3	1	3	1	3	3	3	3	3	3	3	1	1	1	3	1	1	1	3	3	3	1	1	1	1	1	3	3	3	1	1	1	3	1	1	1	3	3	3	1	1	1	1	1	3	1	3	3	3	1	3	1	3	3	3	1	1	1	3	1	1	3	3	1	1	1	3	3	3	1	3	1	3	1	3	1	3	1	1	1	3	1	3	3	3	1	3	1	1	1	1	1	1	3	3	1	3	1	3	1	3	3	3	1	3	1	3	3	3	1	1	1	3	1	1	3	3	3	3	3	3	1	1	1	3	3	3	3	3	1	3	3	3	1	1	1	3	1	3	1	1	1	3	1	3	3	3	1	3	3	3	3	3	3	3	1	3	1	1	3	3	1	1	1	1	1	1	1	3	3	3	3	3	1	3	3	3	1	3	1	1	1	3	1	3	3	3	1	3	3	3	3	3	3	3	1	1	3	3	3	3	1	1	3	3	1	1	1	3	3	3	3	3	3	3	1	1	3	3	3	3	1	1	1	3	3	3	1	1	1	3	3	3	1	1	3	3	3	3	1	3	1	1	1	3	1	3	1	1	3	3	3	3	1	1	3	3	1	3	1	1	1	1	1	3	1	1	1	1	1	3	3	3	1	1	3	3	3	3	1	3	3	3	3	3	1	3	1	1	3	3	1	3	3	3	1	3	1	1	1	1	1	3	1	3	1	3	3	3	1	1	1	1	1	1	3	3	1	3	1	1	1	1	3	3	1	3	1	3	1	1	3	3	3	3	1	1	1	1	3	3	1	3	1	3	1	3	3	3	1	1	1	3	1	3	3	3	1	3	1	3	3	3	3	3	1	1	1	1	1	1	1	3	1	3	3	3	1	1	3	3	1	3	1	1	3	3	3	3	1	3	1	1	1	1	1	1	1	3	3	3	1	3	1	1	1	3	3	3	1	3	3	3	3	3	1	1	1	3	1	3	1	3	3	3	1	3	3	3	3	3	1	3	1	3	1	3	1	3	1	1	1	3	1	3	3	3	1	3	1	1	1	3	3	3	1	3	3	3	1	1	1	1	3	3	3	3	1	1	1	1	1	3	1	1	1	3	1	3	1	3	1	3	1	3	3	3	3	3	3	3	1	1	1	1	3	3	3	3	1	3	3	3	1	3	1	3	1	3	1	3	1	3	1	1	1	1	3	3	1	3	1	3	3	3	1	3	3	3	1	3	3	3	1	3	1	3	1	1	3	3	1	3	1	1	3	3	1	1	1	3	1	1	1	1	1	1	1	1	3	3	1	1	3	3	1	3	1	1	3	3	1	3	3	3	1	3	1	1	3	3	3	3	3	3	3	3	3	3	1	1	3	3	3	3	1	1	1	3	1	3	1	3	3	3	3	3	3	3	1	3	1	3	1	1	1	3	1	1	1	3	1	3	1	1	1	3	1	3	1	3	1	3	1	3	1	1	1	3	1	1	3	3	1	1	1	3	1	1	1	1	3	3	3	3	1	1	3	3	3	3	3	3	1	3	3	3	1	1	1	3	1	3	1	3	1	1	1	1	1	3	1	3	1	1	3	3	1	1	3	3	1	3	1	3	3	3	3	3	3	3	3	3	1	3	1	3	1	3	1	1	1	3	1	3	1	3	3	3	1	3	1	3	1	3	3	3	1	3	1	3	1	3	3	3	3	3	1	3	1	1	3	3	1	3	1	3	3	3	3	3	1	3	1	1	1	3	3	3	1	3	1	3	1	3	1	3	3	3	3	3	3	3	1	1	1	3	3	3	1	1	1	3	1	3	1	1	1	1	3	3	3	3	3	3	1	3	1	3	1	3	3	3	3	3	3	3	1	1	3	3	1	3	1	3	3	3	1	1	3	3	3	3	3	3	1	1	1	1	1	3	1	3	1	3	1	1	1	3	3	3	1	1	3	3	1	1	3	3	3	3	1	1	1	3	1	3	1	3	3	3	3	3	1	1	3	3	3	3	3	3	3	3	3	3	1	1	1	3	1	1	1	1	3	3	3	3	3	3	1	3	1	3	1	3	3	3	1	3	1	3	3	3	1	1	3	3	1	1	1	3	1	3	3	3	1	1	3	3	3	3	1	3	1	1	1	1	3	3	1	1	1	1	1	1	1	3	1	1	1	1	1	3	1	3	3	3	1	3	1	1	1	3	1	3	3	3	1	3	3	3	3	3	3	3	1	3	3	3	3	3	3	3	1	3	1	1	3	3	3	3	3	3	1	1	1	1	3	3	3	3	3	3	1	3	1	3	1	3	3	3	1	1	1	3	1	3	1	1	1	3	1	1	1	3	3	3	3	3	1	3	1	3	3	3	1	3	1	3	1	1	1	3	1	1	1	3	1	3	1	1	3	3	1	1	3	3	1	3	1	3	1	3	3	3	1	3	1	3	3	3	1	3	1	3	3	3	1	1	1	3	3	3	3	3	1	3	1	3	3	3	1	1	1	3	1	3	1	1	1	1	1	1	3	3	1	3	1	3	1	3	1	1	1	3	3	3	3	3	3	3	1	1	1	3	1	3	3	3	1	3	3	3	1	1	1	3	1	3	1	3	1	1	1	3	3	3	3	3	3	3	1	1	1	1	3	3	1	1	3	3	3	3	3	3	1	1	3	3	3	3	3	3	1	3	1	3	1	3	1	3	1	3	1	3	1	3	3	3	1	3	1	3	1	1	3	3	1	1	1	3	1	3	1	3	3	3	3	3	1	1	3	3	1	3	1	3	1	3	3	3	3	3	1	1	1	3	1	3	1	3	1	3	1	1	1	3	3	3	1	3	1	3	1	3	3	3	1	3	1	3	1	3	1	3	1	3	1	1	1	3	1	3	1	1	1	1	3	3	1	3	1	3	1	1	1	3	3	3	3	3	1	3	3	3	3	3	1	1	1	3	1	1	1	1	1	1	1	3	3	3	3	3	1	1	1	1	1	3	3	3	1	3	1	3	1	1	1	1	3	3	1	3	3	3	1	1	3	3	1	3	1	3	1	3	1	3	3	3	1	3	1	3	1	1	1	3	1	1	1	3	3	3	3	3	1	3	1	3	1	1	3	3	3	3	3	3	3	3	3	3	3	3	1	1	3	3	1	3	1	3	1	3	3	3	1	3	1	3	1	3	1	3	1	3	1	1	1	3	1	3	3	3	3	3	1	1	1	1	3	3	3	3	1	1	1	3	3	3	3	3	1	1	1	1	1	1	1	3	1	3	3	3	1	3	1	1	3	3	3	3	1	1	1	1	1	1	1	3	1	1	3	3	3	3	3	3	3	3	1	3	3	3	1	3	3	3	1	3	1	3	1	1	1	3	1	3	1	3	1	3	1	3	3	3	1	1	1	3	1	1	1	1	3	3	1	3	1	3	1	1	1	3	1	3	1	3	1	3	1	3	3	3	1	1	1	3	1	3	1	3	1	1	1	3	1	3	1	3	3	3	1	3	3	3	1	1	1	3	3	3	3	3	1	1	1	3	1	1	1	1	1	3	1	1	3	3	1	3	1	3	1	1	1	1	3	3	1	3	1	1	3	3	1	1	1	3	1	3	3	3	1	3	1	3	1	3	1	3	1	3	3	3	1	3	3	3	1	3	1	1	1	3	1	1	1	3	1	3	1	3	1	3	1	3	1	3	1	1	1	3	1	1	1	1	1	3	3	3	1	3	1	3	1	1	1	3	1	1	1	3	3	3	3	3	1	3	1	1	1	3	1	3	1	3	1	1	1	3	1	3	1	3	1	3	1	3	1	3	3	3	1	3	3	3	1	3	1	3	1	3	1	3	1	1	3	3	1	1	3	3	1	3	3	3	3	3	1	3	1	3	1	3	1	1	1	3	1	1	1	3	3	3	1	1	1	1	1	1	1	1	1	1	1	3	1	3	3	3	1	3	1	3	3	3	1	3	1	3	3	3	3	3	3	3	1	1	1	3	1	1	3	3	1	1	3	3	3	3	1	1	1	3	1	3	1	3	3	3	1	1	1	3	1	1	1	3	1	3	3	3	1	1	3	3	1	3	1	1	1	1	1	1	1	1	1	1	1	3	3	3	1	3	3	3	3	3	1	3	1	1	1	3	1	3	1	3	1	1	3	3	3	3	1	3	1	3	3	3	3	3	1	3	1	3	1	3	1	3	1	1	1	3	1	1	1	3	1	3	1	1	3	3	1	1	3	3	1	3	3	3	1	3	1	3	1	3	3	3	1	1	1	3	1	3	3	3	1	3	1	3	1	1	1	1	1	1	3	3	1	3	3	3	1	3	3	3	3	3	3	3	1	1	1	1	1	3	1	1	1	3	1	3	1	1	1	3	3	3	1	3	1	3	1	3	1	1	1	1	1	3	1	1	3	3	1	3	3	3	1	1	1	3	1	1	1	1	1	1	3	3	1	3	3	3	1	3	1	3	3	3	3	3	1	3	1	3	1	3	1	3	1	3	1	3	1	3	1	3	1	3	3	3	3	3	1	3	3	3	3	3	1	1	1	3	1	3	3	3	1	3	1	1	1	3	1	3	1	3	3	3	1	1	3	3	1	1	1	3	3	3	1	3	1	3	3	3	1	3	1	3	1	3	1	3	1	3	1	1	1	1	3	3	1	3	1	1	1	3	1	1	1	3	1	1	1	3	1	3	1	3	3	3	1	3	1	3	1	3	1	3	3	3	3	3	1	3	1	1	1	1	1	3	1	3	1	1	1	1	3	3	1	3	1	3	1	1	1	3	1	3	1	3	1	3	1	3	1	1	1	1	3	3	3	3	1	3	1	1	1	3	1	1	1	3	1	3	3	3	1	3	1	3	1	3	1	3	1	3	1	3	1	3	1	1	3	3	1	3	1	1	3	3	1	3	1	3	3	3	1	1	1	3	1	1	1	1	1	3	1	1	1	3	1	1	1	3	1	1	1	1	3	3	1	3	1	3	3	3	3	3	1	1	1	3	1	3	1	1	1	3	1	3	3	3	3	3	1	1	1	1	1	3	3	3	1	1	3	3	1	1	3	3	1	3	3	3	3	3	3	3	3	3	3	3	1	1	3	3	1	1	3	3	3	3	3	3	1	3	3	3	1	1	3	3	3	3	1	1	1	3	1	1	1	3	1	3	1	3	3	3	3	3	3	3	1	1	1	3	3	3	1	1	3	3	1	3	1	1	1	3	3	3	1	3	1	3	1	3	1	3	1	3	3	3	1	1	1	3	1	3	3	3	1	1	1	1	1	3	1	1	1	3	1	3	3	3	3	3	1	3	1	1	3	3	1	1	1	1	1	3	3	3	1	1	1	3	1	3	1	3	3	3	1	3	3	3	1	1	1	1	1	3	1	3	3	3	1	1	1	1	1	1	1	3	1	1	3	3	3	3	1	1	1	3	1	1	1	1	3	3	3	3	1	3	3	3	1	3	1	3	1	3	1	3	1	1	1	1	3	3	1	3	3	3	1	3	1	3	1	1	1	3	3	3	1	3	3	3	3	3	3	3	1	3	1	1	3	3	1	3	3	3	1	3	3	3	3	3	1	1	1	3	1	3	3	3	1	3	1	1	1	3	1	3	3	3	1	3	3	3	1	1	1	1	1	3	1	3	1	1	3	3	1	3	1	1	3	3	3	3	1	3	1	1	3	3	3	3	1	1	3	3	1	3	1	1	3	3	1	1	3	3	1	1	1	3	3	3	1	1	1	3	1	1	1	1	1	1	1	1	3	3	1	3	3	3	3	3	1	1	1	1	1	3	1	3	1	3	1	3	1	3	1	1	1	3	1	3	1	3	1	1	1	3	1	1	1	1	1	3	3	3	1	3	3	3	1	3	1	1	1	1	3	3	3	3	3	3	3	3	3	3	1	1	3	3	1	1	1	1	1	1	1	1	3	3	3	3	3	3	1	1	1	1	3	3	3	3	1	1	3	3	1	1	1	1	1	1	1	1	1	1	3	3	3	3	3	3	1	1	1	1	3	3	3	3	1	1	3	3	3	3	3	3	1	1	1	1	1	1	1	1	1	1	1	1	3	3	3	3	1	1	1	1	1	1	1	1	1	3	1	1	1	1	1	1	3	3	3	3	1	3	3	3	1	3	3	3	1	1	1	1	3	3	1	1	3	3	1	3	3	3	3	3	1	1	1	3	1	3	3	3	3	3	1	3	3	3	1	3	3	3	1	1	3	3	3	3	3	3	1	3	1	3	1	3	3	3	1	3	3	3	1	3	1	1	1	1	3	3	1	3	3	3	1	3	1	1	1	3	1	3	3	3	1	1	1	1	3	3	3	3	1	3	1	1	3	3	3	3	1	3	1	1	1	1	1	3	3	3	1	3	1	3	3	3	3	3	1	3	3	3	1	3	3	3	1	3	3	3	1	3	1	3	1	3	3	3	1	3	1	3	1	3	3	3	1	3	1	3	1	3	1	3	1	3	1	1	1	3	1	1	1	3	1	1	3	3	1	1	1	1	1	1	3	3	1	1	1	3	1	1	3	3	1	1	1	3	3	3	3	3	1	1	1	1	1	1	1	3	1	1	1	3	1	3	1	1	1	3	3	3	3	3	1	1	3	3	1	3	1	3	1	3	1	1	3	3	1	1	3	3	1	1	1	3	1	1	1	1	3	3	1	1	1	3	1	1	1	3	3	3	1	3	1	3	3	3	3	3	1	3	1	3	1	3	1	3	1	3	1	1	1	1	3	3	1	1	1	3	3	3	1	3	1	3	3	3	1	1	1	3	1	3	3	3	1	1	1	1	3	3	1	3	1	1	1	1	1	3	1	1	3	3	1	3	3	3	3	3	1	3	1	3	1	1	3	3	1	3	3	3	3	3	1	3	3	3	3	3	1	3	1	3	1	3	1	3	3	3	1	3	1	3	1	1	1	3	3	3	1	1	1	3	1	1	1	3	1	1	1	1	3	3	1	3	1	3	1	1	1	1	1	1	1	3	1	3	1	3	1	3	1	3	1	3	3	3	3	3	1	1	1	1	1	3	1	1	1	1	1	3	1	3	3	3	1	3	1	1	3	3	3	3	1	3	1	1	1	3	1	3	1	3	1	3	0	0	1	3	1	3	1	3	1	1	1	1	3	3	1	3	3	3	1	3	3	3	1	3	1	3	3	3	1	3	3	3	1	3	1	3	3	3	1	1	1	1	1	3	1	1	1	3	3	3	3	3	3	3	1	3	1	3	1	3	1	1	1	3	1	1	1	1	1	1	1	1	3	3	3	3	3	3	1	1	3	3	1	3	1	3	3	3	1	3	3	3	3	3	1	1	1	1	1	3	1	3	3	3	1	1	1	1	1	3	1	3	1	1	1	1	3	3	1	1	3	3	1	3	1	3	1	3	1	3	1	3	1	3	3	3	3	3	3	3	1	1	3	3	3	3	3	3	1	3	1	1	3	3	1	1	1	1	1	3	1	3	1	1	1	3	3	3	1	3	3	3	3	3	3	3	1	3	1	3	1	3	1	1	1	1	1	3	3	3	1	3	3	3	1	1	3	3	3	3	1	1	1	3	1	1	3	3	1	3	1	1	3	3	1	3	1	3	1	3	1	3	3	3	1	1	1	3	3	3	1	1	1	1	3	3	3	3	3	3	3	3	3	3	1	3	1	3	3	3	1	3	3	3	1	3	1	1	1	3	1	3	1	1	3	3	1	1	3	3	1	3	3	3	1	3	1	1	1	1	1	3	1	1	1	3	1	1	3	3	1	3	1	3	1	1	1	3	3	3	1	1	1	1	1	1	3	3	1	3	3	3	3	3	1	1	3	3	3	3	3	3	1	3	3	3	3	3	3	3	1	3	1	1	3	3	3	3	1	1	1	1	1	3	1	3	3	3	1	3	1	3	1	3	1	3	1	3	3	3	1	3	3	3	1	3	3	3	1	1	1	1	1	1	3	3	1	3	1	1	3	3	1	3	1	1	1	3	1	3	1	1	1	3	1	1	1	3	3	3	3	3	3	3	3	3	1	3	1	3	1	3	1	1	1	3	1	3	1	3	3	3	1	1	1	3	1	3	1	1	3	3	3	3	3	3	3	3	3	3	1	3	1	3	1	3	3	3	1	3	3	3	3	3	1	3	1	3	1	1	1	3	1	3	3	3	1	1	1	3	3	3	1	1	1	3	1	1	1	3	1	3	1	3	1	1	1	3	1	3	1	1	3	3	1	1	1	3	3	3	1	3	3	3	1	1	1	1	1	1	1	1	3	3	1	3	3	3	1	1	1	3	1	1	1	1	1	3	1	3	1	3	3	3	1	3	1	3	1	3	1	1	1	3	1	1	3	3	3	3	1	3	1	3	1	3	1	1	3	3	1	1	1	1	1	3	1	3	3	3	1	3	3	3	3	3	3	3	3	3	1	3	1	1	1	3	3	3	3	3	3	3	3	3	1	3	1	3	1	3	1	3	3	3	1	3	1	3	3	3	1	3	1	1	1	1	1	3	3	3	3	3	1	3	1	1	1	3	1	1	1	1	1	3	3	3	1	1	1	1	1	3	1	3	1	3	1	1	1	3	1	3	3	3	1	3	3	3	1	1	1	3	3	3	3	3	3	3	3	3	1	3	1	3	3	3	1	1	1	1	3	3	1	1	1	1	1	1	3	3	1	1	1	3	1	3	1	3	1	3	1	3	3	3	1	3	1	1	1	1	1	1	1	3	1	3	3	3	3	3	3	3	1	1	1	1	1	1	1	3	1	1	1	3	1	3	1	3	3	3	1	3	1	3	1	3	1	3	1	3	1	1	1	3	3	3	1	3	3	3	1	3	1	3	1	1	1	3	3	3	1	1	1	3	3	3	3	3	1	1	3	3	1	3	3	3	1	1	3	3	3	3	3	3	1	3	1	3	1	3	1	3	1	3	1	1	1	1	3	3	3	3	1	3	1	1	1	1	1	1	3	3	1	3	1	1	3	3	3	3	3	3	3	3	1	1	1	3	1	3	1	3	1	1	1	3	1	3	1	3	1	1	3	3	3	3	1	3	1	3	1	1	1	3	3	3	1	3	1	3	1	1	1	1	1	1	3	3	1	3	3	3	3	3	3	3	1	3	3	3	3	3	3	3	3	3	1	3	1	3	1	3	1	1	1	1	3	3	1	1	1	3	1	3	3	3	1	3	1	1	3	3	3	3	3	3	1	1	3	3	1	3	1	1	3	3	1	1	1	1	1	1	1	1	1	1	1	1	1	3	3	3	1	3	1	3	3	3	1	3	3	3	3	3	1	3	1	3	3	3	1	3	1	3	3	3	3	3	1	3	1	3	1	3	1	3	1	1	1	3	1	3	3	3	1	3	3	3	3	3	1	1	3	3	1	1	3	3	1	3	1	3	1	3	3	3	1	1	1	3	1	1	3	3	1	3	3	3	1	1	1	3	3	3	3	3	1	1	1	1	3	3	1	3	1	3	1	1	3	3	1	1	1	1	1	1	3	3	1	1	1	1	3	3	3	3	1	3	3	3	3	3	1	3	1	1	3	3	1	3	1	3	1	3	1	3	1	3	1	3	1	1	1	3	3	3	1	3	1	1	3	3	3	3	1	1	1	3	1	3	1	3	1	1	3	3	3	3	1	3	1	3	1	1	1	3	1	3	3	3	1	3	1	3	3	3	1	3	1	3	3	3	1	1	1	1	1	3	1	1	1	3	1	3	1	3	1	1	3	3	1	3	3	3	1	1	1	1	1	1	3	3	3	3	3	3	1	1	1	1	3	3	3	3	1	3	3	3	1	3	1	1	1	1	3	3	1	3	3	3	1	3	1	3	1	3	3	3	1	3	1	3	1	3	1	3	3	3	3	3	1	3	1	3	1	1	1	3	1	1	1	3	1	3	3	3	1	3	3	3	1	3	1	3	3	3	1	1	1	3	1	3	1	3	1	3	1	3	1	3	3	3	1	3	1	3	1	1	1	3	3	3	1	3	1	3	3	3	1	1	1	3	3	3	1	1	1	1	1	3	1	1	1	3	1	1	1	3	1	1	1	3	3	3	1	1	1	3	1	1	1	3	1	1	3	3	1	1	1	1	1	3	3	3	3	3	1	1	1	1	1	3	3	3	1	3	1	1	1	1	1	3	1	1	3	3	3	3	1	1	3	3	1	3	1	1	1	3	3	3	3	3	3	3	1	3	1	3	3	3	1	3	1	1	1	3	1	1	1	3	1	1	3	3	1	3	3	3	3	3	1	3	1	3	1	1	3	3	1	3	3	3	1	3	1	1	1	3	3	3	1	3	1	3	1	1	3	3	1	1	3	3	3	3	1	1	1	3	1	3	1	1	1	1	1	3	1	3	1	3	1	3	1	3	1	3	3	3	1	3	3	3	1	1	1	3	1	3	1	3	1	1	1	3	3	3	1	1	1	1	1	3	3	3	1	3	1	3	3	3	1	3	1	3	3	3	1	3	1	3	3	3	1	3	1	1	1	3	1	3	1	3	3	3	1	3	1	3	3	3	1	3	1	1	1	1	1	3	1	3	1	3	1	3	1	1	3	3	1	1	3	3	1	1	1	1	3	3	3	3	1	1	1	1	3	3	3	3	1	3	1	3	1	3	1	1	3	3	3	3	1	3	3	3	1	3	3	3	3	3	1	3	3	3	1	1	1	3	1	1	1	3	3	3	1	3	3	3	1	1	1	3	1	3	1	1	1	3	1	3	1	1	1	3	1	1	1	3	1	1	1	1	1	3	3	3	1	3	1	3	1	1	1	1	1	1	1	3	3	3	1	3	3	3	3	3	1	3	1	3	3	3	1	3	1	3	1	3	1	3	1	3	1	3	1	3	3	3	1	1	3	3	1	1	1	3	1	3	3	3	1	3	1	1	3	3	1	3	1	1	1	3	3	3	3	3	3	3	1	3	1	3	1	3	3	3	1	3	1	1	3	3	3	3	1	1	1	3	3	3	3	3	3	3	3	3	3	3	1	1	1	1	1	1	1	1	3	3	3	3	1	3	1	3	1	3	3	3	1	1	1	3	1	3	1	3	3	3	3	3	1	1	1	3	3	3	1	1	3	3	1	3	1	3	1	1	3	3	1	3	1	3	1	3	1	3	1	3	3	3	1	1	1	1	1	1	1	1	1	3	1	1	3	3	1	1	1	3	1	1	1	3	1	3	1	3	1	3	1	1	1	1	1	3	3	3	1	3	1	3	1	3	1	1	3	3	3	3	1	3	3	3	3	3	3	3	1	3	3	3	1	3	3	3	1	3	1	3	3	3	3	3	3	3	3	3	1	3	1	3	3	3	1	1	3	3	1	3	1	3	1	3	1	1	3	3	3	3	1	3	3	3	1	1	1	3	3	3	1	3	3	3	1	3	1	3	1	3	3	3	1	3	3	3	3	3	1	3	1	1	3	3	1	1	1	3	3	3	3	3	1	3	1	1	1	3	3	3	1	1	3	3	3	3	3	3	3	3	3	3	3	3	1	1	1	3	1	3	1	1	3	3	1	1	1	3	1	3	1	3	1	3	1	3	3	3	1	1	1	3	3	3	3	3	1	1	1	3	1	1	1	1	1	1	3	3	1	1	1	3	1	1	3	3	1	3	1	3	3	3	1	3	1	1	1	3	1	3	3	3	3	3	3	3	3	3	3	3	1	1	3	3	3	3	1	3	1	1	1	3	3	3	3	3	1	3	3	3	3	3	3	3	3	3	3	3	3	3	3	3	1	3	1	3	1	3	1	3	3	3	3	3	1	3	1	3	3	3	1	3	1	3	1	3	1	1	1	3	1	1	1	1	1	1	1	3	3	3	3	3	1	3	1	1	3	3	1	1	1	3	1	3	3	3	1	3	3	3	1	3	1	3	1	1	1	3	3	3	3	3	1	3	3	3	1	3	3	3	1	1	3	3	1	3	1	1	1	3	1	3	1	1	3	3	1	3	3	3	3	3	1	3	1	3	1	3	3	3	1	1	1	1	1	3	3	3	1	3	3	3	1	1	1	3	1	3	3	3	3	3	3	3	1	1	3	3	1	3	1	3	3	3	3	3	1	1	3	3	1	1	3	3	1	3	3	3	1	1	1	1	3	3	3	3	1	3	3	3	1	3	3	3	1	3	1	1	1	3	1	3	3	3	1	1	3	3	1	3	1	3	1	1	3	3	1	3	3	3	3	3	3	3	3	3	1	3	1	3	3	3	1	3	1	1	1	3	1	1	1	3	1	3	1	3	3	3	1	1	1	3	1	3	3	3	1	3	3	3	1	3	1	1	1	3	1	3	1	1	1	3	1	1	3	3	1	1	3	3	3	3	3	3	3	3	3	3	1	3	1	3	1	3	3	3	3	3	1	3	1	3	1	1	1	1	3	3	1	3	1	3	1	1	1	3	1	3	1	3	1	3	1	3	1	3	3	3	1	3	1	1	1	3	1	3	1	1	3	3	1	3	1	3	1	1	3	3	3	3	1	1	3	3	1	1	3	3	1	1	3	3	3	3	3	3	1	3	1	3	1	3	3	3	3	3	1	1	3	3	1	3	1	1	3	3	1	1	3	3	1	3	1	1	1	3	1	1	1	3	1	1	1	3	1	3	1	1	1	3	1	3	1	3	3	3	3	3	1	3	1	3	1	1	1	3	3	3	1	3	1	3	1	3	1	3	1	3	1	3	1	1	1	3	1	3	3	3	3	3	3	3	3	3	1	3	3	3	1	1	1	3	3	3	3	3	1	3	1	3	3	3	3	3	3	3	1	1	1	3	3	3	1	3	1	1	1	3	1	3	1	1	3	3	1	3	3	3	1	1	1	3	3	3	1	1	1	3	1	1	3	3	1	3	1	3	1	3	1	3	3	3	1	3	1	3	1	3	3	3	1	3	1	1	1	1	3	3	3	3	1	1	1	1	3	3	3	3	1	3	1	1	3	3	3	3	1	3	3	3	1	3	3	3	1	3	1	3	3	3	1	1	1	1	1	3	1	1	3	3	1	3	1	3	1	1	1	1	1	3	1	3	1	3	1	1	1	3	1	3	1	3	1	3	3	3	3	3	1	3	1	3	1	1	1	3	3	3	1	1	1	3	3	3	3	3	1	3	3	3	1	3	1	1	3	3	1	3	3	3	1	3	1	3	1	3	1	1	3	3	3	3	1	1	1	1	1	3	1	1	1	3	1	1	1	3	3	3	3	3	1	3	1	3	1	3	1	1	1	1	3	3	3	3	1	1	1	3	3	3	3	3	1	1	1	3	3	3	1	3	1	1	1	3	3	3	1	3	1	1	1	1	1	1	1	3	3	3	1	3	1	1	1	1	1	3	1	1	1	3	1	3	3	3	1	3	3	3	1	1	3	3	3	3	3	3	1	1	1	3	3	3	1	3	1	1	1	3	1	1	1	1	1	1	1	3	1	3	1	1	1	3	3	3	3	3	1	1	1	1	1	3	1	1	1	1	1	3	3	3	3	3	3	3	1	3	3	3	3	3	1	3	3	3	1	3	1	3	1	1	3	3	3	3	3	3	1	1	1	3	3	3	3	3	1	1	3	3	3	3	1	1	1	1	1	3	1	1	1	3	1	3	1	1	3	3	3	3	1	1	1	3	1	3	1	1	1	3	3	3	1	1	3	3	1	3	1	3	1	3	1	3	1	1	1	3	3	3	1	1	3	3	1	3	1	3	1	3	3	3	1	3	1	3	1	3	3	3	1	3	3	3	1	3	3	3	1	3	1	3	1	3	1	1	3	3	3	3	3	3	1	1	1	1	1	1	3	3	1	3	3	3	1	3	1	1	1	3	1	3	1	1	3	3	3	3	1	3	1	3	1	1	1	1	3	3	1	1	1	3	1	1	1	3	3	3	1	1	1	3	3	3	3	3	3	3	3	3	3	3	1	1	1	1	3	3	1	1	1	3	3	3	1	3	1	3	1	1	3	3	3	3	1	3	1	3	3	3	1	3	3	3	1	1	1	3	1	3	3	3	1	3	1	1	1	3	3	3	3	3	3	3	3	3	3	3	1	3	1	3	1	3	3	3	3	3	3	3	3	3	1	1	1	3	3	3	1	1	1	3	1	1	1	3	3	3	1	1	1	1	1	3	1	3	1	1	1	3	1	3	1	3	1	3	1	1	3	3	1	1	1	1	3	3	1	1	1	3	1	3	1	1	3	3	1	3	1	1	1	3	1	1	1	3	1	3	3	3	1	3	1	3	1	1	3	3	1	1	3	3	3	3	3	3	1	3	3	3	1	1	3	3	1	3	1	3	3	3	3	3	3	3	1	3	1	1	3	3	1	3	3	3	1	3	1	1	1	1	1	3	1	1	1	3	3	3	3	3	1	3	3	3	1	3	1	1	1	3	3	3	3	3	1	3	1	1	1	3	1	3	3	3	1	3	1	1	1	3	1	1	1	3	1	3	1	3	1	3	1	1	3	3	1	3	1	1	1	3	1	1	3	3	3	3	1	3	3	3	1	3	3	3	1	3	1	3	3	3	3	3	3	3	1	3	1	1	1	3	1	3	1	3	1	3	1	1	1	1	3	3	3	3	1	3	1	1	1	1	1	3	1	1	1	1	1	1	1	3	1	3	1	3	1	1	1	1	1	3	1	3	1	3	3	3	3	3	3	3	3	3	1	1	1	1	3	3	1	3	1	1	3	3	1	3	1	3	1	3	1	1	3	3	3	3	3	3	1	3	1	3	1	3	3	3	1	3	1	3	1	3	1	3	1	3	1	3	3	3	3	3	1	3	3	3	1	3	1	1	1	3	1	1	1	3	1	3	3	3	1	1	1	3	1	1	1	3	1	1	3	3	1	3	1	1	3	3	1	3	1	1	1	3	1	3	1	3	1	3	1	3	1	3	1	3	1	3	1	1	1	3	3	3	1	1	3	3	3	3	3	3	1	1	1	1	1	3	1	3	1	3	1	3	3	3	1	1	1	1	1	1	3	3	1	3	1	3	3	3	3	3	1	3	1	1	1	3	1	3	3	3	1	3	3	3	1	1	1	3	1	3	1	3	3	3	1	3	1	1	1	1	3	3	1	3	1	3	1	3	1	3	1	1	1	3	1	3	3	3	1	3	3	3	1	1	1	3	1	3	1	3	1	1	3	3	1	3	1	1	1	3	1	3	1	3	1	3	3	3	1	1	1	3	1	1	1	3	1	1	1	1	1	3	1	3	1	3	1	3	1	3	3	3	1	1	1	3	1	3	3	3	1	3	1	1	3	3	1	3	1	3	3	3	1	3	1	1	1	3	1	3	1	3	1	3	1	3	1	1	1	3	1	3	1	1	1	3	3	3	1	1	1	3	1	3	3	3	1	3	3	3	1	1	1	3	3	3	3	3	1	3	1	3	3	3	1	3	1	3	1	3	1	3	1	3	1	1	3	3	3	3	1	3	3	3	1	1	3	3	3	3	3	3	1	1	3	3	1	3	1	3	1	1	1	1	3	3	3	3	1	1	1	3	3	3	1	3	1	3	1	3	1	1	3	3	3	3	3	3	3	3	3	3	3	3	3	3	3	3	3	3	1	3	1	1	3	3	1	3	3	3	1	3	1	3	3	3	3	3	0	0	1	1	1	1	1	1	1	1	1	3	1	3	1	3	1	3	3	3	3	3	1	1	1	3	1	3	1	1	1	1	1	3	1	1	1	1	1	1	1	1	3	3	3	3	3	3	1	1	1	1	1	3	1	3	1	3	1	3	1	3	1	3	1	1	3	3	1	1	1	1	0	0	3	3	1	1	1	1	1	1	3	3	1	1	1	1	1	1	3	3	3	3	1	3	3	3	1	3	1	3	1	3	3	3	3	3	3	3	3	3	3	3	1	3	3	3	1	1	1	3	3	3	3	3	1	3	1	3	3	3	1	1	1	1	1	3	1	1	3	3	1	3	3	3	1	3	1	3	3	3	3	3	1	3	1	1	1	3	3	3	1	1	3	3	3	3	1	3	3	3	1	1	1	1	1	3	1	1	1	3	3	3	3	3	3	3	3	3	3	3	1	1	3	3	1	3	1	3	3	3	1	1	1	1	1	3	1	1	1	3	1	3	1	1	1	1	1	3	1	3	3	3	1	3	1	3	1	1	3	3	1	1	3	3	1	3	1	1	1	3	1	1	1	1	1	3	1	3	3	3	1	1	1	1	1	1	3	3	1	3	1	3	3	3	1	1	3	3	3	3	1	3	1	3	3	3	3	3	1	3	1	3	1	3	1	3	1	3	1	3	3	3	1	3	1	3	1	1	3	3	1	1	3	3	1	3	3	3	3	3	1	3	1	1	1	3	1	3	3	3	1	3	1	3	3	3	1	1	1	1	1	3	3	3	1	3	1	1	1	1	1	3	1	3	1	1	3	3	1	3	1	3	3	3	3	3	1	1	1	3	1	1	1	1	1	1	1	1	1	3	1	3	1	3	1	3	1	1	3	3	1	1	1	3	1	1	1	1	3	3	1	3	3	3	1	3	1	3	1	1	3	3	3	3	3	3	3	3	3	3	1	3	3	3	1	3	1	1	1	3	1	1	3	3	1	3	1	3	1	3	1	1	1	3	1	1	1	1	3	3	3	3	1	1	1	1	1	1	1	1	1	1	1	1	3	3	1	3	3	3	3	3	1	3	1	1	3	3	1	3	1	3	1	3	3	3	1	3	1	3	1	3	1	3	3	3	1	1	1	1	3	3	1	3	1	1	1	3	1	3	1	1	1	1	1	3	3	3	3	3	1	1	1	3	1	1	3	3	1	1	1	1	1	3	1	3	1	3	3	3	1	1	1	1	1	1	3	3	3	3	1	1	1	1	1	3	1	3	1	3	1	3	1	3	1	1	1	3	1	3	1	1	1	1	3	3	1	1	1	1	1	1	1	3	1	1	3	3	1	3	1	1	3	3	1	1	1	3	3	3	1	1	1	3	3	3	1	1	1	3	1	3	1	3	1	1	1	3	3	3	3	3	3	3	1	3	3	3	1	1	3	3	3	3	1	3	1	1	3	3	1	3	3	3	3	3	1	3	1	3	1	3	3	3	1	1	3	3	1	3	3	3	3	3	1	1	1	1	1	3	1	3	1	3	1	1	1	1	1	3	1	1	3	3	1	3	3	3	1	3	3	3	1	3	1	3	1	1	3	3	1	1	3	3	1	1	1	3	3	3	1	1	1	1	1	3	1	3	1	3	3	3	1	3	1	3	1	3	3	3	1	1	1	1	1	3	1	1	1	3	1	3	1	1	1	1	3	3	1	1	3	3	1	1	1	3	1	3	3	3	1	3	1	3	1	3	3	3	3	3	3	3	3	3	3	3	3	3	3	3	1	3	3	3	1	1	1	1	1	3	1	3	1	1	1	3	3	3	1	1	1	3	3	3	1	3	1	3	3	3	1	3	1	1	1	1	1	3	3	3	1	3	1	3	3	3	1	1	3	3	3	3	1	1	1	3	1	3	1	3	3	3	3	3	3	3	3	3	1	1	3	3	1	1	1	1	1	3	1	3	1	3	1	3	1	1	1	3	3	3	1	3	1	1	1	3	1	3	1	3	1	1	1	3	3	3	3	3	3	3	1	3	3	3	1	1	1	3	1	1	1	1	3	3	1	3	1	3	3	3	1	3	3	3	1	3	3	3	1	3	1	3	3	3	3	3	1	3	1	3	1	3	1	1	1	3	1	3	1	1	3	3	1	1	3	3	1	3	3	3	1	3	1	3	1	1	1	3	3	3	1	3	1	3	3	3	1	3	3	3	3	3	1	3	1	1	1	3	3	3	1	3	3	3	1	3	1	3	3	3	1	3	1	3	1	3	1	3	1	3	1	3	1	3	3	3	3	3	3	3	1	1	1	1	3	3	1	3	3	3	3	3	1	3	1	3	3	3	1	3	3	3	1	3	3	3	3	3	3	3	1	3	3	3	1	3	1	1	3	3	1	3	3	3	1	3	3	3	3	3	1	3	1	3	1	3	3	3	1	1	3	3	1	3	1	1	1	3	1	3	3	3	3	3	1	1	1	3	1	3	3	3	3	3	3	3	1	1	1	1	1	3	1	1	1	3	1	1	1	1	1	1	1	3	3	3	1	3	1	3	1	1	3	3	3	3	1	1	1	3	3	3	1	3	1	3	1	1	1	1	3	3	1	3	3	3	3	3	1	1	3	3	3	3	3	3	3	3	1	1	1	3	3	3	3	3	3	3	1	3	1	1	1	3	3	3	1	3	3	3	3	3	1	1	1	3	1	1	1	1	1	1	3	3	1	3	1	3	1	3	3	3	3	3	1	1	1	1	1	1	3	3	1	3	1	1	3	3	1	3	1	3	3	3	3	3	1	3	1	1	1	3	1	3	3	3	1	1	1	3	1	1	3	3	3	3	1	3	1	3	1	3	1	1	1	1	3	3	1	3	3	3	1	1	1	3	1	3	1	3	1	3	1	1	1	1	3	3	3	3	1	1	1	3	1	3	1	3	1	3	3	3	3	3	3	3	3	3	1	3	1	3	1	1	1	1	3	3	1	3	1	1	1	1	3	3	3	3	1	3	1	1	3	3	1	3	3	3	1	3	3	3	3	3	3	3	3	3	1	1	1	1	1	3	3	3	3	3	3	3	3	3	3	3	1	3	3	3	1	1	3	3	1	1	1	1	1	1	1	3	1	3	1	1	1	3	1	1	1	3	3	3	1	1	1	3	3	3	1	3	1	3	1	3	3	3	1	3	3	3	1	1	1	3	3	3	1	3	1	3	1	3	1	3	3	3	3	3	1	3	1	1	1	1	3	3	1	1	1	3	1	1	3	3	1	1	3	3	1	3	1	1	1	3	3	3	1	1	3	3	1	3	1	3	3	3	1	3	1	1	1	3	3	3	1	1	1	3	3	3	1	1	3	3	1	3	1	3	1	3	1	3	3	3	1	1	3	3	1	3	3	3	3	3	1	1	1	3	1	1	1	3	3	3	1	3	1	3	1	3	1	3	1	3	1	3	1	1	1	1	3	3	3	3	3	3	1	3	1	3	1	1	1	3	1	1	1	1	1	3	3	3	1	3	1	1	1	1	1	3	1	1	1	1	1	3	1	1	1	3	1	1	1	3	1	1	3	3	1	3	1	1	1	1	1	3	1	1	3	3	1	3	1	3	1	3	1	3	1	3	3	3	1	1	1	1	1	1	3	3	1	1	1	3	1	3	3	3	3	3	3	3	1	3	1	1	3	3	1	1	3	3	3	3	3	3	1	1	1	3	1	3	3	3	1	1	1	1	1	3	3	3	3	3	1	3	3	3	3	3	1	1	1	1	1	1	1	3	1	1	1	3	1	3	1	1	3	3	1	3	1	3	3	3	1	3	1	1	1	1	1	3	3	3	3	3	1	3	1	3	1	1	1	3	3	3	3	3	3	3	1	3	1	1	1	1	3	3	1	3	1	1	1	3	3	3	1	3	3	3	1	3	1	3	1	1	1	3	3	3	1	1	1	3	1	1	1	1	1	3	1	1	3	3	1	3	3	3	1	3	1	1	3	3	3	3	1	1	3	3	1	3	3	3	3	3	1	1	1	1	1	1	1	1	1	1	1	1	1	1	3	3	1	1	3	3	3	3	3	3	3	3	1	1	3	3	3	3	1	1	1	1	3	3	3	3	1	3	3	3	3	3	3	3	3	3	3	3	3	3	3	3	3	3	3	3	1	1	0	0	3	3	3	3	3	3	1	1	3	3	1	1	3	3	3	3	1	1	3	3	3	3	3	3	3	3	3	3	3	3	3	3	3	3	3	3	3	3	3	3
1603_813_15	0	0	1	3	1	3	1	1	1	1	1	3	3	3	3	3	3	3	3	3	1	1	3	3	1	1	1	3	3	3	1	3	1	3	3	3	1	3	1	1	1	1	1	1	1	1	3	3	1	3	1	3	1	1	1	1	3	3	1	3	1	3	3	3	3	3	3	3	1	1	1	3	1	1	3	3	3	3	1	3	1	1	1	1	1	1	1	3	3	3	3	3	1	1	3	3	1	3	1	1	3	3	1	3	1	1	1	3	1	3	1	3	1	3	3	3	1	1	1	1	1	1	1	1	1	3	1	3	3	3	1	1	1	1	1	1	1	1	1	3	1	3	1	1	3	3	1	1	3	3	1	1	1	3	1	3	1	3	3	3	1	3	1	3	3	3	1	1	1	3	3	3	1	1	3	3	1	1	1	3	1	3	1	3	1	3	1	3	1	3	1	1	3	3	3	3	1	1	1	3	3	3	1	1	1	1	1	3	1	1	3	3	1	1	1	1	1	1	3	3	1	1	3	3	1	3	3	3	1	3	3	3	1	1	1	1	3	3	1	1	3	3	1	1	3	3	3	3	3	3	3	3	1	1	1	3	3	3	1	1	3	3	3	3	1	3	1	3	1	1	1	3	1	1	3	3	1	3	1	3	3	3	3	3	3	3	3	3	3	3	3	3	1	3	1	3	3	3	1	3	1	3	1	3	1	1	1	3	1	3	1	3	1	1	1	3	1	3	1	3	1	3	1	3	1	1	1	1	3	3	3	3	1	3	1	1	1	3	1	3	3	3	1	3	1	3	3	3	1	3	1	3	1	1	1	3	1	3	1	1	1	3	3	3	1	1	1	1	1	1	1	3	1	3	1	3	1	3	1	3	1	3	1	3	1	3	3	3	1	3	1	3	1	3	1	1	1	3	3	3	1	1	1	3	1	1	1	3	1	3	1	3	3	3	1	3	1	3	1	3	1	3	3	3	3	3	3	3	1	1	1	3	1	1	1	3	3	3	1	3	3	3	1	1	1	3	3	3	3	3	1	3	1	3	1	3	1	3	3	3	1	3	1	3	1	3	3	3	1	3	1	3	3	3	3	3	1	3	1	3	1	3	3	3	3	3	1	3	1	1	3	3	3	3	3	3	1	3	1	1	1	3	1	3	3	3	1	3	3	3	1	3	1	3	3	3	3	3	1	1	3	3	3	3	3	3	1	3	1	1	1	3	1	3	1	1	1	3	1	3	3	3	1	1	1	1	1	3	3	3	3	3	1	3	3	3	1	1	1	3	3	3	3	3	3	3	1	1	1	1	1	3	1	3	1	3	3	3	3	3	1	3	3	3	1	3	1	1	1	1	1	3	1	3	1	3	3	3	1	1	1	1	1	3	1	3	1	3	3	3	3	3	1	3	1	3	1	3	1	1	1	3	1	3	1	3	1	1	3	3	3	3	1	1	3	3	1	3	1	3	3	3	3	3	1	1	3	3	1	1	3	3	1	3	1	3	3	3	3	3	1	1	1	3	3	3	1	3	1	3	1	3	3	3	3	3	1	1	1	1	1	3	1	3	1	3	3	3	3	3	1	3	1	1	3	3	3	3	1	3	3	3	1	3	1	1	1	3	1	1	3	3	1	3	1	1	1	3	3	3	1	3	3	3	1	3	3	3	3	3	1	3	1	3	1	3	1	1	1	1	1	1	1	3	3	3	1	1	3	3	3	3	1	3	1	3	3	3	3	3	1	3	3	3	1	3	1	3	1	1	3	3	1	1	1	1	3	3	3	3	1	3	1	3	3	3	1	1	1	1	1	3	1	1	1	3	3	3	3	3	1	3	3	3	1	3	1	3	3	3	3	3	1	1	1	3	1	3	1	3	3	3	1	3	1	3	1	1	1	1	1	1	1	1	3	3	1	1	3	3	3	3	1	1	1	1	1	3	3	3	1	1	1	1	3	3	3	3	1	1	3	3	1	3	3	3	1	1	1	3	3	3	1	1	3	3	1	3	1	3	3	3	1	1	3	3	1	3	1	3	1	3	1	3	1	3	3	3	1	3	3	3	1	3	1	1	3	3	3	3	1	3	1	3	3	3	1	3	3	3	1	3	1	3	1	3	3	3	1	1	1	1	1	3	1	1	1	3	3	3	3	3	1	1	1	3	3	3	1	3	1	1	1	3	3	3	1	3	3	3	1	3	1	3	1	3	1	3	3	3	3	3	3	3	3	3	1	3	1	1	1	3	1	1	3	3	1	3	1	1	3	3	1	1	1	3	1	3	1	3	3	3	1	1	1	1	3	3	1	1	3	3	1	1	3	3	1	3	3	3	1	3	1	1	1	1	1	1	3	3	1	1	3	3	1	3	1	3	3	3	1	1	3	3	1	3	1	1	1	3	3	3	1	3	1	3	1	1	1	1	1	1	3	3	1	1	1	3	3	3	3	3	3	3	1	1	1	3	3	3	1	1	1	1	1	3	3	3	3	3	1	3	1	3	1	3	3	3	3	3	3	3	1	3	1	3	3	3	3	3	1	3	1	3	1	1	3	3	1	3	1	3	1	3	1	3	1	3	1	3	1	3	1	1	3	3	1	1	1	1	1	3	1	1	1	1	1	3	1	3	1	1	3	3	1	1	1	3	3	3	3	3	1	1	1	3	1	1	3	3	1	3	1	1	1	3	3	3	1	3	1	3	1	3	3	3	3	3	1	3	1	3	1	1	1	3	1	3	1	1	3	3	3	3	3	3	1	1	1	3	1	3	1	3	3	3	3	3	1	3	1	1	1	3	3	3	3	3	1	3	3	3	1	3	3	3	1	1	3	3	3	3	3	3	1	1	3	3	1	1	1	3	1	3	1	3	1	3	1	1	3	3	1	3	1	3	1	3	1	3	1	3	1	3	1	3	1	1	1	1	1	3	1	3	3	3	1	3	1	3	1	1	3	3	1	3	1	3	1	1	1	1	1	3	3	3	1	3	1	3	1	3	1	3	1	3	1	3	1	3	1	1	1	3	1	1	1	1	3	3	1	3	1	3	1	3	3	3	1	3	3	3	1	1	1	3	1	1	1	1	1	1	3	3	3	3	1	3	1	3	1	3	1	3	3	3	1	1	1	3	1	3	1	3	1	3	3	3	1	3	3	3	1	1	1	3	3	3	3	3	1	1	1	3	3	3	0	0	1	3	3	3	1	3	1	3	1	3	1	3	3	3	3	3	1	3	1	3	3	3	3	3	3	3	3	3	1	1	1	1	1	1	1	3	1	3	1	3	1	3	3	3	1	3	1	3	1	1	1	3	1	1	1	1	3	3	3	3	3	3	1	3	1	1	3	3	3	3	3	3	1	1	3	3	1	1	3	3	3	3	1	1	1	1	1	1	3	3	1	3	1	3	3	3	1	1	1	1	1	1	1	1	1	1	1	3	3	3	3	3	1	1	1	1	3	3	1	1	1	3	3	3	3	3	1	3	3	3	1	3	1	3	3	3	3	3	1	3	1	1	1	3	3	3	1	1	1	3	3	3	1	3	3	3	1	3	1	3	1	3	3	3	1	1	1	3	3	3	1	1	3	3	3	3	1	1	3	3	3	3	1	3	3	3	1	1	3	3	3	3	3	3	1	1	3	3	1	3	3	3	1	3	1	3	3	3	1	3	3	3	1	1	1	1	3	3	3	3	3	3	1	3	1	3	1	3	1	3	1	1	1	3	1	1	1	1	1	3	3	3	1	1	1	3	1	1	3	3	3	3	1	1	3	3	1	1	3	3	1	3	3	3	3	3	1	1	3	3	1	1	3	3	1	3	1	3	1	3	1	3	3	3	1	1	3	3	1	3	3	3	1	1	3	3	3	3	1	3	1	3	3	3	3	3	3	3	3	3	3	3	1	1	1	3	1	3	1	1	1	1	1	3	1	1	1	3	1	3	1	3	1	3	1	3	1	1	1	3	1	3	1	3	1	3	1	1	1	3	3	3	1	1	1	3	3	3	3	3	1	1	1	3	1	3	3	3	1	1	3	3	3	3	3	3	3	3	1	3	1	3	1	3	3	3	1	1	1	1	1	3	1	3	1	1	1	3	1	1	3	3	3	3	1	3	1	3	3	3	1	1	3	3	3	3	1	1	1	1	1	1	3	3	3	3	3	3	1	3	1	3	1	1	1	3	3	3	1	3	3	3	1	3	3	3	3	3	1	3	1	3	3	3	3	3	1	3	1	3	3	3	3	3	3	3	1	3	3	3	1	3	3	3	1	3	1	1	3	3	1	3	1	3	1	3	1	1	1	3	1	3	1	3	3	3	3	3	3	3	1	3	3	3	1	3	1	3	1	1	1	3	3	3	1	3	1	3	3	3	3	3	3	3	1	1	1	1	1	3	1	3	1	3	1	1	3	3	3	3	3	3	1	1	1	1	3	3	1	3	3	3	3	3	1	1	1	1	1	3	1	1	3	3	1	1	1	3	1	3	1	3	1	3	1	3	1	3	1	3	3	3	3	3	3	3	1	3	3	3	3	3	1	1	1	3	3	3	3	3	1	3	1	1	1	1	1	3	1	3	3	3	1	1	3	3	1	3	3	3	1	1	1	3	1	3	1	3	3	3	1	1	1	3	1	3	1	1	1	1	3	3	3	3	1	3	1	3	1	3	3	3	3	3	1	3	3	3	3	3	1	3	1	3	1	1	3	3	1	1	3	3	3	3	1	3	1	3	3	3	1	1	1	1	3	3	1	3	3	3	1	3	3	3	1	3	3	3	1	3	1	3	3	3	3	3	1	1	3	3	1	3	1	3	1	1	3	3	1	3	3	3	1	3	1	1	1	3	1	3	1	1	1	1	1	1	3	3	1	3	1	3	1	3	3	3	1	3	1	1	1	1	3	3	3	3	1	3	3	3	1	1	3	3	1	1	3	3	1	1	3	3	3	3	1	3	1	3	3	3	1	3	1	1	1	1	1	1	3	3	1	1	3	3	1	1	1	3	1	3	3	3	3	3	1	3	1	3	1	3	1	3	1	3	1	3	3	3	1	1	1	1	1	3	1	1	1	3	3	3	1	3	3	3	3	3	1	3	1	1	3	3	1	3	1	3	1	3	1	1	1	3	1	3	1	3	1	3	1	1	1	3	1	3	3	3	1	3	1	1	1	3	1	3	3	3	3	3	1	1	3	3	1	1	3	3	1	1	1	3	1	3	1	1	3	3	3	3	1	3	1	3	1	3	1	3	1	1	1	3	1	1	1	3	1	3	3	3	3	3	3	3	1	3	3	3	1	3	1	3	1	3	3	3	1	1	3	3	1	3	3	3	1	3	1	3	3	3	1	3	1	1	3	3	1	3	1	3	1	1	1	1	3	3	1	3	1	3	3	3	1	3	1	1	1	3	1	1	3	3	1	1	1	1	1	3	3	3	1	3	1	1	1	3	1	3	1	3	1	1	1	3	3	3	1	1	3	3	1	3	1	1	1	3	1	3	1	3	1	1	1	1	1	1	3	3	1	1	1	3	3	3	3	3	1	1	1	3	3	3	1	3	3	3	1	3	3	3	1	1	1	3	1	3	1	1	1	1	1	1	1	3	1	3	3	3	3	3	1	1	1	3	1	1	1	1	3	3	3	3	1	3	3	3	3	3	1	1	1	3	1	1	1	1	1	3	1	3	1	1	3	3	3	3	3	3	1	3	1	1	3	3	1	3	1	3	1	1	1	3	1	1	0	0	1	3	1	3	1	1	3	3	1	1	1	1	3	3	1	3	3	3	1	1	3	3	1	1	3	3	1	3	3	3	3	3	1	1	3	3	3	3	1	1	1	3	1	3	1	3	3	3	1	3	1	3	3	3	1	1	1	1	1	3	3	3	1	3	1	3	1	3	1	1	1	1	3	3	1	1	3	3	3	3	1	3	1	3	1	3	3	3	1	3	1	3	1	1	3	3	1	3	3	3	1	1	1	1	3	3	3	3	3	3	1	3	1	3	3	3	1	1	1	3	1	3	1	3	1	3	1	1	1	3	3	3	1	3	1	1	3	3	1	3	1	1	1	1	3	3	1	3	3	3	3	3	3	3	1	3	1	3	1	3	1	3	3	3	1	3	1	3	1	3	1	3	3	3	1	3	1	3	1	1	1	1	3	3	3	3	1	3	1	1	1	1	1	1	1	3	3	3	1	1	1	3	1	3	1	1	1	3	1	3	1	3	3	3	1	3	3	3	1	1	3	3	1	3	1	1	1	3	3	3	1	3	1	3	1	1	3	3	3	3	1	3	1	1	3	3	1	3	3	3	1	1	1	3	3	3	3	3	1	1	1	1	1	3	1	1	1	3	1	1	3	3	1	3	1	3	1	3	1	3	1	3	3	3	3	3	1	3	3	3	1	3	3	3	1	1	1	1	1	3	3	3	1	3	3	3	3	3	3	3	1	3	1	3	1	3	1	3	1	3	1	3	1	1	1	3	1	3	1	3	1	3	1	3	1	3	3	3	1	1	1	1	1	1	3	3	1	1	1	3	3	3	1	3	3	3	3	3	1	3	1	1	1	1	1	1	1	1	1	1	3	3	1	3	3	3	1	3	1	3	3	3	1	3	1	3	1	3	3	3	1	3	3	3	3	3	1	3	3	3	1	3	3	3	1	1	1	3	1	3	3	3	1	3	1	1	1	3	1	1	3	3	3	3	1	1	3	3	3	3	1	3	3	3	3	3	1	3	1	1	3	3	1	1	3	3	1	3	1	1	1	3	1	1	3	3	3	3	1	3	1	1	1	3	1	3	1	3	1	3	1	3	3	3	1	1	1	1	1	1	1	1	3	3	1	1	1	3	1	3	1	3	1	3	1	1	1	3	1	1	3	3	1	3	1	1	1	3	1	1	1	3	3	3	1	3	1	1	1	3	1	3	3	3	1	3	3	3	1	1	1	1	3	3	1	1	3	3	1	3	3	3	3	3	1	3	3	3	1	3	1	3	1	3	3	3	1	3	1	1	1	3	1	3	1	1	1	3	1	3	1	3	1	3	1	3	1	1	1	3	3	3	1	1	1	3	1	1	1	3	1	1	1	1	3	3	3	3	1	1	1	3	3	3	1	3	1	1	1	1	1	3	1	3	1	1	1	1	1	1	1	3	1	1	1	1	1	3	1	3	1	1	1	1	1	1	3	3	1	3	1	3	1	3	1	3	1	3	3	3	3	3	1	3	1	1	3	3	1	3	1	3	1	3	3	3	3	3	1	3	1	3	3	3	3	3	1	3	1	3	1	3	1	3	3	3	1	1	1	3	1	1	1	3	1	3	1	3	1	3	1	3	1	3	1	1	1	1	1	3	3	3	1	1	1	1	1	3	1	3	1	1	1	3	3	3	1	3	1	3	1	3	1	3	1	1	3	3	1	3	1	1	1	1	3	3	1	1	1	3	3	3	3	3	1	1	1	1	1	3	1	1	3	3	3	3	1	1	1	1	1	1	1	3	3	3	3	3	3	3	1	1	1	1	1	3	1	1	1	3	1	1	3	3	3	3	3	3	1	3	1	3	1	1	1	1	1	3	3	3	3	3	1	3	1	3	3	3	1	1	1	1	3	3	3	3	1	1	1	3	3	3	1	1	3	3	3	3	1	3	1	1	3	3	3	3	1	3	1	1	1	3	3	3	3	3	1	1	3	3	3	3	1	3	1	1	3	3	1	1	1	3	1	3	1	1	1	3	1	3	1	3	1	3	1	1	3	3	3	3	1	3	3	3	1	3	1	1	3	3	1	1	3	3	3	3	1	3	1	1	3	3	1	3	3	3	3	3	1	3	1	1	1	3	1	1	3	3	3	3	1	3	1	1	1	3	1	3	3	3	3	3	1	1	1	3	1	3	1	3	1	3	1	3	3	3	1	1	1	3	3	3	1	1	1	1	1	1	1	3	3	3	1	1	1	1	3	3	3	3	3	3	1	1	1	1	1	1	3	3	1	3	1	3	1	1	1	1	3	3	1	1	3	3	1	3	1	1	1	3	1	1	1	1	1	1	1	3	1	3	1	3	3	3	1	3	1	3	3	3	3	3	1	3	3	3	1	1	3	3	1	3	3	3	1	3	1	3	1	1	1	3	3	3	1	3	1	1	1	3	1	3	3	3	1	1	1	1	3	3	1	1	3	3	1	1	1	3	1	3	1	3	1	1	1	1	1	3	1	3	1	1	1	3	1	3	3	3	1	1	3	3	1	1	3	3	1	3	1	1	1	1	1	3	1	1	1	3	1	3	3	3	1	3	3	3	3	3	1	1	3	3	3	3	1	3	1	3	1	3	3	3	1	3	1	3	1	1	3	3	1	3	1	3	3	3	1	3	1	1	1	3	1	3	1	3	3	3	1	1	1	3	1	3	1	3	1	1	1	3	1	3	3	3	1	3	1	3	1	1	1	3	1	1	1	1	1	3	1	1	1	3	1	3	1	1	3	3	3	3	1	3	1	3	1	3	1	1	1	3	3	3	1	1	1	1	1	1	3	3	1	1	1	1	3	3	1	3	1	3	1	3	3	3	1	3	1	3	1	3	3	3	1	3	1	1	1	3	1	3	1	1	3	3	1	3	3	3	3	3	1	1	1	3	1	1	1	1	3	3	1	3	3	3	3	3	1	1	1	3	1	3	1	3	1	1	1	3	1	3	1	1	1	1	1	3	1	3	1	3	1	3	1	1	3	3	1	3	1	1	3	3	3	3	1	1	1	3	1	3	3	3	1	3	1	1	1	3	3	3	3	3	3	3	3	3	3	3	3	3	1	1	3	3	3	3	1	3	3	3	1	1	1	3	1	3	1	3	3	3	1	1	3	3	1	3	1	3	3	3	1	3	1	3	1	3	3	3	1	3	1	1	3	3	1	1	1	1	3	3	3	3	1	1	1	3	1	3	1	3	1	1	3	3	1	3	1	3	3	3	1	3	1	3	3	3	1	3	3	3	1	1	3	3	3	3	1	1	1	3	1	1	1	1	1	1	1	1	1	1	1	1	1	3	1	3	1	1	3	3	1	3	3	3	3	3	3	3	1	3	1	1	1	3	3	3	1	3	1	3	1	3	3	3	1	1	1	3	1	1	1	1	1	1	3	3	1	1	3	3	1	1	1	1	1	1	1	1	1	1	1	3	1	1	1	1	3	3	1	1	1	3	1	1	1	3	1	3	3	3	3	3	1	1	1	1	3	3	1	1	1	3	3	3	1	3	3	3	3	3	1	1	3	3	1	3	1	1	1	3	3	3	1	1	3	3	1	3	1	1	1	1	3	3	1	3	1	3	3	3	3	3	3	3	1	1	1	3	3	3	3	3	1	1	1	3	1	3	1	3	3	3	3	3	1	1	3	3	3	3	3	3	3	3	1	1	1	3	1	3	3	3	1	3	1	3	1	1	3	3	1	3	1	3	3	3	3	3	1	3	3	3	1	1	3	3	1	1	1	3	1	3	1	3	3	3	1	1	1	3	1	3	1	1	1	1	1	3	1	3	1	1	1	3	1	3	1	3	1	3	3	3	1	3	3	3	3	3	1	3	1	1	1	3	3	3	1	1	1	1	1	3	1	3	3	3	3	3	1	3	1	1	1	3	1	1	1	1	1	3	3	3	1	3	1	3	1	1	3	3	1	1	1	3	1	3	1	3	1	3	1	3	1	3	3	3	1	3	1	3	1	3	3	3	3	3	1	3	3	3	3	3	1	3	1	3	1	1	1	3	1	1	3	3	1	1	1	3	3	3	1	3	1	3	1	1	3	3	3	3	1	3	1	1	1	3	1	3	3	3	1	1	1	3	1	1	1	3	1	1	1	3	3	3	1	1	3	3	1	1	1	1	3	3	3	3	1	3	1	3	3	3	3	3	3	3	1	3	1	3	3	3	3	3	1	1	1	3	1	3	1	1	1	1	3	3	1	1	3	3	1	3	1	3	1	1	3	3	1	3	1	3	1	3	1	1	1	1	1	3	1	1	1	1	3	3	1	1	1	3	1	3	1	1	1	3	1	1	1	3	1	1	3	3	1	3	1	3	3	3	1	3	1	3	1	3	1	3	1	1	3	3	1	3	3	3	1	3	3	3	1	3	1	3	3	3	1	3	3	3	3	3	3	3	1	1	1	3	3	3	1	3	3	3	1	3	3	3	3	3	1	1	1	1	1	3	1	3	1	3	3	3	1	3	1	3	1	3	1	3	1	3	1	3	1	1	1	3	1	3	1	3	1	3	1	3	1	3	3	3	3	3	1	1	3	3	1	3	1	3	1	3	1	1	3	3	1	3	1	3	1	3	3	3	1	3	1	1	1	3	1	3	1	3	1	1	1	1	3	3	1	3	1	3	1	3	1	1	1	3	3	3	3	3	1	3	1	1	1	3	1	3	3	3	3	3	1	3	3	3	1	1	3	3	1	1	3	3	3	3	3	3	1	3	1	3	1	3	1	3	3	3	1	3	3	3	3	3	1	3	3	3	1	3	1	3	3	3	1	1	1	1	1	1	1	1	3	3	1	3	3	3	1	1	1	3	3	3	1	1	3	3	1	1	1	3	1	3	3	3	1	3	1	3	3	3	3	3	1	1	1	1	1	3	1	3	1	3	1	3	1	1	3	3	3	3	3	3	3	3	1	3	1	3	1	1	1	3	1	1	3	3	3	3	1	1	3	3	3	3	1	1	1	3	1	1	3	3	3	3	1	3	1	1	1	3	3	3	1	3	1	3	1	1	3	3	1	3	3	3	1	3	1	3	1	1	1	1	3	3	1	1	1	3	3	3	3	3	1	1	1	1	3	3	1	1	3	3	3	3	3	3	1	3	1	1	3	3	3	3	3	3	1	1	1	3	1	3	1	1	1	3	1	3	1	3	1	3	3	3	1	3	3	3	1	1	1	1	1	3	3	3	3	3	1	3	1	3	3	3	1	1	1	3	1	3	1	3	3	3	1	1	1	1	1	1	3	3	1	1	1	3	3	3	3	3	1	3	1	3	1	3	3	3	3	3	1	1	1	1	3	3	3	3	1	3	1	3	1	3	1	3	1	3	1	3	3	3	1	1	1	3	3	3	1	3	3	3	3	3	3	3	3	3	1	3	3	3	1	3	1	3	1	3	1	3	1	3	1	1	3	3	3	3	1	1	1	3	3	3	3	3	1	3	3	3	3	3	1	3	1	3	1	1	1	1	1	3	3	3	3	3	3	3	1	3	1	3	3	3	3	3	3	3	1	1	3	3	1	3	3	3	3	3	1	3	1	3	3	3	1	3	1	3	3	3	3	3	1	3	3	3	1	3	1	3	1	3	1	3	1	3	1	3	3	3	3	3	3	3	3	3	1	3	3	3	3	3	1	3	1	3	3	3	1	3	3	3	1	3	1	3	1	1	3	3	1	1	3	3	1	1	1	3	1	3	1	1	1	1	3	3	1	3	3	3	1	1	1	1	1	1	1	1	1	3	1	3	3	3	3	3	1	3	1	3	3	3	1	3	3	3	3	3	1	1	3	3	1	3	3	3	1	1	1	1	1	1	1	1	3	3	3	3	3	3	3	3	3	3	1	1	3	3	1	1	1	3	1	3	1	1	1	3	1	3	3	3	1	3	1	3	3	3	3	3	1	1	1	1	1	1	1	3	1	1	3	3	3	3	3	3	3	3	1	1	3	3	3	3	3	3	3	3	1	3	1	1	1	1	1	1	3	3	3	3	1	3	1	1	1	1	1	3	3	3	1	3	1	1	3	3	3	3	3	3	1	3	3	3	3	3	1	3	1	3	1	3	3	3	1	3	3	3	3	3	1	3	1	3	3	3	1	3	1	1	3	3	1	3	3	3	1	3	1	3	1	1	1	1	1	1	1	3	1	1	1	3	1	3	1	3	3	3	1	1	1	3	1	3	1	1	3	3	1	3	1	3	3	3	1	3	1	3	1	1	1	3	1	3	1	1	1	1	1	3	1	3	1	3	1	3	1	1	3	3	1	1	1	3	1	1	1	3	1	3	1	3	1	1	1	1	1	3	3	3	1	1	3	3	1	1	1	3	3	3	1	3	1	1	1	1	3	3	1	3	1	1	1	1	1	3	1	1	3	3	1	3	1	1	1	1	1	3	3	3	1	1	1	3	1	3	3	3	1	3	1	3	3	3	1	3	1	3	1	3	1	3	1	3	1	3	1	3	3	3	3	3	3	3	1	3	1	3	1	1	1	1	1	3	1	3	3	3	1	3	1	1	1	1	1	1	1	3	1	3	3	3	1	1	1	3	1	3	1	1	3	3	3	3	3	3	1	1	3	3	3	3	1	1	1	1	3	3	1	1	1	1	1	1	1	3	1	3	3	3	1	3	1	3	1	3	3	3	1	3	3	3	3	3	3	3	1	3	1	3	1	1	1	3	1	3	1	3	3	3	1	3	3	3	1	3	1	3	3	3	1	3	1	3	1	1	1	3	1	3	1	1	1	1	1	3	1	3	1	1	1	1	1	3	1	3	3	3	1	3	3	3	1	1	1	3	3	3	3	3	1	3	1	1	1	1	3	3	1	3	3	3	3	3	3	3	3	3	1	3	1	1	3	3	1	3	1	1	3	3	1	3	1	3	3	3	1	1	1	3	3	3	1	1	3	3	1	3	1	3	1	1	1	3	1	1	1	3	1	3	3	3	3	3	3	3	3	3	1	1	3	3	1	3	1	3	1	1	3	3	1	3	3	3	1	1	1	3	1	3	1	3	1	3	1	1	3	3	3	3	1	1	1	1	1	3	1	3	1	1	1	1	1	1	3	3	1	3	1	3	3	3	3	3	1	1	1	3	1	1	1	1	1	3	1	3	3	3	3	3	3	3	1	3	3	3	3	3	3	3	1	3	1	3	3	3	1	3	1	3	1	3	3	3	1	3	1	3	1	3	1	3	1	3	1	3	1	1	1	1	1	1	1	3	1	3	1	1	1	3	3	3	1	3	1	3	3	3	3	3	1	3	3	3	1	1	1	1	1	1	3	3	3	3	1	1	1	3	3	3	1	3	1	3	3	3	3	3	1	3	1	1	3	3	1	3	3	3	1	3	3	3	3	3	1	3	1	3	1	3	3	3	1	3	1	3	1	3	1	3	1	1	1	1	1	3	1	3	1	3	1	3	1	3	1	1	1	3	1	3	1	1	3	3	1	3	1	1	3	3	1	3	1	1	1	1	1	3	1	3	1	1	1	1	1	3	3	3	3	3	1	1	3	3	3	3	1	1	1	1	3	3	1	3	1	3	1	3	1	3	1	3	1	1	1	3	1	1	1	3	1	3	1	3	1	3	1	1	3	3	1	3	3	3	1	3	1	3	1	3	3	3	3	3	1	1	1	3	1	1	3	3	1	3	1	3	1	1	1	3	3	3	3	3	1	3	1	1	3	3	1	1	1	1	3	3	1	3	1	3	1	3	3	3	1	1	3	3	1	3	3	3	1	3	1	1	1	1	3	3	3	3	1	3	1	1	1	3	3	3	1	3	1	3	1	3	1	1	1	3	1	1	1	3	1	1	3	3	1	1	1	1	1	3	3	3	1	3	1	3	3	3	1	3	1	3	1	1	1	1	1	1	3	3	3	3	1	3	1	3	1	3	1	1	3	3	1	3	1	3	1	3	3	3	3	3	1	3	3	3	1	3	3	3	1	3	1	3	1	1	1	3	3	3	1	3	1	3	1	3	1	1	1	3	1	3	1	3	3	3	1	3	1	1	1	3	1	3	3	3	1	3	3	3	1	3	1	1	1	1	1	1	1	1	3	3	1	1	3	3	1	1	1	1	1	1	1	3	1	3	3	3	1	1	3	3	3	3	1	1	1	1	3	3	3	3	3	3	1	1	1	3	1	1	3	3	3	3	3	3	1	3	1	3	3	3	1	3	1	1	3	3	1	1	3	3	1	1	1	3	1	3	1	3	1	3	1	1	1	3	1	3	3	3	1	3	1	1	1	3	1	3	1	1	1	3	1	1	1	3	1	1	3	3	3	3	3	3	3	3	1	3	1	1	1	1	1	3	3	3	3	3	3	3	3	3	1	1	3	3	3	3	1	1	1	3	1	1	3	3	3	3	1	1	3	3	1	1	3	3	1	1	1	1	1	3	1	3	3	3	1	3	1	3	1	3	1	3	3	3	1	3	1	1	3	3	3	3	1	3	1	3	1	3	1	3	1	1	3	3	3	3	1	3	1	1	3	3	3	3	3	3	1	1	1	1	1	1	1	1	1	1	1	1	3	3	3	3	1	1	1	3	1	1	1	3	1	1	1	3	1	3	3	3	3	3	3	3	1	3	1	3	1	3	3	3	3	3	3	3	3	3	1	1	3	3	1	3	1	3	1	3	1	1	3	3	1	3	1	3	1	3	1	1	1	1	1	1	3	3	3	3	1	3	1	3	3	3	3	3	3	3	1	1	3	3	1	3	3	3	3	3	1	1	1	3	3	3	3	3	1	3	3	3	1	3	1	1	3	3	1	3	1	3	1	1	3	3	1	3	1	1	1	1	3	3	3	3	3	3	3	3	3	3	1	1	1	1	1	1	3	3	1	3	1	3	1	1	1	1	1	3	1	3	1	3	1	3	3	3	1	3	1	1	3	3	3	3	1	3	1	3	1	1	1	3	1	1	3	3	3	3	3	3	3	3	1	1	3	3	1	1	3	3	3	3	3	3	1	3	3	3	1	3	1	3	1	3	3	3	3	3	1	1	3	3	1	1	1	3	1	3	1	3	1	3	1	3	3	3	3	3	3	3	3	3	1	1	1	3	1	3	3	3	1	1	1	3	1	3	1	3	3	3	1	1	1	3	1	3	1	1	3	3	3	3	3	3	1	1	1	3	1	1	1	1	3	3	1	3	1	3	3	3	3	3	1	3	1	3	1	3	1	1	3	3	1	3	1	3	1	3	3	3	3	3	1	3	3	3	3	3	1	3	1	3	3	3	1	3	1	3	1	3	3	3	1	3	3	3	3	3	3	3	1	3	3	3	3	3	1	3	1	3	3	3	3	3	1	3	1	3	1	1	1	3	3	3	1	3	1	1	1	3	1	3	3	3	1	1	1	1	1	1	1	3	1	3	1	3	3	3	1	1	3	3	1	1	1	3	1	1	1	1	1	1	1	3	3	3	3	3	3	3	1	1	1	1	3	3	1	3	1	1	1	1	1	3	3	3	1	3	1	3	3	3	1	3	1	3	1	1	1	3	1	3	1	1	1	3	3	3	1	3	1	3	3	3	3	3	3	3	1	1	3	3	1	3	1	1	1	1	3	3	1	1	1	3	1	3	1	3	3	3	3	3	1	3	3	3	1	1	1	3	1	1	1	1	1	3	3	3	1	3	3	3	3	3	3	3	1	3	1	1	3	3	1	1	3	3	1	3	1	3	3	3	1	3	1	1	3	3	3	3	1	1	1	1	1	1	3	3	1	1	1	1	1	3	1	1	1	3	3	3	1	3	1	1	1	3	1	1	1	3	1	3	1	3	3	3	3	3	3	3	1	3	3	3	1	1	1	3	1	1	1	3	1	1	1	3	3	3	3	3	1	3	1	3	1	3	3	3	3	3	1	3	1	3	1	3	1	3	1	3	1	1	1	3	3	3	1	3	3	3	1	3	3	3	1	1	3	3	3	3	1	3	3	3	3	3	1	3	1	3	3	3	1	3	3	3	1	3	3	3	1	3	1	1	1	3	1	1	1	3	1	1	1	3	1	3	1	1	1	3	1	1	1	3	1	1	3	3	3	3	1	3	1	3	1	3	3	3	3	3	3	3	3	3	1	1	1	3	3	3	1	1	1	3	1	1	1	3	1	1	1	3	1	3	1	1	3	3	1	3	1	3	1	1	3	3	1	3	3	3	1	1	3	3	1	1	3	3	3	3	1	3	1	3	3	3	1	3	1	3	1	3	1	1	1	1	1	3	1	3	3	3	1	3	3	3	1	1	3	3	1	1	1	3	1	3	1	1	3	3	1	3	3	3	1	3	1	3	1	1	1	1	3	3	1	1	1	1	3	3	3	3	1	3	1	3	3	3	1	1	1	3	1	3	1	3	1	1	1	3	1	1	3	3	3	3	3	3	1	1	3	3	3	3	1	3	1	3	1	3	1	3	1	1	1	3	1	3	3	3	3	3	1	1	1	1	1	3	1	1	1	1	1	3	3	3	1	3	1	3	1	1	1	3	1	3	3	3	3	3	3	3	1	1	1	1	1	3	3	3	3	3	3	3	3	3	1	3	1	1	1	3	3	3	1	3	1	1	1	1	1	3	3	3	3	3	1	3	1	3	1	3	3	3	1	1	1	3	1	3	1	3	1	3	1	3	1	3	3	3	1	3	1	1	1	1	1	3	1	3	3	3	1	3	1	3	1	3	3	3	3	3	1	3	1	3	1	1	1	1	1	1	1	3	3	3	1	3	3	3	1	3	1	1	1	3	3	3	1	1	1	3	1	3	1	3	1	3	1	1	1	1	3	3	1	3	3	3	3	3	1	3	1	3	1	3	3	3	3	3	3	3	1	1	3	3	1	3	1	3	3	3	1	3	1	1	1	3	1	3	1	1	1	3	1	1	1	1	3	3	1	3	3	3	3	3	3	3	1	3	1	1	1	3	1	3	3	3	3	3	1	1	1	3	1	3	3	3	3	3	1	3	3	3	1	3	3	3	1	1	1	3	3	3	1	1	3	3	1	1	1	3	1	3	1	3	1	3	3	3	3	3	1	3	1	3	1	3	1	3	1	3	1	3	3	3	1	3	1	1	1	3	3	3	1	1	3	3	1	1	1	3	3	3	1	3	1	1	1	3	1	3	1	3	1	3	3	3	3	3	3	3	1	3	1	1	1	1	1	3	1	1	1	3	3	3	1	3	1	3	3	3	3	3	1	3	1	3	1	1	1	1	1	3	1	3	1	1	3	3	1	1	1	3	1	3	1	3	3	3	1	3	1	1	1	1	1	3	3	3	1	3	3	3	1	3	3	3	1	3	1	3	1	3	3	3	1	1	3	3	3	3	1	3	1	1	1	3	3	3	3	3	3	3	3	3	3	3	1	3	1	3	1	1	1	3	1	3	1	1	1	3	3	3	1	3	3	3	1	3	3	3	3	3	1	1	1	3	3	3	1	3	1	3	1	3	1	1	3	3	3	3	1	1	1	1	1	1	3	3	1	3	3	3	1	3	1	3	1	1	3	3	1	3	1	3	1	3	1	1	3	3	1	1	1	3	1	3	1	3	3	3	3	3	3	3	3	3	1	1	1	1	1	1	3	3	3	3	3	3	3	3	1	3	1	3	1	1	1	3	1	1	1	1	3	3	3	3	1	1	1	1	1	3	1	3	1	3	3	3	3	3	1	3	3	3	3	3	3	3	1	1	1	1	3	3	3	3	1	3	3	3	1	1	1	1	3	3	1	3	3	3	1	1	1	1	1	1	3	3	3	3	3	3	1	1	1	3	1	1	1	3	3	3	3	3	3	3	3	3	1	3	1	3	1	1	1	3	1	1	3	3	1	3	1	1	1	3	1	3	1	3	3	3	3	3	1	3	1	3	1	3	3	3	3	3	3	3	1	1	1	1	3	3	1	1	1	1	1	3	1	3	3	3	1	1	1	3	1	1	1	1	1	3	1	3	1	1	1	3	1	3	3	3	3	3	1	3	3	3	3	3	3	3	1	1	1	1	1	1	1	3	1	1	3	3	3	3	3	3	1	3	1	3	3	3	1	1	1	3	3	3	1	3	1	3	1	3	1	3	1	3	1	3	1	3	3	3	1	1	1	3	1	3	1	3	3	3	1	3	1	1	1	1	3	3	1	1	1	3	1	3	1	3	1	3	1	3	1	3	1	1	1	1	3	3	3	3	3	3	3	3	1	1	1	3	3	3	1	1	3	3	3	3	3	3	1	3	1	3	1	1	3	3	1	1	3	3	1	3	1	3	1	1	1	1	1	1	1	3	1	3	1	3	1	3	1	1	3	3	1	3	1	3	1	3	1	3	1	1	1	3	1	3	1	1	1	1	1	3	1	1	1	3	1	1	3	3	1	1	1	3	1	3	3	3	1	3	3	3	1	3	1	3	1	3	1	3	1	1	3	3	1	3	1	1	1	1	1	3	1	3	3	3	1	1	1	3	3	3	3	3	3	3	1	1	3	3	1	3	1	1	3	3	1	3	1	1	1	3	1	1	1	3	3	3	3	3	1	1	1	3	1	1	1	3	1	3	1	3	1	3	3	3	1	3	1	1	1	1	1	1	3	3	1	3	1	3	3	3	1	1	3	3	3	3	1	3	1	3	1	3	1	3	1	3	1	3	1	3	1	1	1	3	1	3	1	3	3	3	1	1	1	1	1	3	1	3	3	3	3	3	1	1	1	1	3	3	3	3	1	3	1	1	1	3	1	1	3	3	1	3	1	1	1	3	3	3	3	3	3	3	1	1	1	1	1	1	3	3	3	3	1	3	1	1	3	3	3	3	3	3	1	1	1	1	1	1	1	3	1	3	1	3	1	3	3	3	1	3	1	3	3	3	1	3	3	3	1	3	1	1	3	3	3	3	1	3	3	3	1	1	1	3	1	3	1	3	1	3	1	3	3	3	3	3	1	3	1	3	3	3	1	3	1	1	1	1	1	3	3	3	1	1	3	3	1	1	3	3	3	3	1	3	1	1	3	3	3	3	1	3	1	1	1	3	1	3	1	3	1	3	1	1	3	3	1	3	1	3	3	3	3	3	3	3	1	3	3	3	3	3	1	3	3	3	1	3	3	3	1	3	3	3	1	1	1	3	1	1	1	3	1	3	1	3	3	3	3	3	1	1	1	1	1	3	1	1	1	1	1	1	1	1	1	1	1	1	1	3	3	3	1	1	3	3	1	1	1	1	1	1	1	1	1	1	1	1	1	1	1	1	3	3	3	3	3	3	1	1	1	1	1	1	1	1	1	1	3	3	1	1	3	3	1	1	1	1	1	1	1	1	1	1	3	3	1	1	1	1	1	1	3	3	1	1	1	1	1	1	3	3	3	3	3	3	1	1	1	1	1	1	1	3	3	3	1	3	1	1	1	1	3	3	1	1	1	1	3	3	1	3	3	3	3	3	1	3	1	3	1	3	1	1	1	1	1	3	1	1	1	1	1	3	1	3	1	3	3	3	1	3	1	3	1	1	3	3	3	3	1	3	1	3	3	3	1	1	3	3	1	3	1	1	1	3	1	1	1	3	1	3	3	3	3	3	1	3	1	3	1	1	1	3	1	3	3	3	1	3	1	3	1	3	1	3	1	1	3	3	3	3	1	1	1	3	3	3	3	3	1	1	1	1	1	3	1	1	1	3	1	3	1	1	1	3	1	3	1	3	1	3	1	1	3	3	1	3	1	3	1	3	1	3	1	1	1	3	1	3	1	3	1	3	1	1	1	1	3	3	1	3	1	1	3	3	3	3	1	1	1	3	1	3	1	3	1	1	1	3	1	3	1	1	1	1	1	3	1	1	1	3	1	1	1	3	1	1	3	3	1	3	3	3	3	3	1	1	3	3	3	3	1	1	1	3	3	3	1	3	1	1	1	1	3	3	3	3	1	1	1	1	3	3	1	3	1	1	3	3	1	1	3	3	3	3	3	3	3	3	1	1	1	3	1	3	1	1	1	3	1	1	3	3	1	1	1	3	1	3	3	3	3	3	3	3	1	1	1	3	3	3	3	3	3	3	1	1	1	3	3	3	3	3	1	3	1	3	1	3	1	1	1	1	1	3	1	3	1	1	1	3	1	1	1	1	3	3	1	3	1	1	1	1	1	1	1	3	1	1	3	3	1	3	1	3	1	3	3	3	3	3	1	1	1	1	1	3	3	3	1	3	3	3	1	1	1	1	3	3	1	1	3	3	3	3	1	1	1	1	1	3	1	3	1	1	1	3	3	3	1	3	1	1	1	1	1	3	3	3	1	1	1	3	1	3	1	1	1	1	3	3	1	3	3	3	1	3	3	3	1	1	3	3	1	1	3	3	1	3	1	3	1	1	1	1	1	3	3	3	3	3	1	1	1	3	3	3	3	3	3	3	1	3	1	1	1	1	1	1	1	3	3	3	3	3	3	3	1	1	1	3	1	3	3	3	1	1	3	3	3	3	1	3	1	1	1	1	1	3	3	3	3	3	1	3	3	3	1	3	1	3	1	1	1	1	1	3	1	3	3	3	1	3	1	3	1	3	1	1	1	3	1	3	3	3	3	3	1	3	3	3	1	3	1	1	1	1	1	3	1	3	1	3	1	3	1	1	3	3	1	3	3	3	1	3	1	1	1	3	1	3	3	3	3	3	1	1	1	3	3	3	1	3	3	3	1	1	1	1	1	1	1	3	3	3	1	1	1	1	1	3	1	1	3	3	1	3	1	3	1	3	1	3	1	3	1	1	1	3	1	3	1	3	3	3	1	3	1	3	3	3	1	3	1	3	1	3	1	1	1	1	1	3	1	1	1	1	3	3	1	1	1	3	1	1	1	1	1	3	3	3	1	3	1	3	1	1	1	3	3	3	1	3	1	3	1	1	1	1	1	3	3	3	3	3	1	1	3	3	1	3	1	3	3	3	1	3	3	3	1	3	1	3	1	1	1	3	1	1	1	1	1	1	1	1	1	1	1	3	1	1	3	3	1	1	3	3	1	1	3	3	1	1	1	3	1	3	3	3	3	3	3	3	1	3	1	3	1	3	1	3	1	3	3	3	1	3	1	1	1	1	3	3	3	3	1	1	3	3	1	3	3	3	1	1	3	3	3	3	1	3	1	3	1	3	3	3	3	3	1	1	1	3	1	3	1	1	1	3	1	1	1	1	1	1	1	3	1	1	1	1	1	1	1	1	1	3	1	1	1	3	3	3	1	3	1	1	1	3	1	3	3	3	1	1	3	3	1	3	1	1	1	1	1	3	1	3	1	3	3	3	1	3	3	3	1	3	1	1	3	3	1	3	1	1	1	3	1	1	3	3	1	3	1	3	3	3	1	3	1	3	1	1	1	1	1	3	3	3	3	3	3	3	3	3	3	3	1	1	1	3	3	3	1	3	1	1	3	3	3	3	1	1	1	1	1	3	1	1	3	3	3	3	3	3	1	3	1	1	1	1	1	3	3	3	1	3	1	3	3	3	1	1	1	1	1	1	1	3	1	3	3	3	1	3	3	3	1	1	1	1	3	3	1	3	1	1	1	3	1	3	1	3	1	3	1	1	1	1	1	3	3	3	1	3	1	3	1	1	1	1	3	3	1	3	1	3	1	3	1	3	3	3	1	3	1	3	1	3	1	3	1	3	1	1	1	1	1	1	3	3	1	3	1	1	3	3	1	3	3	3	3	3	1	1	1	1	1	1	1	1	3	3	1	3	3	3	1	3	1	3	1	3	1	3	1	3	3	3	1	1	1	3	3	3	1	3	3	3	3	3	3	3	3	3	3	3	1	3	3	3	3	3	1	3	1	1	1	1	1	3	1	3	1	1	1	3	1	3	3	3	3	3	1	3	1	1	1	1	1	1	1	3	1	3	3	3	1	3	1	3	1	1	1	1	3	3	1	1	1	3	1	3	1	3	1	3	1	3	3	3	1	3	3	3	1	3	1	3	1	1	1	1	1	3	1	3	1	3	1	3	1	3	3	3	1	3	1	3	1	1	1	3	1	3	1	3	1	3	3	3	1	3	1	1	1	1	1	1	1	1	3	3	1	1	1	1	1	1	1	3	1	1	3	3	1	3	3	3	1	3	1	3	1	3	3	3	1	3	1	1	1	1	1	3	1	3	1	3	1	3	3	3	1	3	1	1	3	3	3	3	1	3	1	3	3	3	1	3	3	3	3	3	1	1	1	3	1	3	1	3	3	3	1	1	1	3	3	3	3	3	1	1	3	3	1	3	1	3	3	3	1	3	1	1	1	1	3	3	1	1	1	1	1	1	1	1	1	1	1	1	1	3	1	1	1	3	3	3	1	1	3	3	1	3	1	3	1	1	1	1	1	3	1	1	1	3	1	3	1	1	1	1	3	3	1	3	1	3	1	1	3	3	1	1	3	3	1	3	1	1	3	3	1	1	1	3	3	3	1	1	1	1	3	3	1	1	1	3	1	1	3	3	1	3	1	3	1	3	3	3	1	1	1	3	1	3	3	3	3	3	1	3	3	3	1	1	1	1	1	3	3	3	1	3	1	3	1	1	1	3	1	1	1	3	1	3	1	3	3	3	3	3	1	1	3	3	1	3	1	3	1	3	1	3	3	3	1	1	1	3	3	3	3	3	1	3	3	3	1	1	1	1	3	3	1	3	1	3	1	3	3	3	1	1	1	3	1	3	1	3	1	3	1	1	1	3	1	3	1	3	1	1	1	1	1	3	1	3	1	1	1	3	1	1	1	3	1	1	3	3	1	3	3	3	3	3	1	3	1	3	1	3	3	3	3	3	1	3	1	1	3	3	1	1	3	3	1	1	3	3	1	1	1	3	1	1	1	3	1	1	3	3	3	3	1	1	3	3	1	1	1	3	1	1	3	3	1	1	1	3	3	3	1	3	1	1	1	1	1	3	1	1	1	1	1	3	3	3	1	3	3	3	3	3	1	3	1	3	1	3	1	3	3	3	1	1	1	3	1	1	3	3	1	3	3	3	1	3	1	1	1	1	3	3	3	3	1	3	3	3	1	3	1	3	3	3	1	3	3	3	3	3	1	3	1	1	1	1	3	3	1	1	3	3	1	3	3	3	1	3	1	1	3	3	3	3	1	1	3	3	1	1	3	3	3	3	1	1	1	1	1	1	1	1	1	1	3	3	1	3	3	3	1	1	3	3	3	3	3	3	1	3	1	1	3	3	3	3	1	1	1	1	3	3	3	3	3	3	3	3	3	3	3	3	3	3	3	3	1	3	3	3	3	3	3	3	1	1	1	1	3	3	3	3	3	3	1	1	3	3	0	0	3	3	3	3	1	1	3	3	3	3	3	3	0	0	3	3	3	3	3	3	3	3	3	3	3	3	3	3
1603_813_16	0	0	1	1	3	3	1	1	1	3	1	1	3	3	3	3	1	3	3	3	1	3	3	3	1	1	1	1	1	3	1	1	1	3	3	3	3	3	1	3	1	1	1	3	1	1	1	3	1	3	1	1	1	1	1	3	1	3	1	1	1	3	3	3	1	3	1	3	1	3	3	3	1	1	3	3	3	3	1	3	1	1	1	3	1	1	1	3	3	3	3	3	1	3	1	3	1	1	1	1	1	3	1	3	1	3	1	3	1	1	1	3	1	3	3	3	1	1	1	3	1	3	1	1	3	3	3	3	1	3	3	3	1	3	3	3	1	3	3	3	3	3	1	1	3	3	1	3	1	3	1	1	3	3	1	1	1	1	3	3	1	1	1	1	3	3	3	3	1	3	3	3	1	1	3	3	1	1	1	3	3	3	1	1	3	3	1	3	1	1	1	1	3	3	3	3	1	3	1	1	3	3	1	3	1	1	3	3	1	1	1	3	1	3	1	3	1	3	1	3	3	3	3	3	3	3	1	1	1	3	1	1	1	1	1	3	3	3	1	3	1	3	1	3	1	3	1	3	3	3	1	3	1	3	1	1	1	3	1	1	3	3	1	3	1	3	1	3	1	3	1	3	1	1	1	1	1	3	1	1	3	3	3	3	1	3	1	3	3	3	3	3	1	1	1	1	1	3	3	3	1	3	3	3	1	3	3	3	1	1	1	3	1	1	1	1	1	3	1	3	1	3	1	3	1	3	1	1	3	3	3	3	1	1	1	1	3	3	1	3	3	3	1	3	1	3	3	3	1	3	3	3	1	3	3	3	1	1	1	3	3	3	1	3	3	3	1	1	3	3	3	3	3	3	1	3	3	3	1	3	1	3	3	3	3	3	3	3	1	1	1	3	3	3	1	3	3	3	3	3	1	1	1	3	1	1	1	3	1	3	3	3	3	3	1	3	3	3	1	1	3	3	1	3	1	1	3	3	1	1	3	3	1	3	3	3	1	3	3	3	1	1	1	1	1	1	1	3	1	3	1	3	1	3	1	3	3	3	1	3	1	3	1	3	3	3	1	3	1	3	1	3	3	3	3	3	1	3	1	3	3	3	3	3	3	3	3	3	3	3	1	3	1	3	3	3	3	3	1	1	1	3	3	3	3	3	1	1	3	3	3	3	1	1	1	3	3	3	3	3	1	1	1	3	1	3	1	1	1	1	3	3	1	1	1	3	1	3	1	3	1	3	1	3	1	1	1	1	1	1	1	1	1	1	1	1	1	1	3	3	1	1	1	3	1	3	1	3	1	1	1	3	1	1	1	1	1	1	1	1	1	1	1	3	3	3	3	3	1	1	1	1	1	1	3	3	1	3	1	3	1	3	1	3	1	3	1	3	1	1	3	3	1	3	1	3	1	1	1	1	1	3	1	3	1	3	1	3	1	3	3	3	1	3	1	3	1	1	1	3	1	3	1	3	3	3	1	3	1	1	1	3	3	3	1	1	1	3	1	1	1	3	1	1	3	3	1	1	1	3	1	1	1	3	1	3	1	1	3	3	3	3	1	3	1	3	3	3	1	1	1	3	1	3	3	3	3	3	1	1	1	3	1	3	3	3	1	1	3	3	3	3	3	3	1	1	3	3	1	3	1	3	1	3	1	1	3	3	3	3	1	3	1	3	1	3	1	1	1	3	1	3	3	3	1	1	3	3	1	3	1	3	3	3	1	3	3	3	1	3	1	3	1	3	1	3	1	1	1	1	3	3	1	1	1	1	3	3	1	1	3	3	1	3	3	3	1	1	1	3	1	1	1	3	1	3	1	3	1	3	3	3	1	3	1	3	1	3	1	1	1	1	3	3	1	3	1	1	1	1	1	3	1	3	3	3	1	3	3	3	3	3	1	3	1	3	1	1	3	3	3	3	1	3	3	3	1	3	3	3	1	3	1	3	1	1	3	3	1	3	1	3	1	3	1	3	1	1	1	1	1	3	1	1	1	3	3	3	3	3	1	3	3	3	3	3	1	3	3	3	1	1	1	3	1	1	1	3	3	3	3	3	1	3	1	3	3	3	3	3	3	3	3	3	1	1	1	3	3	3	3	3	3	3	1	3	1	1	1	3	1	1	3	3	1	3	1	3	1	3	3	3	3	3	1	3	3	3	1	3	3	3	3	3	1	3	3	3	1	3	3	3	3	3	1	3	1	1	3	3	3	3	1	1	1	3	1	1	1	3	1	1	1	1	1	3	1	3	1	3	1	1	1	1	3	3	1	3	1	3	1	3	1	3	1	3	1	1	1	1	1	3	1	3	3	3	3	3	1	1	3	3	1	1	1	3	1	1	1	3	1	3	1	3	1	3	3	3	3	3	1	1	1	3	1	3	3	3	1	3	1	1	3	3	3	3	1	1	1	3	1	1	1	3	1	1	1	3	1	1	1	1	3	3	1	1	1	3	3	3	1	3	3	3	1	1	1	1	1	3	3	3	1	3	1	3	3	3	1	3	1	3	1	3	1	1	3	3	1	3	1	3	1	1	1	3	1	3	3	3	3	3	1	1	1	1	1	1	1	3	3	3	1	3	3	3	1	1	3	3	1	1	1	3	1	1	1	1	3	3	1	3	1	3	1	3	1	3	1	3	1	3	1	1	3	3	3	3	3	3	1	1	1	3	1	3	1	1	1	3	1	1	1	3	1	3	1	3	1	3	1	3	1	1	1	3	1	1	1	1	1	3	1	1	3	3	1	3	1	3	1	1	3	3	1	3	1	1	1	3	1	1	1	1	3	3	1	1	3	3	1	3	3	3	3	3	1	1	3	3	3	3	3	3	1	1	1	1	1	1	1	1	1	1	1	1	3	3	1	3	3	3	1	3	1	3	3	3	1	3	1	3	1	1	1	3	1	1	1	1	1	3	1	1	1	3	1	3	3	3	3	3	1	1	1	1	1	1	1	1	1	1	3	3	1	3	1	3	1	3	1	1	1	1	3	3	1	3	1	1	1	3	1	3	1	1	1	1	3	3	1	3	1	1	3	3	3	3	1	3	1	1	1	3	1	3	1	3	1	3	1	3	3	3	1	3	3	3	3	3	1	3	1	3	1	3	1	1	1	1	1	3	1	3	3	3	3	3	1	1	3	3	1	3	3	3	1	3	1	3	1	3	1	3	1	1	0	0	3	3	1	3	1	3	3	3	1	3	1	3	1	3	3	3	3	3	1	1	3	3	1	1	3	3	3	3	1	1	1	1	1	3	3	3	3	3	1	3	1	3	1	3	3	3	3	3	1	1	1	3	1	3	3	3	3	3	1	3	1	3	1	1	1	3	1	3	3	3	3	3	1	1	1	1	3	3	1	3	1	3	1	1	1	1	1	1	1	3	1	1	1	3	1	3	1	3	1	3	1	3	1	3	1	3	3	3	1	3	1	3	1	1	1	1	3	3	3	3	1	1	1	3	1	3	1	3	1	1	1	3	1	1	1	3	1	3	1	3	1	1	1	3	1	3	1	1	1	1	1	1	1	3	1	3	3	3	1	3	1	1	3	3	1	1	1	3	3	3	3	3	1	1	1	3	1	1	1	1	3	3	1	3	1	3	1	1	1	1	1	1	3	3	1	1	1	3	3	3	3	3	1	3	1	3	1	3	1	1	3	3	1	1	1	1	1	3	3	3	1	1	1	1	3	3	1	1	1	3	3	3	1	3	3	3	1	1	3	3	3	3	1	3	1	3	1	3	3	3	3	3	1	1	3	3	3	3	1	3	3	3	1	3	3	3	1	3	1	3	1	3	1	3	3	3	3	3	1	3	1	1	3	3	1	1	1	3	1	1	1	3	1	1	1	3	1	3	1	1	1	3	3	3	3	3	3	3	1	3	3	3	1	1	1	3	1	3	1	1	3	3	3	3	1	1	1	3	1	3	1	3	1	3	1	3	3	3	1	1	1	3	3	3	3	3	1	1	1	3	1	3	1	1	1	3	1	1	1	1	1	3	3	3	1	3	3	3	1	1	3	3	3	3	1	1	3	3	1	3	1	3	3	3	3	3	1	3	1	3	1	3	3	3	1	1	1	3	1	3	1	3	1	3	1	3	3	3	3	3	1	3	3	3	3	3	1	1	1	1	1	1	1	3	3	3	3	3	3	3	1	1	1	3	1	1	1	3	1	3	1	3	1	3	1	3	1	3	3	3	1	3	3	3	1	3	3	3	1	3	1	3	1	3	3	3	1	1	1	3	1	1	3	3	3	3	3	3	1	1	3	3	1	3	3	3	1	1	1	3	1	1	3	3	3	3	1	3	3	3	1	1	1	1	1	3	1	3	1	1	1	1	1	1	1	1	3	3	1	3	1	3	1	3	1	1	1	3	3	3	1	1	1	3	1	3	3	3	3	3	1	1	1	1	1	1	3	3	1	3	1	3	3	3	1	1	1	1	1	1	1	1	3	3	1	1	1	3	1	3	1	3	1	1	3	3	1	3	1	3	1	3	3	3	1	3	1	3	1	3	3	3	1	3	1	1	3	3	1	1	1	3	1	1	1	3	1	3	1	3	3	3	1	1	3	3	1	3	1	3	1	1	1	1	1	3	3	3	1	3	1	3	3	3	3	3	1	3	3	3	1	1	1	3	3	3	1	1	3	3	3	3	3	3	1	3	1	3	1	3	1	1	3	3	1	1	1	3	1	3	1	1	1	3	1	1	1	1	3	3	1	3	3	3	3	3	1	1	1	3	1	3	1	1	3	3	1	3	1	3	1	1	3	3	3	3	3	3	1	3	3	3	1	3	1	3	3	3	3	3	1	3	3	3	1	1	1	3	3	3	1	3	1	1	3	3	1	3	3	3	1	1	3	3	3	3	3	3	1	3	1	1	3	3	1	3	1	3	3	3	1	1	1	3	1	1	1	3	1	3	1	3	3	3	1	3	1	3	1	3	1	3	1	3	1	1	1	1	1	3	1	3	3	3	3	3	3	3	3	3	3	3	3	3	1	1	3	3	1	3	3	3	1	3	3	3	3	3	3	3	3	3	3	3	1	1	1	1	3	3	1	3	1	1	3	3	3	3	1	1	3	3	1	1	3	3	1	1	1	1	1	3	1	3	1	3	3	3	1	3	3	3	3	3	1	3	1	3	1	3	3	3	1	3	1	3	3	3	1	3	1	3	1	3	1	3	1	3	1	1	1	1	1	3	1	3	1	3	3	3	1	3	1	1	1	3	1	3	1	3	1	3	3	3	3	3	1	1	1	1	1	1	1	3	3	3	1	3	1	3	3	3	3	3	1	1	3	3	1	3	1	3	1	1	3	3	3	3	1	3	1	1	3	3	1	3	1	3	1	1	1	3	3	3	3	3	1	1	3	3	1	3	1	3	1	3	1	3	1	3	1	3	1	3	3	3	1	3	1	1	3	3	1	1	3	3	1	1	1	1	1	1	1	1	1	1	1	3	1	3	1	3	3	3	3	3	1	1	3	3	3	3	3	3	3	3	3	3	1	3	1	3	1	3	1	3	1	3	1	3	1	3	1	3	1	1	1	3	1	3	1	3	1	3	1	3	3	3	3	3	3	3	1	1	1	3	1	1	1	1	1	3	1	3	1	3	1	3	1	3	1	3	3	3	1	1	1	1	1	3	1	3	1	3	1	3	3	3	1	1	1	3	3	3	3	3	1	3	1	1	3	3	3	3	1	1	1	1	1	1	3	3	1	3	1	3	1	3	1	1	3	3	1	3	1	1	1	3	1	1	1	3	1	3	3	3	1	3	3	3	1	1	1	3	1	3	1	1	3	3	1	3	1	3	1	3	3	3	3	3	3	3	3	3	1	1	1	3	1	3	1	3	3	3	3	3	1	1	1	1	1	1	1	1	1	3	3	3	1	1	3	3	3	3	3	3	1	1	3	3	3	3	1	1	3	3	1	1	1	1	1	3	1	3	1	3	3	3	1	1	3	3	3	3	1	3	3	3	1	1	3	3	1	1	3	3	1	1	1	3	1	3	1	3	3	3	1	3	1	3	3	3	3	3	1	3	3	3	1	1	3	3	3	3	1	3	3	3	1	1	1	3	1	1	3	3	1	1	1	3	1	1	1	3	3	3	3	3	3	3	1	1	1	3	1	1	1	3	3	3	1	1	3	3	1	1	1	3	3	3	1	1	1	1	1	1	3	3	1	1	1	3	1	1	1	1	3	3	1	3	3	3	1	1	1	1	1	3	1	3	1	3	1	3	1	3	1	1	3	3	3	3	1	3	1	1	1	1	3	3	3	3	1	1	1	3	1	1	1	3	3	3	1	1	1	1	3	3	1	3	1	3	1	3	3	3	1	1	0	0	1	3	3	3	1	3	3	3	3	3	1	1	3	3	1	1	3	3	1	1	1	3	1	1	3	3	1	1	3	3	1	3	1	3	1	3	1	3	1	1	3	3	3	3	3	3	1	1	3	3	1	3	1	3	1	3	1	3	3	3	1	3	1	3	1	1	1	3	1	3	1	3	3	3	3	3	1	1	3	3	3	3	3	3	3	3	1	3	1	1	1	3	1	3	3	3	1	3	3	3	1	3	1	3	1	3	3	3	1	3	3	3	1	1	1	3	3	3	1	3	3	3	3	3	3	3	1	3	1	3	1	3	1	3	1	3	1	3	1	3	1	1	3	3	1	3	1	1	1	3	1	3	1	3	3	3	1	3	1	3	1	3	1	3	3	3	1	1	3	3	3	3	1	1	3	3	1	1	3	3	1	3	1	3	1	1	1	1	1	3	1	1	3	3	3	3	3	3	1	3	1	3	1	1	3	3	1	3	1	1	1	3	3	3	1	3	1	3	3	3	1	3	3	3	3	3	3	3	3	3	1	3	1	3	1	3	1	3	1	1	3	3	3	3	1	3	3	3	1	1	1	3	1	3	3	3	1	3	1	3	1	1	1	3	1	3	1	3	3	3	3	3	3	3	1	3	1	1	1	3	1	3	1	3	3	3	1	3	1	1	1	3	3	3	3	3	1	1	1	3	1	3	1	1	1	3	1	1	1	3	1	3	1	1	1	1	3	3	3	3	1	3	1	3	1	3	3	3	3	3	3	3	1	3	3	3	3	3	1	1	1	1	1	3	1	1	1	1	1	3	1	1	1	3	3	3	1	3	1	3	1	3	3	3	3	3	1	3	1	3	3	3	1	3	1	1	3	3	3	3	1	3	1	1	1	3	1	3	1	1	1	3	1	3	1	1	3	3	1	3	1	1	1	3	1	3	1	3	1	3	1	3	1	3	1	3	1	3	1	3	3	3	1	1	1	3	1	3	3	3	1	1	1	1	1	3	3	3	1	3	1	3	1	3	1	3	3	3	3	3	1	1	3	3	1	3	1	3	1	3	3	3	3	3	1	3	1	3	1	3	1	3	3	3	3	3	3	3	1	3	1	1	1	3	1	3	1	3	1	1	3	3	3	3	1	3	3	3	1	3	3	3	1	1	1	3	1	3	1	3	1	1	1	1	1	3	3	3	1	1	1	3	1	3	1	1	1	1	1	1	1	3	1	3	1	1	1	3	3	3	1	3	1	3	3	3	3	3	1	3	1	3	3	3	1	3	3	3	3	3	3	3	1	1	3	3	3	3	3	3	1	3	1	3	1	3	1	3	3	3	1	1	1	1	1	1	1	3	1	3	3	3	1	3	1	3	1	3	1	3	1	3	3	3	3	3	3	3	1	1	3	3	1	3	1	1	3	3	1	3	1	1	1	3	3	3	1	1	1	1	3	3	1	1	1	3	1	3	3	3	1	3	1	1	3	3	3	3	1	1	1	3	3	3	1	3	1	1	1	3	1	3	1	1	1	1	3	3	1	3	1	3	1	3	3	3	1	3	1	1	1	1	1	3	1	3	1	3	1	3	1	3	1	3	1	3	1	3	1	3	1	1	1	3	1	3	1	3	1	1	1	3	1	3	1	3	1	1	1	3	1	1	3	3	1	3	1	3	1	3	1	3	1	3	1	3	1	3	1	1	1	3	1	3	1	3	1	3	1	3	1	3	1	3	1	3	1	1	1	1	1	3	3	3	1	3	1	3	1	1	1	3	3	3	1	3	1	3	3	3	1	1	1	1	1	3	3	3	1	3	1	3	3	3	1	3	1	1	3	3	1	1	3	3	1	1	1	3	1	1	3	3	3	3	1	1	1	3	1	3	1	1	1	3	3	3	1	1	3	3	3	3	1	1	3	3	1	1	1	3	1	1	1	3	3	3	1	3	1	1	1	1	3	3	3	3	3	3	1	1	3	3	1	1	1	1	1	1	1	3	1	1	3	3	1	3	1	3	1	3	1	3	1	3	3	3	1	3	1	3	1	3	3	3	3	3	1	1	1	3	1	1	1	1	1	3	1	3	3	3	1	3	1	1	1	3	1	3	1	1	1	3	1	3	1	1	1	3	1	1	1	3	3	3	1	3	3	3	1	1	1	3	1	3	1	3	1	1	3	3	1	1	3	3	1	1	1	1	3	3	1	1	1	1	1	3	1	1	1	3	1	3	1	3	3	3	1	3	1	1	3	3	1	3	1	3	1	1	1	3	3	3	1	3	1	3	3	3	1	1	1	1	3	3	3	3	1	3	1	1	1	3	1	1	1	1	1	3	1	1	1	3	3	3	1	1	1	1	1	3	1	1	1	1	1	3	1	1	1	1	3	3	1	1	3	3	1	3	1	3	3	3	3	3	3	3	3	3	1	3	1	3	3	3	1	3	1	3	3	3	3	3	1	3	1	1	3	3	3	3	1	1	3	3	1	3	1	1	1	1	3	3	3	3	1	1	3	3	1	1	1	3	1	1	1	1	3	3	3	3	3	3	1	3	1	3	1	3	1	3	1	3	1	3	1	3	1	3	1	3	3	3	1	1	1	3	1	3	3	3	1	3	3	3	1	3	1	1	3	3	1	3	3	3	1	1	1	1	3	3	1	3	1	1	1	3	1	1	1	1	3	3	1	3	1	1	1	3	3	3	1	3	1	3	1	3	1	3	3	3	1	1	3	3	1	3	1	1	1	3	1	3	1	1	1	1	3	3	1	3	3	3	1	3	1	1	3	3	3	3	1	1	1	1	1	3	1	1	1	1	1	3	1	1	1	1	1	1	1	3	3	3	1	3	1	1	1	1	3	3	1	3	1	1	3	3	1	1	1	3	3	3	3	3	1	3	3	3	3	3	3	3	3	3	1	1	3	3	3	3	1	1	1	3	1	3	1	1	3	3	1	1	1	1	1	3	3	3	3	3	3	3	3	3	3	3	3	3	1	1	1	3	3	3	3	3	1	1	1	1	1	3	1	1	3	3	3	3	1	1	1	3	3	3	3	3	1	3	1	3	1	3	1	3	1	3	1	3	1	3	3	3	3	3	3	3	1	1	1	3	3	3	3	3	3	3	1	1	1	3	1	1	1	1	3	3	1	1	3	3	1	1	1	3	1	1	1	3	1	3	1	3	3	3	1	3	1	3	1	3	1	3	1	3	1	3	1	1	3	3	1	3	1	3	1	3	1	3	1	1	1	1	1	1	3	3	3	3	1	3	3	3	1	3	1	1	3	3	1	1	1	1	1	1	1	1	3	3	1	1	1	1	1	3	1	1	1	1	1	1	1	3	1	3	3	3	1	1	1	3	1	1	3	3	1	1	1	3	1	3	3	3	1	3	1	3	3	3	1	3	1	1	3	3	1	3	1	3	1	1	1	3	3	3	1	3	3	3	1	1	1	3	1	1	1	3	1	1	1	3	3	3	1	3	1	1	1	1	1	3	3	3	1	1	1	3	1	3	1	3	1	3	1	3	3	3	1	1	3	3	1	3	1	3	1	1	3	3	3	3	1	3	3	3	3	3	1	3	1	3	3	3	3	3	1	1	1	3	1	1	1	3	3	3	1	3	1	1	1	3	1	1	3	3	1	1	3	3	1	3	1	3	1	1	1	3	1	3	1	3	3	3	1	1	3	3	1	3	3	3	1	3	1	1	1	1	1	3	1	3	1	3	1	3	1	3	1	3	3	3	1	1	1	3	3	3	1	3	3	3	1	3	1	1	1	3	1	1	3	3	1	1	3	3	3	3	1	3	1	1	1	3	1	3	1	1	1	1	1	1	3	3	1	3	1	1	1	1	1	3	3	3	1	3	1	1	1	1	3	3	1	3	1	3	1	3	1	1	1	3	1	1	3	3	1	3	1	3	1	3	1	3	1	3	1	1	1	1	1	3	1	1	1	1	3	3	1	1	1	3	1	3	1	3	1	1	1	3	1	3	1	3	3	3	3	3	1	3	1	1	1	1	1	3	1	3	1	3	1	3	1	3	1	3	1	3	1	3	1	1	1	3	1	3	1	3	3	3	3	3	3	3	1	1	1	3	1	3	1	3	3	3	1	3	3	3	1	1	1	3	1	1	3	3	3	3	3	3	1	1	3	3	1	3	1	1	3	3	1	3	1	3	1	1	1	3	1	1	1	1	3	3	3	3	1	3	1	3	1	3	1	3	1	1	1	1	1	3	1	3	3	3	3	3	1	1	1	1	1	3	1	3	1	3	1	1	1	3	1	3	1	1	1	1	1	3	1	1	1	3	1	3	3	3	3	3	1	1	1	1	1	3	1	1	3	3	1	3	1	3	3	3	3	3	3	3	1	1	1	1	1	3	1	3	1	3	1	3	1	1	1	1	1	1	3	3	1	1	3	3	1	3	1	1	1	3	1	1	1	1	1	3	3	3	1	1	1	3	1	3	3	3	1	1	1	1	3	3	1	1	3	3	1	3	1	1	3	3	1	1	1	3	1	3	3	3	1	1	3	3	3	3	1	3	3	3	1	3	1	3	1	1	1	1	1	3	1	1	1	3	1	1	1	3	1	3	3	3	1	3	1	3	1	3	1	1	1	3	1	1	1	3	3	3	1	1	1	1	1	3	3	3	1	1	1	3	1	3	1	1	1	3	1	3	1	1	3	3	1	3	1	3	1	3	3	3	3	3	1	3	1	1	1	1	3	3	1	1	3	3	3	3	1	3	3	3	3	3	1	3	1	1	3	3	1	3	3	3	3	3	1	3	1	3	3	3	1	3	1	1	1	1	3	3	1	3	1	3	1	3	1	3	3	3	1	3	1	3	1	1	3	3	3	3	1	1	1	3	3	3	3	3	1	3	3	3	1	1	3	3	1	3	1	3	3	3	3	3	1	3	1	3	3	3	3	3	1	3	1	3	3	3	3	3	1	1	1	1	3	3	1	3	1	3	3	3	3	3	3	3	1	3	1	3	1	3	1	3	1	3	1	3	3	3	1	3	1	3	3	3	1	1	1	3	3	3	1	3	3	3	3	3	3	3	1	1	1	1	1	3	1	3	1	3	1	3	3	3	3	3	1	1	1	3	3	3	1	3	1	3	1	1	1	3	1	1	1	1	1	1	1	1	1	1	1	3	1	3	1	1	3	3	1	3	1	3	3	3	1	3	1	1	3	3	3	3	3	3	1	3	1	1	1	1	3	3	1	1	1	1	3	3	3	3	1	3	1	3	1	1	1	3	1	1	1	1	1	1	1	1	1	3	1	3	1	3	1	3	1	3	1	1	1	3	1	1	3	3	1	1	3	3	3	3	1	3	1	3	3	3	3	3	1	3	3	3	3	3	3	3	1	1	3	3	1	3	3	3	3	3	3	3	1	3	1	3	1	1	1	3	1	1	1	3	1	1	1	3	1	3	1	3	1	3	3	3	1	1	1	3	1	3	1	3	1	3	3	3	1	3	1	3	1	3	1	3	3	3	1	3	1	1	1	3	3	3	3	3	1	3	1	3	3	3	1	3	3	3	1	1	1	3	3	3	1	3	1	1	3	3	1	3	1	3	1	3	3	3	3	3	1	3	1	3	1	1	1	3	1	1	1	3	3	3	1	3	3	3	1	3	1	1	3	3	1	3	3	3	1	3	1	3	1	3	1	1	3	3	1	1	3	3	1	1	3	3	3	3	3	3	1	1	3	3	1	1	1	3	3	3	1	1	1	3	1	1	3	3	1	1	3	3	1	1	3	3	1	3	1	3	1	3	1	1	1	3	3	3	1	3	3	3	3	3	1	3	1	3	1	3	1	3	3	3	1	3	1	3	1	3	1	1	1	1	1	1	3	3	1	3	3	3	1	3	1	1	1	1	1	3	1	1	1	1	3	3	1	3	1	3	3	3	1	3	1	3	1	3	3	3	1	3	1	1	3	3	1	1	1	3	3	3	3	3	1	3	1	3	1	3	1	3	3	3	1	3	1	3	3	3	3	3	1	1	3	3	1	1	1	3	1	3	1	3	1	3	3	3	1	3	1	3	3	3	1	3	1	3	3	3	1	3	3	3	3	3	1	1	1	1	1	1	3	3	1	3	3	3	3	3	3	3	3	3	1	1	1	1	1	1	1	1	1	1	1	1	1	1	1	1	1	1	1	3	1	1	3	3	1	3	1	3	1	3	3	3	1	3	1	1	3	3	1	3	1	1	3	3	1	3	1	1	3	3	1	3	3	3	3	3	3	3	1	3	1	3	1	3	1	1	1	3	1	3	3	3	1	1	1	1	3	3	1	3	3	3	3	3	3	3	3	3	1	3	1	1	3	3	3	3	3	3	1	3	1	1	1	3	1	1	3	3	1	1	1	1	1	3	3	3	1	3	3	3	1	1	1	3	1	3	1	3	1	3	3	3	1	3	1	3	1	3	1	3	3	3	1	3	1	3	1	1	3	3	1	3	1	3	1	1	1	1	1	1	3	3	1	1	1	1	1	3	3	3	3	3	3	3	3	3	3	3	1	1	1	3	1	3	1	3	1	3	3	3	3	3	3	3	1	1	3	3	1	1	1	3	3	3	1	3	1	3	1	3	1	1	1	1	1	1	1	1	1	1	1	1	1	1	1	3	3	3	3	3	1	3	3	3	3	3	1	3	1	3	3	3	1	3	1	3	1	3	3	3	1	1	3	3	3	3	1	3	1	3	3	3	1	1	1	3	1	3	1	1	1	3	3	3	1	3	1	1	3	3	3	3	1	1	1	3	1	3	1	3	1	1	1	3	3	3	3	3	1	1	1	3	1	3	1	1	3	3	3	3	1	1	3	3	1	3	3	3	1	1	1	3	1	1	1	3	3	3	1	3	1	3	1	3	1	1	1	1	1	3	1	3	1	1	1	3	1	1	3	3	1	3	1	3	1	3	1	3	1	1	1	3	1	3	3	3	1	3	1	3	3	3	1	3	1	3	1	1	1	3	1	1	1	1	3	3	1	3	1	3	1	3	1	1	3	3	1	3	1	3	1	1	1	3	1	1	3	3	3	3	1	1	3	3	1	3	1	3	3	3	1	3	1	3	3	3	1	3	1	1	1	1	3	3	1	3	3	3	3	3	1	3	3	3	1	1	1	3	1	3	1	1	1	3	3	3	1	1	1	3	1	3	3	3	1	3	1	3	1	3	1	1	1	3	3	3	1	3	1	3	3	3	3	3	1	3	1	3	1	1	3	3	1	1	1	1	1	1	1	1	1	3	3	3	1	3	1	3	1	3	3	3	3	3	1	3	3	3	1	3	3	3	3	3	1	3	1	1	1	1	3	3	3	3	1	3	1	3	1	3	1	3	1	1	1	3	3	3	1	3	3	3	3	3	1	1	1	1	1	3	1	3	3	3	1	3	1	1	1	3	1	1	3	3	3	3	3	3	3	3	1	3	3	3	1	3	3	3	1	1	3	3	1	3	3	3	1	3	1	1	1	3	1	3	3	3	3	3	1	3	1	3	1	3	1	3	1	3	1	3	1	3	1	1	1	1	3	3	1	1	3	3	3	3	1	3	3	3	3	3	3	3	3	3	3	3	1	3	1	1	1	1	1	1	3	3	1	3	1	3	3	3	1	3	1	1	1	1	3	3	1	3	3	3	1	3	1	1	1	3	1	3	3	3	1	1	1	3	1	1	1	1	3	3	1	3	1	1	1	3	1	1	1	3	1	3	3	3	3	3	1	1	1	3	3	3	3	3	1	3	1	1	1	1	1	3	1	3	3	3	3	3	1	3	3	3	1	1	1	3	3	3	1	3	1	3	1	1	1	3	3	3	1	3	1	1	1	1	3	3	1	3	1	3	1	3	1	1	3	3	1	3	1	1	3	3	3	3	1	1	1	1	3	3	1	3	3	3	1	1	3	3	1	3	1	3	1	1	1	3	1	1	3	3	1	1	3	3	1	1	3	3	1	1	1	3	3	3	1	1	1	3	1	3	1	1	1	3	3	3	3	3	3	3	3	3	1	3	1	1	3	3	1	3	1	3	1	3	1	3	1	3	1	1	1	3	0	0	1	3	1	1	1	3	1	3	1	3	1	1	1	3	1	1	3	3	1	3	1	1	3	3	1	1	3	3	3	3	3	3	1	1	3	3	3	3	1	3	1	3	1	3	1	1	3	3	1	1	1	3	1	1	1	3	3	3	1	1	1	3	1	3	3	3	1	3	1	3	1	3	1	3	1	3	1	3	1	3	3	3	3	3	1	3	1	3	1	1	3	3	1	1	1	3	1	3	1	1	1	1	1	3	1	1	1	3	1	1	1	3	1	3	1	3	1	3	1	3	3	3	1	1	1	1	3	3	1	1	1	3	3	3	1	3	1	1	1	3	1	1	1	3	1	1	1	3	1	3	1	1	3	3	3	3	1	3	1	1	3	3	1	3	1	3	1	3	1	3	1	3	1	3	1	3	3	3	1	1	1	3	1	1	1	1	1	3	1	3	1	3	1	1	1	1	1	1	1	3	3	3	1	3	3	3	1	3	3	3	1	3	1	3	3	3	3	3	1	3	3	3	1	1	3	3	1	3	1	1	1	1	3	3	3	3	3	3	3	3	3	3	1	3	1	1	3	3	1	3	3	3	1	3	3	3	1	3	1	3	1	3	3	3	3	3	3	3	1	3	1	3	3	3	3	3	1	3	3	3	1	3	1	3	1	1	1	1	1	3	1	1	3	3	1	3	1	1	1	3	1	1	1	3	1	3	1	3	1	3	3	3	3	3	1	1	3	3	1	3	1	3	3	3	1	1	3	3	3	3	1	3	1	3	1	3	1	3	1	3	1	1	3	3	3	3	1	3	1	1	1	1	1	3	1	3	3	3	1	1	1	3	3	3	3	3	1	3	1	3	3	3	3	3	1	1	3	3	1	3	3	3	1	3	1	3	1	1	3	3	1	3	3	3	3	3	1	3	1	3	3	3	3	3	3	3	3	3	1	3	1	3	1	3	1	3	3	3	1	3	3	3	1	1	1	1	1	3	1	1	1	3	3	3	1	3	3	3	3	3	1	3	1	3	1	1	1	1	3	3	3	3	3	3	3	3	1	3	3	3	1	3	3	3	1	3	1	1	1	1	1	3	1	1	1	3	1	1	1	3	1	3	1	3	1	3	1	3	3	3	1	1	1	3	1	1	3	3	3	3	3	3	1	1	3	3	1	3	1	3	1	3	1	3	1	3	1	1	3	3	1	3	3	3	1	3	3	3	3	3	3	3	1	3	1	1	1	1	1	3	1	3	1	3	1	1	3	3	1	1	3	3	1	3	1	3	1	1	3	3	1	3	1	3	1	3	3	3	3	3	1	1	3	3	1	1	1	3	1	3	1	3	1	3	1	1	1	3	3	3	3	3	1	3	1	3	1	3	3	3	1	3	3	3	3	3	1	3	1	3	1	3	3	3	1	1	1	3	3	3	1	1	3	3	3	3	1	1	1	1	3	3	3	3	1	1	3	3	1	3	3	3	3	3	3	3	1	3	1	1	3	3	1	3	1	3	1	3	3	3	1	3	1	1	1	3	1	1	1	1	1	1	1	3	3	3	3	3	1	1	1	3	1	3	1	3	1	3	1	1	3	3	3	3	1	3	1	3	1	3	1	3	1	1	1	1	3	3	1	3	3	3	1	3	3	3	1	3	1	3	1	1	1	3	1	3	1	3	1	3	1	1	1	3	1	1	3	3	3	3	3	3	1	1	3	3	3	3	1	1	1	1	1	1	3	3	3	3	1	3	1	1	1	1	3	3	1	1	1	1	3	3	1	3	3	3	1	3	3	3	3	3	3	3	1	1	1	1	1	3	1	1	1	1	1	3	3	3	1	3	1	1	1	3	3	3	1	3	1	1	1	3	3	3	1	1	1	1	1	1	1	3	3	3	1	3	3	3	1	3	1	1	1	3	1	3	3	3	3	3	1	1	1	1	1	3	3	3	3	3	3	3	1	3	1	1	1	1	1	1	1	3	1	1	1	3	3	3	1	3	3	3	1	3	1	1	1	1	3	3	1	3	1	3	1	3	1	3	3	3	1	3	1	3	3	3	1	3	3	3	1	3	1	3	1	3	1	3	1	3	3	3	3	3	3	3	1	3	3	3	1	1	1	3	1	1	1	3	1	3	1	1	1	1	1	3	1	3	1	3	3	3	3	3	1	3	1	1	1	3	1	1	1	1	1	3	3	3	1	1	1	3	1	3	1	3	1	3	1	1	1	3	1	1	1	3	3	3	3	3	3	3	1	1	3	3	1	3	1	3	1	1	1	3	3	3	1	3	1	3	1	1	1	1	1	3	1	1	3	3	3	3	1	3	3	3	1	1	3	3	3	3	3	3	3	3	1	1	1	3	3	3	3	3	1	3	1	3	3	3	3	3	3	3	1	3	3	3	1	3	1	3	1	3	3	3	3	3	1	1	1	1	1	1	1	3	3	3	1	1	1	3	3	3	1	3	1	3	1	3	1	1	1	3	3	3	3	3	3	3	1	3	1	3	3	3	1	3	1	1	1	3	3	3	1	1	1	3	1	1	3	3	1	3	1	3	1	1	1	1	1	3	1	3	1	3	1	3	1	3	1	3	1	1	1	3	3	3	1	3	1	1	1	3	3	3	1	3	3	3	1	1	3	3	1	3	3	3	1	3	1	3	1	3	3	3	1	3	1	1	1	1	3	3	1	1	1	3	1	3	3	3	1	3	1	3	3	3	3	3	1	3	1	1	1	1	1	1	1	1	1	3	1	3	1	3	1	3	3	3	1	3	1	3	1	1	1	3	3	3	3	3	1	3	1	3	1	1	3	3	3	3	1	3	1	3	3	3	1	3	3	3	3	3	1	3	1	3	1	3	1	3	1	3	1	1	3	3	1	1	1	3	1	3	1	1	1	3	1	3	1	3	1	3	1	3	1	1	1	3	1	3	1	1	1	3	3	3	3	3	3	3	3	3	1	3	1	3	1	3	3	3	1	3	1	1	1	3	3	3	1	3	3	3	1	1	1	3	1	3	3	3	1	1	3	3	3	3	3	3	1	1	1	3	3	3	3	3	1	3	1	1	1	1	1	3	1	3	3	3	1	1	3	3	1	3	1	3	1	3	1	3	1	3	3	3	1	1	3	3	1	3	3	3	3	3	3	3	1	1	3	3	1	1	3	3	1	1	1	3	1	1	1	3	1	1	1	1	1	3	3	3	1	3	1	3	1	3	3	3	1	1	1	3	3	3	1	3	1	3	1	3	3	3	3	3	1	3	1	3	1	1	3	3	1	3	3	3	1	3	3	3	1	1	3	3	3	3	3	3	3	3	1	1	1	3	1	3	1	3	3	3	1	1	1	3	1	3	1	1	1	3	1	1	3	3	3	3	3	3	3	3	3	3	1	3	1	3	1	1	3	3	3	3	1	3	1	1	3	3	1	3	1	1	1	3	1	3	1	3	1	3	3	3	1	3	1	1	1	3	1	1	1	3	1	1	1	1	1	3	1	3	1	3	3	3	1	1	1	1	1	3	1	3	1	3	3	3	3	3	1	1	3	3	1	1	1	1	1	1	1	1	3	3	3	3	3	3	1	3	1	3	1	1	1	3	1	3	1	3	1	1	1	3	1	3	1	1	1	3	1	3	1	1	1	3	1	3	1	3	1	1	1	3	3	3	1	3	3	3	1	1	3	3	1	3	1	3	1	3	1	3	3	3	3	3	1	3	3	3	3	3	3	3	1	1	3	3	1	3	3	3	3	3	1	3	3	3	1	3	1	3	3	3	1	3	1	3	1	1	3	3	1	3	1	3	3	3	1	3	1	1	1	3	3	3	1	3	1	1	1	3	3	3	3	3	1	3	1	1	1	3	1	3	1	3	1	3	1	1	1	3	1	3	1	1	1	3	1	3	1	3	3	3	1	3	3	3	1	1	1	3	1	3	3	3	1	1	1	3	1	1	1	3	3	3	1	3	1	1	3	3	1	1	1	1	1	3	3	3	3	3	1	3	3	3	1	1	1	1	1	3	1	1	1	3	1	3	1	3	3	3	1	3	3	3	1	3	3	3	1	3	1	1	3	3	1	1	1	3	1	3	1	1	3	3	3	3	3	3	3	3	1	3	1	3	1	3	1	3	1	3	1	3	3	3	1	1	1	1	1	1	3	3	1	1	1	1	1	3	1	1	1	3	1	3	1	3	3	3	1	1	1	3	1	1	1	3	1	3	3	3	1	1	3	3	3	3	3	3	1	1	1	3	1	1	1	3	1	1	3	3	1	1	3	3	1	3	1	3	1	1	1	3	3	3	1	1	1	3	1	3	1	3	3	3	1	1	1	1	3	3	3	3	1	3	1	3	1	3	1	1	3	3	3	3	1	3	1	3	1	3	3	3	3	3	3	3	3	3	1	3	1	3	1	3	1	3	1	3	1	3	1	3	1	3	3	3	1	3	3	3	1	3	1	3	1	3	3	3	3	3	1	3	1	1	1	3	1	3	3	3	1	1	1	1	1	3	3	3	1	3	1	3	1	3	3	3	1	3	3	3	1	3	1	3	1	3	1	3	3	3	3	3	3	3	3	3	3	3	3	3	1	3	1	3	1	3	1	3	1	3	3	3	3	3	1	3	3	3	1	3	1	3	1	1	1	3	3	3	3	3	1	3	3	3	1	3	3	3	1	3	1	1	3	3	1	1	1	1	1	1	3	3	3	3	3	3	3	3	1	3	1	1	1	1	1	3	1	1	3	3	3	3	1	3	1	3	1	1	1	3	1	3	3	3	3	3	3	3	1	1	3	3	3	3	1	3	3	3	1	3	3	3	3	3	1	1	1	3	3	3	1	1	3	3	3	3	1	3	3	3	3	3	1	1	3	3	3	3	1	1	3	3	1	3	1	1	3	3	1	1	1	3	3	3	3	3	3	3	1	1	3	3	1	1	1	3	1	3	3	3	1	3	1	1	1	3	1	3	3	3	1	3	1	3	1	1	1	1	1	3	1	3	1	3	3	3	1	3	1	3	3	3	3	3	1	3	1	3	1	1	1	3	1	1	3	3	1	1	3	3	1	3	1	3	1	1	3	3	1	1	1	1	1	1	1	1	1	1	1	1	1	1	1	3	1	1	3	3	1	3	3	3	3	3	1	3	3	3	3	3	1	1	1	1	1	1	3	3	1	1	3	3	1	1	1	3	1	1	3	3	3	3	1	3	1	3	3	3	1	3	3	3	1	3	1	3	3	3	1	1	3	3	3	3	3	3	1	3	3	3	3	3	1	3	1	3	1	1	3	3	3	3	1	1	3	3	1	3	1	3	1	1	1	1	1	1	1	3	1	3	1	3	3	3	1	3	3	3	1	1	1	3	1	3	1	3	1	1	1	3	3	3	1	3	1	3	1	3	1	3	1	3	3	3	3	3	3	3	1	3	1	1	1	1	1	1	1	1	3	3	1	3	1	1	3	3	1	3	1	3	1	1	1	1	1	3	1	1	1	1	3	3	1	1	1	3	1	1	1	1	3	3	1	1	1	3	3	3	1	1	1	1	1	1	1	1	1	3	1	3	1	1	3	3	3	3	1	1	1	1	1	1	3	3	1	3	1	3	3	3	3	3	1	1	3	3	1	3	1	1	1	3	1	1	1	3	1	1	1	1	3	3	1	1	1	1	1	1	3	3	1	1	3	3	1	1	1	1	1	3	1	1	1	1	1	1	1	1	1	3	3	3	1	3	1	1	1	3	1	3	1	3	3	3	1	3	1	3	1	1	1	3	1	3	1	3	3	3	1	1	3	3	3	3	3	3	1	1	1	1	3	3	1	3	3	3	1	1	3	3	3	3	1	1	3	3	3	3	1	3	3	3	1	1	1	3	1	1	1	1	3	3	3	3	1	3	1	3	1	1	3	3	1	1	1	1	3	3	1	3	3	3	3	3	3	3	1	3	3	3	3	3	3	3	1	3	1	3	3	3	1	3	1	1	3	3	1	3	3	3	1	1	1	3	1	3	1	3	1	3	1	3	1	1	1	3	3	3	1	1	1	1	1	3	1	3	3	3	1	1	1	3	1	1	1	3	1	3	3	3	1	1	1	1	1	3	1	3	1	3	1	3	1	3	1	1	1	3	1	3	3	3	1	1	3	3	3	3	3	3	1	3	3	3	1	1	1	3	3	3	3	3	1	3	3	3	1	3	1	1	3	3	1	3	1	3	1	1	1	3	3	3	1	3	1	3	1	3	1	3	1	1	1	3	1	1	1	1	1	3	1	3	1	1	1	3	3	3	1	3	3	3	1	3	1	3	1	1	3	3	1	1	1	3	1	1	1	3	3	3	1	3	3	3	1	1	1	3	1	1	1	3	1	3	1	3	3	3	1	3	3	3	3	3	3	3	1	3	1	3	3	3	1	1	1	1	1	3	1	3	1	3	1	3	1	1	1	1	3	3	3	3	3	3	1	3	0	0	1	3	1	3	1	3	1	3	3	3	1	3	1	1	3	3	1	3	1	1	3	3	1	1	1	1	1	3	1	3	1	3	1	3	3	3	1	1	1	1	3	3	1	3	1	1	3	3	3	3	1	3	1	3	1	3	1	1	1	3	1	3	1	1	3	3	3	3	3	3	3	3	1	3	3	3	3	3	1	3	1	1	3	3	1	3	1	1	1	1	1	3	3	3	1	1	1	1	1	1	1	3	1	3	1	3	3	3	3	3	3	3	1	1	1	1	1	3	1	3	1	3	1	3	3	3	3	3	1	3	1	3	1	3	1	3	1	1	3	3	1	1	3	3	3	3	1	3	3	3	1	3	3	3	1	3	1	3	1	1	1	1	1	3	1	3	3	3	1	1	1	3	3	3	1	1	3	3	3	3	1	3	3	3	1	1	1	3	1	1	1	3	1	3	1	3	1	3	1	3	1	1	1	3	3	3	1	3	1	1	1	3	3	3	3	3	3	3	1	3	3	3	1	1	1	3	1	1	1	1	3	3	1	1	3	3	1	3	3	3	1	3	1	1	1	1	3	3	1	3	3	3	1	3	1	3	3	3	1	3	1	1	1	1	1	3	1	3	3	3	1	1	1	3	1	3	1	1	1	3	1	3	1	3	3	3	1	3	3	3	1	3	1	3	1	1	1	3	1	3	1	1	3	3	1	3	3	3	1	3	1	3	1	3	1	3	1	3	1	3	3	3	1	3	3	3	1	3	1	1	1	3	1	1	3	3	3	3	1	1	3	3	1	3	1	3	1	1	1	1	3	3	1	3	1	3	3	3	1	1	1	3	3	3	3	3	1	3	1	1	1	3	1	1	1	1	1	3	1	3	3	3	3	3	3	3	3	3	1	1	1	1	3	3	1	1	3	3	1	1	1	1	1	3	1	3	1	1	1	3	1	1	1	1	3	3	1	1	1	1	1	1	1	1	1	3	1	3	1	3	3	3	3	3	1	3	1	3	3	3	3	3	3	3	1	3	1	3	1	1	3	3	1	1	1	3	1	3	3	3	3	3	1	1	1	3	1	1	1	1	1	3	1	3	3	3	1	3	1	3	1	3	1	3	3	3	1	1	1	1	1	3	3	3	1	3	3	3	1	3	1	1	3	3	1	1	1	1	3	3	3	3	1	3	1	1	1	3	1	1	1	3	1	1	1	3	1	1	1	3	1	1	1	3	3	3	3	3	3	3	1	1	3	3	1	1	1	3	3	3	1	3	3	3	1	1	1	3	1	3	1	3	3	3	1	3	3	3	3	3	1	3	1	1	1	1	1	1	1	3	1	3	1	3	3	3	1	3	1	1	1	1	1	3	1	3	1	1	1	3	1	3	1	1	1	3	3	3	1	3	1	3	3	3	3	3	3	3	3	3	1	3	1	3	3	3	3	3	1	3	3	3	1	3	1	1	1	3	1	1	1	3	1	3	3	3	3	3	1	1	1	1	1	3	1	1	3	3	3	3	1	1	1	1	3	3	3	3	3	3	1	3	1	1	1	3	3	3	3	3	1	1	1	1	1	1	1	3	1	1	1	3	1	1	1	1	3	3	1	1	1	3	3	3	1	3	1	1	1	1	1	3	1	1	3	3	1	3	1	3	1	1	1	3	1	3	3	3	1	3	1	3	1	3	1	3	1	3	1	3	1	3	1	1	1	3	3	3	1	3	1	1	3	3	1	1	1	3	1	3	1	3	1	3	3	3	3	3	1	1	3	3	1	3	1	3	1	1	1	3	1	1	1	1	1	1	3	3	1	1	1	1	1	1	1	3	1	3	1	3	3	3	1	3	3	3	1	1	0	0	1	3	1	3	1	1	1	1	1	3	1	3	1	1	3	3	1	1	1	1	1	3	3	3	1	1	1	3	3	3	1	1	3	3	1	3	3	3	3	3	1	3	3	3	1	3	1	1	3	3	1	1	3	3	1	1	3	3	3	3	3	3	1	3	1	1	3	3	3	3	1	1	3	3	3	3	3	3	3	3	1	1	1	3	1	1	1	1	1	1	1	1	1	1	3	3	1	1	3	3	3	3	3	3	3	3	1	1	1	3	3	3	1	1	1	1	3	3	1	3	3	3	3	3	3	3	3	3	3	3	3	3	3	3	3	3	3	3	3	3	0	0	1	1	3	3	3	3	3	3	1	1	3	3	1	1	3	3	1	3	1	1	3	3	3	3	3	3	0	0	3	3	3	3	3	3	3	3	3	3	3	3	3	3
1603_813_17	0	0	1	1	1	3	1	1	3	3	1	1	1	1	1	3	3	3	1	3	3	3	1	1	1	3	3	3	3	3	1	3	1	3	3	3	1	1	1	3	1	3	1	1	1	1	3	3	1	3	3	3	1	1	1	3	1	1	1	3	1	3	1	3	1	3	3	3	1	1	1	1	1	1	1	1	1	3	3	3	1	1	1	1	1	1	1	3	1	3	1	3	3	3	3	3	3	3	1	1	3	3	3	3	3	3	1	3	1	1	1	1	1	1	1	1	1	1	1	1	1	3	1	1	3	3	1	1	3	3	1	1	1	1	1	3	1	1	3	3	3	3	3	3	3	3	1	3	1	1	1	3	3	3	1	1	1	1	3	3	1	1	1	3	3	3	1	3	1	3	3	3	1	1	3	3	1	1	1	1	3	3	3	3	3	3	3	3	1	3	1	3	3	3	3	3	3	3	1	1	1	1	3	3	3	3	1	3	1	1	1	3	1	3	1	3	1	3	1	3	1	3	3	3	3	3	3	3	3	3	3	3	1	3	1	3	3	3	1	3	1	3	1	1	3	3	1	3	1	3	1	1	1	3	1	1	3	3	1	3	3	3	3	3	1	1	3	3	1	1	3	3	1	3	1	1	1	1	1	1	1	3	1	3	1	1	1	3	3	3	1	1	1	1	1	1	1	3	1	3	3	3	1	3	1	3	3	3	1	1	1	3	3	3	1	1	1	3	1	3	1	3	1	3	1	1	1	1	1	3	3	3	1	3	1	1	3	3	1	1	1	3	1	1	1	1	3	3	3	3	1	3	1	3	1	3	1	3	1	1	3	3	3	3	1	1	3	3	3	3	3	3	1	3	1	1	3	3	1	3	1	3	3	3	1	3	1	3	1	1	1	3	1	3	1	3	1	1	3	3	1	3	3	3	1	3	1	3	1	3	1	1	3	3	1	3	3	3	1	3	1	1	1	3	1	3	1	1	1	3	1	3	3	3	1	3	1	1	1	3	1	3	1	1	1	1	1	1	3	3	1	1	1	3	1	3	3	3	3	3	1	3	3	3	1	3	3	3	1	1	1	3	3	3	3	3	1	3	1	3	1	3	3	3	3	3	3	3	1	3	3	3	1	1	1	1	1	1	3	3	3	3	3	3	3	3	1	3	1	3	3	3	1	1	1	3	3	3	1	3	1	3	1	3	1	3	1	1	1	3	1	1	1	3	1	3	3	3	1	1	1	3	1	3	1	1	3	3	1	3	1	3	1	1	3	3	1	3	1	1	1	1	1	1	3	3	1	1	1	3	1	3	3	3	1	3	1	1	1	3	1	1	3	3	1	3	1	3	1	1	1	1	1	3	3	3	1	1	3	3	3	3	3	3	3	3	1	1	1	1	1	1	3	3	3	3	1	3	1	3	1	1	1	1	1	1	1	1	1	3	3	3	1	3	3	3	1	1	3	3	3	3	3	3	3	3	1	3	1	3	1	3	3	3	1	3	3	3	3	3	1	3	1	3	3	3	1	1	1	3	1	3	1	3	3	3	1	1	1	1	3	3	1	3	1	1	3	3	3	3	1	3	1	1	3	3	3	3	1	3	1	3	1	1	3	3	3	3	3	3	1	3	3	3	1	3	1	3	1	3	1	3	3	3	1	3	3	3	3	3	3	3	1	3	1	1	1	1	3	3	1	3	1	3	1	3	1	1	1	3	3	3	1	1	3	3	3	3	1	3	3	3	3	3	3	3	1	3	1	3	3	3	1	3	1	1	1	3	1	3	3	3	1	3	3	3	1	3	1	1	1	3	1	3	1	1	3	3	3	3	3	3	3	3	1	3	3	3	3	3	1	1	1	1	1	3	1	1	3	3	3	3	1	1	1	3	1	3	1	1	1	1	1	3	1	3	1	1	3	3	3	3	1	1	1	3	1	1	3	3	1	3	1	1	1	1	1	3	1	1	1	1	1	1	3	3	1	3	1	3	3	3	1	3	3	3	1	3	3	3	1	3	1	3	1	3	1	3	1	3	1	3	3	3	1	3	1	1	1	3	1	3	1	3	1	3	1	3	1	1	3	3	1	3	3	3	1	3	1	3	1	3	3	3	1	1	3	3	1	1	1	1	3	3	1	3	1	1	1	1	3	3	1	3	1	3	3	3	3	3	1	3	1	3	1	1	3	3	1	3	1	3	1	3	1	3	1	1	3	3	3	3	1	1	3	3	3	3	1	3	3	3	1	3	1	3	1	1	1	3	3	3	1	1	3	3	3	3	1	3	3	3	1	1	1	1	1	3	1	1	1	3	1	3	3	3	1	3	1	3	3	3	1	3	1	3	1	1	1	1	1	1	1	3	1	3	1	1	3	3	1	1	3	3	3	3	1	3	1	3	1	3	1	3	1	1	1	1	1	1	3	3	3	3	1	3	1	1	1	1	3	3	1	3	1	3	3	3	1	3	1	1	1	3	1	1	1	1	3	3	3	3	3	3	1	1	3	3	3	3	1	1	1	3	1	1	3	3	3	3	1	3	1	3	1	1	1	3	1	1	1	3	1	3	1	3	1	1	3	3	3	3	1	3	3	3	1	3	3	3	1	3	1	3	3	3	1	3	1	3	3	3	3	3	1	3	1	3	3	3	1	1	3	3	1	3	1	3	1	3	1	1	1	3	1	1	1	1	1	3	1	1	1	3	3	3	3	3	1	1	3	3	1	1	1	1	3	3	1	1	3	3	1	1	3	3	3	3	3	3	1	1	3	3	1	1	1	1	1	3	1	1	3	3	1	1	1	1	1	3	1	3	1	3	3	3	1	3	1	3	3	3	1	1	3	3	1	1	1	1	1	3	1	3	1	3	1	3	3	3	1	3	1	3	1	1	3	3	3	3	1	3	1	1	1	1	1	1	1	1	1	1	1	3	1	1	3	3	1	1	3	3	1	3	1	3	1	3	1	1	1	3	3	3	3	3	3	3	1	1	1	1	1	1	3	3	3	3	1	3	1	3	1	1	1	3	1	3	1	3	1	1	1	3	1	3	3	3	1	3	1	3	1	3	1	1	1	3	1	3	1	3	1	3	3	3	1	3	1	3	1	3	1	3	1	1	1	1	1	1	1	1	1	1	1	3	3	3	1	3	3	3	1	1	3	3	3	3	3	3	1	3	1	3	1	1	3	3	1	1	1	3	3	3	3	3	1	3	3	3	3	3	1	1	1	3	1	3	1	3	1	3	1	3	1	3	1	3	1	1	1	3	1	3	3	3	3	3	1	1	1	3	1	3	3	3	1	1	1	3	1	3	1	1	1	3	3	3	3	3	1	1	1	1	1	1	1	3	3	3	1	1	1	3	3	3	3	3	1	3	1	1	1	1	1	3	1	3	1	3	1	1	1	1	1	1	1	3	1	1	3	3	1	3	1	3	1	3	3	3	1	3	1	1	1	1	3	3	1	1	1	3	3	3	3	3	1	3	1	1	1	1	1	1	3	3	3	3	1	3	1	3	1	3	3	3	1	1	1	3	1	1	1	3	1	3	3	3	1	3	1	3	1	1	1	1	3	3	3	3	1	3	1	3	1	1	1	1	3	3	1	3	3	3	1	3	1	3	3	3	3	3	3	3	1	3	3	3	3	3	1	3	1	1	3	3	1	1	1	1	1	3	1	3	1	3	1	3	1	1	3	3	1	3	1	1	3	3	3	3	1	3	3	3	1	1	3	3	3	3	1	1	3	3	1	1	3	3	3	3	1	1	1	3	1	3	3	3	3	3	1	3	1	3	1	3	1	3	3	3	1	3	1	1	3	3	3	3	1	1	1	3	1	1	3	3	3	3	3	3	1	1	3	3	3	3	1	1	3	3	3	3	1	1	3	3	1	3	3	3	3	3	3	3	1	1	1	3	1	1	1	3	1	1	3	3	1	3	1	3	1	3	3	3	3	3	1	3	3	3	3	3	3	3	1	1	1	1	1	3	1	1	1	1	1	3	3	3	1	1	1	3	1	3	3	3	1	3	1	3	1	3	3	3	1	3	3	3	1	3	1	1	3	3	1	1	3	3	1	3	1	3	1	3	1	3	1	1	3	3	1	3	3	3	3	3	3	3	1	3	3	3	1	3	1	1	1	1	1	1	1	3	3	3	1	3	3	3	1	1	1	3	1	1	1	3	1	3	1	3	1	3	1	1	1	1	1	3	3	3	3	3	1	1	1	3	3	3	1	3	1	3	1	1	3	3	1	1	3	3	1	1	1	3	3	3	1	1	1	3	3	3	1	3	1	3	3	3	1	1	3	3	3	3	1	3	3	3	1	1	1	3	1	3	1	3	1	3	1	1	1	3	1	3	1	1	1	3	3	3	1	1	1	3	3	3	3	3	3	3	3	3	3	3	3	3	3	3	3	3	1	3	3	3	1	3	1	3	3	3	3	3	1	3	1	3	3	3	1	1	3	3	1	3	1	3	1	1	1	3	1	3	1	3	1	3	3	3	3	3	1	3	1	1	3	3	3	3	3	3	1	1	1	3	3	3	1	1	3	3	1	1	1	3	1	3	1	3	3	3	1	1	1	1	1	3	3	3	1	3	3	3	3	3	3	3	1	1	3	3	1	3	1	3	3	3	3	3	1	3	1	3	3	3	1	1	3	3	3	3	3	3	3	3	1	3	3	3	1	1	1	3	1	1	3	3	1	3	1	3	1	3	3	3	1	3	3	3	1	3	1	3	3	3	1	3	3	3	1	1	1	3	1	3	1	1	1	1	1	1	1	1	1	1	1	3	3	3	1	3	1	3	1	3	3	3	1	1	1	3	3	3	1	3	1	1	3	3	1	3	1	1	1	1	3	3	1	3	3	3	1	3	3	3	1	3	1	1	1	3	1	3	1	3	1	3	1	1	1	1	3	3	1	1	1	3	1	3	1	3	3	3	1	1	1	3	1	3	3	3	1	1	3	3	3	3	1	3	3	3	3	3	1	1	3	3	1	1	3	3	1	3	1	1	1	1	3	3	1	3	3	3	1	3	1	3	3	3	1	3	3	3	1	3	1	3	1	3	1	3	1	3	3	3	1	1	1	1	3	3	1	3	1	3	1	3	1	1	1	1	3	3	1	3	3	3	1	1	1	3	1	1	1	1	1	1	1	3	1	1	3	3	3	3	1	3	1	1	3	3	1	3	3	3	1	3	1	1	1	1	1	1	3	3	1	3	3	3	3	3	1	1	1	1	1	1	1	3	3	3	1	3	1	3	3	3	3	3	3	3	3	3	3	3	1	3	1	3	1	1	1	3	1	1	3	3	1	1	3	3	3	3	1	3	1	1	1	1	1	1	3	3	1	1	1	3	1	1	1	3	3	3	3	3	1	1	3	3	3	3	1	1	1	1	1	3	1	3	1	3	1	3	1	1	1	3	1	3	1	1	1	3	1	3	1	3	1	3	1	1	1	1	1	3	3	3	1	3	1	3	3	3	3	3	1	3	3	3	1	3	1	3	3	3	3	3	1	3	3	3	3	3	1	1	1	3	1	1	3	3	1	1	1	1	3	3	3	3	1	3	1	3	1	3	1	3	3	3	1	1	1	3	3	3	1	1	1	3	1	1	1	3	1	3	3	3	1	1	1	3	1	3	1	3	1	1	1	3	1	3	3	3	1	1	1	3	1	1	1	3	3	3	1	3	1	3	1	3	3	3	3	3	1	3	1	3	1	3	1	1	3	3	1	1	3	3	1	3	3	3	1	3	1	3	1	3	1	3	3	3	1	1	3	3	3	3	3	3	1	3	3	3	3	3	1	3	1	1	1	1	1	3	1	3	1	3	3	3	3	3	1	1	3	3	1	3	1	3	3	3	3	3	1	3	3	3	3	3	3	3	1	1	1	1	3	3	1	1	3	3	3	3	1	3	3	3	3	3	3	3	1	1	1	3	1	3	3	3	1	3	1	1	1	1	1	1	1	3	1	3	1	3	1	3	1	3	0	0	1	3	1	3	1	3	3	3	3	3	3	3	3	3	3	3	3	3	1	3	3	3	1	1	1	1	1	3	1	3	1	3	1	1	1	3	1	3	1	1	1	1	1	3	1	3	1	3	1	3	3	3	3	3	3	3	1	3	1	3	1	1	1	1	1	3	1	3	3	3	3	3	3	3	1	1	1	1	1	1	3	3	1	1	1	3	3	3	1	1	3	3	1	3	3	3	1	1	1	1	1	1	1	1	3	3	1	3	1	3	1	3	3	3	1	3	1	3	1	3	1	3	3	3	1	1	1	1	3	3	3	3	3	3	1	3	1	3	1	3	1	3	1	3	1	3	1	3	1	1	3	3	1	1	1	3	3	3	0	0	1	1	3	3	3	3	1	1	3	3	3	3	3	3	1	1	3	3	1	1	1	3	1	3	3	3	1	1	3	3	3	3	3	3	1	1	1	3	3	3	1	1	1	3	3	3	1	1	1	3	1	3	1	3	1	3	1	3	3	3	1	3	1	1	1	1	1	1	1	1	3	3	1	3	3	3	1	1	3	3	3	3	1	3	1	1	1	3	1	3	1	3	3	3	1	3	3	3	3	3	1	3	1	3	3	3	3	3	3	3	1	3	3	3	3	3	1	3	1	3	1	3	3	3	3	3	3	3	1	3	3	3	3	3	1	1	1	3	1	3	1	1	1	3	1	3	1	1	1	1	1	1	1	3	1	1	1	3	3	3	1	3	1	3	3	3	1	1	3	3	1	1	1	3	1	3	1	1	1	1	3	3	3	3	1	1	3	3	1	3	1	3	1	1	1	3	3	3	1	3	1	3	1	1	1	1	1	3	1	1	1	3	1	1	1	3	1	3	3	3	1	3	3	3	3	3	1	3	1	3	1	3	1	3	1	3	1	1	3	3	1	3	1	3	1	1	1	3	1	1	1	3	1	3	1	3	1	3	1	3	1	3	3	3	3	3	3	3	1	1	3	3	3	3	3	3	1	1	1	3	1	1	1	3	1	3	1	3	1	1	3	3	1	1	1	3	1	1	3	3	1	1	1	1	1	3	1	1	1	3	1	3	3	3	1	1	3	3	3	3	1	1	3	3	1	3	3	3	3	3	1	3	3	3	3	3	3	3	1	1	1	3	1	3	1	1	3	3	1	1	1	1	3	3	1	1	1	3	1	3	1	3	1	1	3	3	1	3	3	3	1	1	1	3	1	1	1	3	3	3	3	3	1	1	3	3	1	3	3	3	1	1	1	3	1	1	1	3	1	3	1	1	3	3	3	3	1	3	3	3	1	3	1	1	1	3	1	1	1	3	1	3	1	3	1	3	1	3	1	3	1	1	1	3	3	3	3	3	1	1	3	3	3	3	1	3	1	3	1	3	1	3	3	3	3	3	3	3	3	3	3	3	3	3	1	1	1	3	1	3	1	3	3	3	3	3	1	3	1	1	1	1	1	3	1	1	3	3	3	3	1	3	3	3	1	1	3	3	3	3	3	3	3	3	3	3	1	1	1	3	1	3	1	3	1	3	1	3	3	3	1	3	1	1	1	1	1	3	1	3	1	1	1	1	3	3	1	3	1	3	3	3	1	1	1	1	3	3	1	3	1	3	3	3	1	3	1	3	3	3	1	3	1	3	1	1	3	3	3	3	1	1	1	1	1	3	1	1	3	3	1	3	1	1	1	1	3	3	1	3	1	3	1	3	1	3	1	3	1	1	1	3	1	1	1	3	1	3	1	1	1	3	1	3	1	1	3	3	1	1	1	3	1	3	1	3	1	3	1	1	3	3	1	1	3	3	1	3	3	3	3	3	1	1	1	3	1	3	1	3	3	3	1	3	3	3	1	1	3	3	1	1	1	3	1	3	1	3	3	3	1	1	1	3	1	1	1	1	3	3	1	3	1	3	1	3	1	1	3	3	1	3	1	3	1	3	1	1	1	1	1	1	1	3	1	1	1	1	1	1	1	1	3	3	1	3	3	3	1	3	1	1	3	3	1	1	3	3	3	3	1	3	1	3	1	3	1	1	1	1	3	3	3	3	3	3	3	3	3	3	1	1	3	3	3	3	1	3	1	1	1	3	1	3	1	3	1	3	3	3	1	3	1	1	1	3	3	3	3	3	3	3	1	3	1	3	1	3	1	1	1	3	1	3	1	1	1	1	1	1	1	1	1	3	1	3	1	3	1	1	1	3	1	3	1	3	1	3	1	3	1	3	1	3	3	3	1	1	1	3	1	3	1	3	1	1	1	3	1	3	1	3	1	3	3	3	1	3	1	3	1	1	3	3	3	3	1	3	1	3	1	3	1	3	1	3	1	1	3	3	1	3	3	3	1	3	3	3	3	3	1	1	3	3	1	3	3	3	1	3	3	3	1	1	3	3	1	3	1	1	3	3	1	1	3	3	1	3	3	3	1	1	1	3	3	3	1	1	1	1	1	1	1	3	3	3	1	1	1	3	1	3	3	3	1	3	3	3	1	1	1	3	1	3	1	1	1	1	3	3	3	3	3	3	1	3	1	3	3	3	1	1	1	3	3	3	1	1	1	1	1	3	1	3	3	3	1	3	1	3	1	3	1	3	1	1	1	3	1	1	3	3	1	1	1	3	3	3	1	1	1	1	3	3	1	3	1	1	1	1	1	1	1	1	1	3	3	3	1	3	1	3	1	3	1	1	1	1	3	3	1	1	1	3	1	3	1	1	1	3	3	3	1	1	1	3	3	3	3	3	3	3	1	3	3	3	3	3	3	3	3	3	3	3	1	3	1	3	1	3	3	3	1	3	3	3	3	3	1	3	1	3	1	3	1	3	1	3	1	1	1	3	3	3	1	3	1	3	3	3	1	3	1	3	1	3	3	3	1	1	1	3	1	1	1	1	1	1	1	1	3	3	1	1	1	3	1	3	1	3	1	3	1	3	1	1	1	3	1	3	1	3	3	3	3	3	3	3	3	3	1	1	1	3	1	1	1	1	1	1	1	3	3	3	1	3	1	3	1	1	3	3	1	1	1	1	1	1	1	1	3	3	1	1	3	3	1	3	1	3	1	3	1	3	1	1	1	3	1	3	3	3	1	1	1	1	3	3	1	3	3	3	1	1	1	3	1	3	1	3	1	3	3	3	1	3	1	3	3	3	1	1	3	3	1	1	1	1	1	1	3	3	1	1	3	3	1	1	1	1	3	3	1	1	3	3	1	1	1	1	1	1	3	3	3	3	1	3	1	1	3	3	3	3	1	3	3	3	1	3	1	3	1	3	1	3	1	3	3	3	3	3	1	1	1	3	3	3	1	3	3	3	3	3	3	3	3	3	1	1	1	3	1	3	1	3	1	1	1	3	1	3	1	3	1	3	1	1	3	3	3	3	3	3	1	3	1	3	1	3	1	3	1	3	3	3	1	3	3	3	1	1	3	3	3	3	1	1	1	3	1	3	1	3	1	3	1	3	1	3	1	3	1	3	1	3	3	3	3	3	3	3	3	3	1	3	1	1	1	3	3	3	3	3	3	3	1	3	1	3	1	3	1	1	3	3	1	3	1	3	1	3	1	3	1	3	1	1	1	1	1	3	1	1	1	3	1	1	3	3	3	3	1	3	1	3	1	3	1	3	3	3	1	3	1	3	3	3	1	3	1	3	3	3	1	3	3	3	1	3	3	3	1	3	1	3	1	3	1	3	1	3	1	3	1	3	1	3	1	1	1	3	3	3	1	3	1	3	1	3	1	1	3	3	3	3	1	3	1	3	1	1	1	3	1	3	1	3	1	3	3	3	1	3	1	1	1	1	1	1	1	1	1	3	3	3	1	3	1	3	1	1	1	3	3	3	3	3	3	3	3	3	1	3	1	3	1	3	3	3	3	3	1	3	1	1	1	3	1	1	1	3	3	3	1	3	1	3	1	1	1	1	1	3	1	1	1	3	1	3	1	1	3	3	1	3	1	1	1	3	3	3	1	3	1	3	3	3	3	3	1	3	1	1	1	1	1	1	3	3	1	1	1	3	1	3	1	3	3	3	1	3	1	1	1	3	3	3	1	1	3	3	1	1	1	3	1	1	1	1	1	3	1	3	3	3	1	3	1	3	1	3	3	3	1	3	1	1	3	3	1	1	1	3	1	3	3	3	1	1	1	3	3	3	1	3	1	3	1	3	3	3	3	3	1	1	1	1	1	3	1	3	3	3	1	3	1	3	1	1	1	3	3	3	1	1	1	1	1	3	1	3	3	3	1	3	3	3	1	3	1	3	1	3	1	3	1	1	3	3	1	1	1	3	3	3	1	3	3	3	1	1	1	1	1	1	1	1	1	1	1	1	1	1	1	1	1	3	1	3	1	1	3	3	3	3	1	1	1	3	1	1	1	3	1	1	1	3	1	3	1	3	1	3	1	3	1	3	3	3	1	3	1	1	3	3	1	1	1	1	1	3	1	3	1	3	3	3	1	3	1	3	1	3	1	3	1	3	3	3	1	3	1	3	1	1	3	3	3	3	3	3	1	1	1	3	1	3	1	1	1	3	3	3	3	3	1	3	1	3	1	1	1	1	3	3	1	1	1	3	3	3	3	3	1	3	1	3	1	1	3	3	1	1	1	3	3	3	1	1	1	1	1	1	1	3	3	3	1	3	1	3	1	1	1	3	1	3	1	3	1	1	1	3	1	3	3	3	1	1	3	3	1	3	3	3	1	3	1	3	1	1	3	3	0	0	3	3	1	3	1	3	1	1	3	3	1	3	3	3	1	3	3	3	1	3	1	1	1	3	3	3	3	3	3	3	3	3	1	1	3	3	1	3	1	1	1	3	1	1	3	3	3	3	1	3	3	3	1	1	1	3	1	1	1	3	3	3	1	3	3	3	1	1	3	3	1	1	1	3	1	1	3	3	1	3	3	3	1	3	1	3	1	3	3	3	3	3	1	1	1	1	3	3	1	3	3	3	1	1	1	1	1	3	1	1	1	3	1	3	3	3	1	3	1	1	3	3	3	3	3	3	1	1	1	1	1	3	1	3	3	3	1	1	1	3	1	1	1	1	1	1	1	1	3	3	1	3	3	3	3	3	1	3	1	3	1	3	1	3	1	3	1	3	3	3	1	1	1	3	1	1	1	3	3	3	1	1	1	1	1	3	3	3	1	3	1	3	1	3	1	3	3	3	1	3	1	3	3	3	1	1	1	3	3	3	1	1	1	1	1	3	1	1	3	3	1	1	3	3	1	3	1	3	1	3	1	3	1	3	1	3	1	3	3	3	1	3	3	3	1	3	3	3	1	1	1	3	3	3	1	3	1	1	1	3	3	3	3	3	1	3	1	1	3	3	1	1	3	3	1	3	3	3	3	3	1	3	3	3	1	1	1	1	1	1	1	3	1	3	3	3	3	3	3	3	1	1	3	3	1	3	3	3	1	1	3	3	3	3	1	3	1	3	1	3	1	1	3	3	3	3	1	3	1	3	1	3	1	1	1	3	1	1	1	1	1	3	1	3	1	3	1	3	1	3	1	3	1	3	1	3	1	1	1	3	1	3	1	1	1	3	1	3	1	3	1	3	1	1	3	3	1	3	1	1	1	3	1	1	1	3	1	3	3	3	1	1	1	3	1	3	1	3	1	1	1	3	1	3	1	1	1	3	1	3	1	3	1	1	3	3	3	3	1	1	1	1	3	3	1	3	1	1	3	3	3	3	1	1	1	3	1	3	3	3	1	1	3	3	1	1	1	1	1	1	1	3	3	3	1	1	1	1	1	3	3	3	1	1	1	3	3	3	3	3	1	3	1	1	1	1	3	3	3	3	3	3	1	3	1	3	3	3	1	3	3	3	1	1	1	3	1	1	1	3	1	1	1	3	1	1	1	3	3	3	3	3	1	1	1	3	1	1	1	3	1	3	3	3	3	3	3	3	1	3	3	3	1	3	1	3	1	3	1	3	3	3	1	1	1	3	3	3	1	3	1	3	3	3	1	3	1	3	3	3	1	3	3	3	1	3	1	1	1	1	1	3	1	1	1	3	1	1	1	1	1	1	3	3	1	1	3	3	1	1	1	1	3	3	1	1	1	1	3	3	3	3	1	3	1	3	1	3	3	3	3	3	1	3	1	3	1	1	1	3	3	3	1	3	1	3	3	3	3	3	1	3	3	3	1	3	1	3	3	3	1	3	1	3	1	3	1	1	1	1	3	3	1	3	3	3	1	1	1	1	1	3	1	3	3	3	1	3	3	3	1	3	3	3	1	1	3	3	1	3	1	1	1	1	1	1	1	1	3	3	1	3	1	3	3	3	3	3	3	3	1	3	3	3	3	3	1	3	1	3	1	3	1	3	1	3	1	1	1	3	3	3	1	3	1	3	1	3	3	3	1	1	1	3	3	3	1	3	3	3	1	3	1	1	1	1	1	3	3	3	1	1	1	1	1	3	3	3	1	3	1	3	1	3	3	3	1	3	1	1	1	3	1	3	1	1	1	1	1	3	1	3	1	3	1	1	1	3	1	3	3	3	3	3	3	3	1	3	1	3	1	3	1	1	1	3	3	3	1	1	3	3	1	3	1	3	3	3	1	3	3	3	1	1	1	1	1	3	1	1	1	1	3	3	1	3	1	1	3	3	1	3	1	1	3	3	1	1	3	3	3	3	3	3	1	3	1	3	3	3	1	1	1	1	3	3	1	3	1	1	3	3	1	3	3	3	3	3	1	1	1	3	1	3	1	1	1	3	1	1	1	3	1	3	3	3	3	3	1	3	3	3	3	3	1	1	1	1	1	3	1	3	1	3	1	1	1	3	1	3	1	3	1	1	1	3	3	3	1	3	1	1	1	3	1	3	3	3	1	3	1	3	1	3	3	3	1	3	3	3	1	1	1	3	3	3	1	3	1	3	1	1	1	3	1	3	1	3	1	3	1	3	3	3	3	3	1	1	3	3	1	1	1	1	1	3	1	3	3	3	1	1	1	3	3	3	1	1	1	1	1	3	1	3	3	3	1	3	1	3	3	3	1	3	1	1	1	3	1	3	3	3	1	1	1	3	1	1	3	3	3	3	1	3	1	3	1	3	1	1	1	3	1	1	1	1	3	3	3	3	1	1	1	3	3	3	1	3	3	3	1	3	1	3	1	3	1	1	3	3	1	1	1	1	1	3	1	3	1	1	1	3	1	3	3	3	1	3	3	3	1	1	1	1	1	3	1	1	1	3	3	3	1	3	1	1	1	3	1	3	1	1	3	3	1	3	3	3	1	3	1	1	1	1	1	3	1	3	3	3	1	3	3	3	1	1	1	1	1	3	1	3	3	3	1	1	1	1	1	3	1	1	1	3	1	1	1	3	1	3	1	1	1	1	3	3	1	1	3	3	3	3	1	3	3	3	3	3	1	1	1	3	1	3	1	1	3	3	3	3	3	3	3	3	1	1	3	3	3	3	3	3	1	1	3	3	1	3	1	3	1	1	1	3	1	1	3	3	1	1	1	1	3	3	1	1	1	3	3	3	1	3	1	3	1	3	1	1	1	3	3	3	3	3	1	1	3	3	1	1	1	3	3	3	3	3	1	3	3	3	1	1	1	3	1	3	1	3	1	3	1	1	1	1	1	3	3	3	3	3	1	1	1	1	3	3	1	1	3	3	1	3	1	3	1	1	1	3	3	3	3	3	3	3	1	1	3	3	1	1	1	3	3	3	1	3	1	3	3	3	1	3	1	3	1	3	1	3	1	3	1	3	3	3	1	1	1	1	3	3	3	3	3	3	1	3	3	3	1	3	1	3	1	3	1	1	1	3	1	3	1	3	1	1	3	3	1	1	1	3	1	3	1	3	1	3	1	1	3	3	3	3	1	1	1	3	3	3	1	3	1	1	1	1	1	1	1	3	1	3	3	3	3	3	1	3	1	1	3	3	1	1	3	3	3	3	1	1	1	3	1	3	1	3	1	1	1	3	3	3	1	1	1	3	1	1	3	3	3	3	1	3	1	1	3	3	1	1	3	3	1	1	1	3	1	1	3	3	1	3	3	3	1	3	1	3	1	1	1	3	1	3	1	3	1	3	3	3	1	3	3	3	1	3	1	1	1	3	1	1	3	3	1	3	1	3	1	3	1	3	1	1	3	3	1	1	3	3	1	3	1	3	1	3	1	1	3	3	1	3	3	3	1	1	1	1	1	3	3	3	1	3	1	1	1	1	1	3	1	3	1	3	1	3	3	3	1	1	1	1	1	3	1	3	1	3	1	3	1	3	1	3	1	3	1	1	1	1	3	3	3	3	1	1	1	3	1	3	1	3	1	1	3	3	1	3	3	3	3	3	1	3	1	3	3	3	1	3	1	3	1	3	1	3	1	3	1	1	1	3	1	3	1	1	1	3	1	3	1	3	3	3	3	3	1	3	1	1	1	3	1	3	1	3	3	3	1	3	1	3	1	3	3	3	3	3	1	1	3	3	1	3	3	3	3	3	1	1	1	3	3	3	3	3	3	3	3	3	1	1	1	1	3	3	3	3	1	3	1	1	3	3	1	3	3	3	1	3	1	3	3	3	3	3	1	3	1	3	1	1	3	3	3	3	1	1	1	3	1	1	1	3	3	3	1	1	1	1	1	3	1	3	1	3	3	3	3	3	3	3	3	3	1	3	1	1	1	1	1	3	1	3	3	3	3	3	3	3	1	3	1	1	3	3	1	1	1	3	3	3	3	3	1	1	1	1	3	3	1	3	1	3	1	3	3	3	1	1	3	3	1	1	3	3	3	3	1	1	1	3	1	3	3	3	1	3	1	3	3	3	3	3	3	3	1	1	1	3	1	3	1	1	3	3	3	3	1	1	1	3	3	3	1	3	1	3	3	3	1	3	3	3	1	3	1	3	1	1	1	1	1	3	1	3	1	3	3	3	3	3	3	3	3	3	1	1	1	1	3	3	1	3	1	3	3	3	3	3	1	3	1	3	1	3	1	3	3	3	3	3	1	3	1	1	1	3	3	3	1	1	3	3	3	3	1	3	3	3	1	3	3	3	3	3	3	3	1	1	1	3	3	3	1	1	1	1	1	3	3	3	1	1	1	1	1	1	1	3	3	3	1	3	1	3	3	3	1	3	1	3	1	3	3	3	3	3	3	3	3	3	1	1	1	3	1	1	1	3	1	1	3	3	3	3	3	3	1	1	3	3	1	3	3	3	1	3	1	1	1	1	3	3	1	1	1	3	1	1	3	3	3	3	3	3	1	1	3	3	3	3	1	1	1	3	1	3	3	3	1	3	3	3	1	3	3	3	1	3	1	3	1	3	1	3	3	3	3	3	1	3	3	3	3	3	1	3	1	3	1	1	1	3	3	3	3	3	3	3	1	3	1	1	3	3	1	3	3	3	3	3	3	3	3	3	3	3	3	3	3	3	1	3	1	3	3	3	1	3	3	3	3	3	1	3	3	3	3	3	3	3	1	3	1	1	1	3	1	3	1	3	1	3	1	1	3	3	3	3	1	3	1	3	1	3	1	1	1	3	1	3	1	3	3	3	3	3	3	3	1	1	3	3	1	1	1	3	1	3	1	3	1	3	3	3	3	3	1	3	1	3	1	3	1	3	1	3	1	3	3	3	1	3	1	1	1	3	1	1	1	1	1	3	3	3	1	3	3	3	1	3	3	3	1	3	1	3	1	3	1	1	3	3	1	3	3	3	1	3	3	3	3	3	3	3	1	3	1	1	1	3	1	1	1	3	1	3	3	3	1	3	1	3	1	1	1	3	1	1	1	3	1	3	1	3	1	3	1	1	1	3	1	1	1	3	3	3	1	3	1	3	1	3	1	3	1	3	1	3	3	3	1	3	1	1	1	3	1	1	1	1	3	3	1	3	3	3	3	3	1	3	1	3	3	3	1	3	3	3	1	3	3	3	1	1	1	1	1	1	1	3	1	3	3	3	1	1	3	3	3	3	1	1	1	3	1	3	1	3	3	3	1	3	3	3	3	3	3	3	3	3	3	3	1	1	1	3	1	3	1	3	3	3	3	3	3	3	1	1	3	3	1	3	1	1	1	3	1	3	1	1	1	1	1	3	3	3	1	3	1	1	3	3	3	3	1	3	1	1	1	3	3	3	3	3	1	3	1	1	1	3	3	3	1	3	1	3	1	3	1	3	3	3	1	3	1	1	3	3	3	3	1	1	1	1	1	3	1	3	1	3	1	3	1	3	1	1	3	3	3	3	3	3	1	3	1	3	1	3	1	3	1	3	1	1	1	1	1	3	1	3	3	3	1	3	1	3	1	3	1	3	3	3	1	3	1	1	1	3	3	3	1	1	1	3	1	3	1	3	1	3	1	3	1	3	1	3	3	3	3	3	3	3	3	3	3	3	1	1	3	3	1	3	1	1	1	3	1	3	3	3	3	3	1	1	1	3	1	1	1	1	1	3	1	1	1	1	3	3	1	3	3	3	3	3	1	3	3	3	3	3	1	3	1	1	3	3	1	3	1	3	1	3	1	1	1	1	1	1	1	3	3	3	1	3	1	1	3	3	1	3	1	3	1	3	1	3	1	3	1	1	1	3	3	3	3	3	3	3	1	3	1	3	1	3	1	3	3	3	1	3	1	3	1	3	3	3	3	3	3	3	3	3	1	1	1	1	1	1	1	3	1	3	3	3	1	3	1	3	1	3	1	1	3	3	1	3	1	3	1	3	1	3	1	1	3	3	1	3	1	3	3	3	1	1	1	3	1	1	3	3	1	1	1	3	3	3	3	3	3	3	3	3	3	3	1	3	3	3	1	1	3	3	1	3	1	3	1	1	1	3	1	3	1	3	1	3	1	1	3	3	1	1	3	3	1	3	3	3	1	3	3	3	1	3	3	3	3	3	1	3	1	3	1	3	1	1	3	3	1	1	1	3	1	3	1	3	1	3	1	3	1	1	1	1	3	3	3	3	1	3	1	1	3	3	3	3	1	3	1	3	1	3	3	3	1	3	1	1	3	3	1	1	3	3	1	3	1	3	3	3	1	3	1	3	1	3	3	3	1	3	1	1	1	3	1	3	1	3	3	3	3	3	1	3	1	3	1	3	1	3	1	3	3	3	3	3	3	3	1	3	1	1	1	1	1	1	1	3	1	3	1	3	3	3	3	3	1	3	1	1	3	3	1	3	1	1	1	3	1	1	1	1	1	1	3	3	3	3	1	3	1	3	3	3	1	1	1	3	3	3	1	3	1	1	1	3	3	3	1	3	1	1	1	1	3	3	1	3	1	3	3	3	3	3	3	3	1	1	3	3	3	3	1	3	3	3	1	3	1	1	3	3	1	3	1	3	3	3	1	3	1	3	1	3	1	3	1	3	1	3	1	3	1	3	1	1	1	1	1	3	3	3	3	3	1	3	1	1	3	3	1	3	1	1	3	3	3	3	1	1	1	3	1	3	1	3	1	3	1	3	1	1	1	1	1	3	1	3	1	3	1	1	1	1	1	1	3	3	3	3	3	3	3	3	1	3	1	3	3	3	1	3	1	3	1	3	1	3	1	1	3	3	1	3	1	1	1	1	3	3	1	1	1	3	1	1	1	3	1	3	1	3	1	3	1	3	3	3	1	3	1	1	1	3	3	3	1	3	3	3	3	3	1	1	1	1	1	1	1	3	3	3	1	3	1	3	1	3	1	1	1	3	1	3	1	3	1	1	1	1	1	1	1	1	1	3	3	3	1	3	3	3	3	3	1	3	1	3	3	3	3	3	1	3	3	3	3	3	1	1	3	3	1	3	1	1	3	3	1	1	3	3	1	1	1	1	3	3	3	3	1	3	1	3	3	3	1	3	1	1	1	3	1	3	1	3	1	3	1	3	1	3	1	1	1	3	1	3	1	1	1	3	1	3	1	3	1	1	3	3	1	3	3	3	3	3	3	3	1	3	1	1	3	3	3	3	1	3	1	3	3	3	3	3	1	1	1	1	1	3	3	3	1	1	3	3	1	3	3	3	1	1	1	1	1	3	1	3	3	3	1	3	1	1	1	3	1	3	3	3	1	1	1	3	1	3	1	3	3	3	1	1	1	3	1	1	1	1	1	3	1	3	1	1	1	3	1	3	3	3	1	3	3	3	1	3	3	3	3	3	3	3	1	3	1	3	1	1	3	3	1	1	1	1	1	3	1	1	1	3	1	3	1	1	3	3	3	3	3	3	3	3	1	1	1	1	3	3	1	3	3	3	1	1	1	1	1	3	0	0	1	1	1	1	1	3	1	1	1	3	1	1	1	3	1	3	3	3	3	3	3	3	3	3	1	1	1	3	1	3	3	3	3	3	1	3	1	3	1	1	1	3	1	3	1	3	1	3	3	3	1	1	1	3	1	1	1	3	1	3	3	3	1	1	1	3	3	3	1	3	1	1	1	3	3	3	3	3	1	3	1	1	1	3	1	1	1	1	1	1	3	3	1	3	1	3	1	3	1	3	1	1	1	3	3	3	1	3	1	3	1	3	1	3	1	1	1	3	1	3	3	3	1	1	1	1	1	3	3	3	1	1	1	3	1	1	1	3	3	3	1	3	3	3	1	3	1	1	1	3	3	3	1	1	1	3	3	3	1	1	3	3	1	3	1	3	3	3	1	3	1	1	1	3	1	3	3	3	3	3	3	3	1	3	1	3	1	1	3	3	3	3	3	3	1	1	3	3	1	3	1	3	1	3	1	3	1	3	1	3	1	1	1	1	3	3	1	3	1	3	1	3	1	1	1	1	3	3	1	3	1	1	1	3	3	3	1	3	1	3	1	3	3	3	3	3	3	3	3	3	3	3	3	3	1	1	3	3	1	3	3	3	1	3	3	3	1	3	1	3	3	3	3	3	3	3	3	3	1	1	1	1	1	3	1	3	1	3	3	3	3	3	3	3	3	3	3	3	1	3	1	3	1	1	3	3	1	3	1	3	1	3	1	3	1	3	1	3	1	3	1	3	1	3	1	3	1	3	1	3	1	3	1	3	3	3	1	3	1	3	1	1	1	1	1	3	1	3	1	3	3	3	1	3	1	3	1	1	1	1	3	3	1	1	1	1	1	3	1	3	1	3	1	3	1	3	1	1	1	1	1	3	3	3	1	1	1	1	1	3	3	3	3	3	3	3	1	1	1	1	1	3	3	3	1	1	1	1	3	3	3	3	3	3	1	3	1	1	3	3	1	3	1	3	1	3	3	3	3	3	3	3	1	3	3	3	3	3	1	3	1	1	3	3	3	3	1	3	3	3	1	1	1	3	1	1	1	3	1	1	1	3	3	3	3	3	1	3	3	3	1	1	3	3	3	3	1	1	1	3	1	1	1	1	1	1	1	3	1	3	1	3	1	3	3	3	1	3	1	3	1	3	3	3	1	1	1	1	3	3	1	3	1	3	3	3	1	1	1	3	1	1	1	1	1	1	1	3	3	3	1	1	1	1	1	1	1	3	1	3	1	3	1	1	1	3	1	1	1	3	1	1	1	3	1	3	1	3	1	1	1	1	3	3	3	3	1	3	1	3	1	1	1	1	1	3	3	3	1	3	1	1	3	3	1	1	1	1	1	3	3	3	3	3	3	3	3	3	3	3	1	1	1	3	3	3	3	3	1	1	1	1	3	3	1	3	1	1	1	1	1	3	1	1	1	3	3	3	1	1	1	3	1	1	3	3	3	3	3	3	1	1	1	3	1	1	3	3	1	1	1	3	1	1	1	3	1	1	3	3	1	1	3	3	1	3	1	3	3	3	3	3	3	3	1	1	1	3	1	3	1	3	1	3	1	3	3	3	1	1	1	1	1	3	1	1	1	1	3	3	3	3	3	3	1	3	1	1	1	3	1	1	1	3	3	3	1	1	3	3	1	1	1	1	1	1	3	3	1	3	1	3	1	3	1	1	1	1	1	3	3	3	1	1	3	3	3	3	1	3	1	3	1	3	1	3	1	3	1	3	3	3	3	3	1	1	1	3	1	1	1	3	1	3	1	3	1	3	1	3	1	3	1	3	1	1	1	3	1	3	1	1	3	3	1	1	1	3	1	1	1	3	1	1	1	1	1	3	3	3	3	3	3	3	1	1	1	3	1	1	3	3	1	1	1	3	3	3	1	3	1	3	1	1	3	3	1	1	1	3	1	3	1	1	3	3	1	1	1	3	1	3	1	3	1	3	1	3	1	3	1	3	1	3	1	1	1	1	3	3	1	3	1	3	1	3	1	1	1	3	1	1	1	3	1	1	1	1	1	3	1	3	1	3	1	1	1	3	1	1	3	3	1	1	3	3	1	3	3	3	3	3	1	3	1	3	1	3	1	3	3	3	1	3	3	3	1	3	3	3	1	3	1	3	1	3	1	3	1	3	1	3	1	3	1	3	3	3	1	3	1	3	3	3	1	1	1	3	3	3	3	3	1	3	1	3	1	1	1	1	1	3	1	3	1	3	3	3	1	1	1	3	1	3	1	3	1	1	1	1	1	3	3	3	1	3	3	3	3	3	1	3	1	1	3	3	3	3	3	3	1	3	1	1	3	3	3	3	1	3	1	3	1	1	1	1	1	3	3	3	1	3	1	1	1	3	3	3	1	3	1	3	1	1	3	3	1	3	1	3	1	1	1	3	1	3	1	1	1	3	1	1	1	3	1	3	3	3	1	3	1	3	3	3	1	1	3	3	1	1	1	3	1	1	1	1	1	1	1	3	1	3	3	3	3	3	1	1	3	3	1	3	1	1	1	3	1	3	1	3	1	1	3	3	1	3	1	3	1	1	1	1	1	1	1	1	1	3	1	3	1	3	3	3	1	1	3	3	3	3	1	3	1	1	1	3	3	3	1	3	1	3	1	3	1	3	1	1	1	1	1	1	3	3	1	1	1	1	1	3	1	3	3	3	1	3	1	3	1	3	1	1	1	3	1	1	1	3	3	3	3	3	1	3	3	3	3	3	1	1	1	3	1	1	1	3	1	3	1	1	1	3	1	3	1	3	1	3	3	3	1	1	1	1	1	3	3	3	3	3	3	3	1	1	1	1	1	3	3	3	1	1	1	3	1	3	1	1	1	1	3	3	1	3	1	3	1	3	3	3	1	3	1	3	3	3	1	3	1	1	3	3	1	1	3	3	3	3	1	3	1	1	3	3	1	1	1	3	3	3	1	3	3	3	1	3	1	3	1	1	1	3	1	3	1	1	1	1	3	3	1	3	3	3	1	1	1	1	1	3	1	1	3	3	3	3	1	1	1	3	1	1	1	1	1	1	1	3	1	3	1	1	3	3	1	3	1	3	1	3	3	3	1	3	1	1	1	3	3	3	1	1	3	3	3	3	1	3	1	1	1	1	1	1	1	1	1	3	1	3	1	3	3	3	3	3	1	1	3	3	1	1	1	1	1	3	3	3	3	3	1	3	3	3	1	3	1	3	1	3	1	3	3	3	3	3	1	3	1	1	1	3	1	1	1	3	3	3	1	1	3	3	3	3	1	3	1	3	1	3	1	3	1	1	1	1	1	3	3	3	1	3	3	3	1	1	1	3	3	3	3	3	1	1	1	1	1	3	1	3	3	3	1	3	1	3	1	3	1	3	1	3	1	3	3	3	1	3	3	3	1	1	1	1	1	1	3	3	1	1	1	3	1	3	3	3	1	3	3	3	1	3	1	3	1	3	1	3	1	3	1	3	1	3	3	3	1	1	1	3	1	3	1	1	1	3	1	1	3	3	3	3	1	1	1	1	1	3	3	3	1	3	1	3	1	3	1	1	1	3	1	3	1	1	1	1	1	1	3	3	1	3	3	3	1	1	3	3	1	3	1	1	1	3	1	3	1	1	1	3	1	1	1	3	3	3	1	3	1	1	1	3	1	1	1	1	3	3	1	1	1	3	1	3	3	3	3	3	1	3	3	3	3	3	1	3	1	3	1	3	1	3	1	3	1	3	3	3	3	3	1	3	3	3	3	3	1	3	1	3	1	3	1	3	1	3	1	3	1	3	1	3	3	3	1	1	1	1	1	1	1	1	1	3	3	3	1	3	1	3	1	3	1	3	1	3	1	3	1	1	3	3	3	3	3	3	1	3	3	3	1	3	1	3	1	1	1	3	1	1	1	3	1	3	1	3	1	3	1	1	1	3	1	3	1	1	1	1	1	3	1	3	3	3	1	1	1	1	1	1	1	3	1	3	1	3	1	1	1	3	1	3	3	3	1	1	1	3	3	3	3	3	1	3	3	3	1	1	3	3	3	3	1	3	3	3	3	3	3	3	1	3	3	3	1	1	1	3	1	3	1	3	3	3	3	3	3	3	1	1	1	3	3	3	1	1	1	1	1	3	3	3	3	3	3	3	1	3	1	1	1	1	3	3	3	3	3	3	1	3	1	3	1	3	1	1	3	3	1	1	1	1	3	3	1	1	1	1	3	3	3	3	1	1	1	3	3	3	1	1	3	3	1	3	1	3	1	3	3	3	1	1	3	3	1	3	3	3	1	1	1	3	3	3	1	3	1	3	1	1	1	1	1	3	1	1	1	3	1	3	3	3	1	3	1	1	1	1	1	1	3	3	3	3	1	1	1	3	3	3	1	3	1	3	1	1	1	1	1	3	3	3	1	3	3	3	3	3	1	3	3	3	1	3	1	3	1	3	1	1	3	3	3	3	1	3	1	1	1	3	1	3	1	1	1	1	1	1	3	3	1	3	1	1	1	3	1	3	3	3	1	1	1	3	3	3	1	3	3	3	1	1	1	1	1	3	1	1	3	3	1	3	1	1	1	1	1	1	1	3	1	1	1	3	3	3	3	3	1	1	1	1	1	3	3	3	1	3	3	3	1	3	1	3	1	3	1	1	1	1	1	3	1	1	1	1	1	1	1	1	3	3	1	1	1	3	3	3	3	3	1	3	1	1	3	3	3	3	1	1	1	3	3	3	3	3	1	3	3	3	1	3	3	3	3	3	3	3	3	3	3	3	3	3	3	3	3	3	1	1	3	3	3	3	3	3	1	1	3	3	1	1	3	3	3	3	1	1	3	3	3	3	3	3	3	3	3	3	3	3	3	3	3	3	3	3	3	3	3	3
1603_813_18	0	0	1	3	1	3	1	3	1	1	1	1	3	3	1	3	1	3	3	3	1	1	1	1	1	1	1	3	1	3	1	3	1	1	3	3	3	3	1	3	1	3	1	3	1	3	1	3	1	1	3	3	3	3	1	1	1	3	1	3	1	3	1	3	1	3	1	3	1	3	1	3	1	3	1	3	1	1	1	3	1	1	1	1	1	3	3	3	3	3	1	3	1	3	1	3	3	3	1	1	3	3	3	3	1	3	1	1	1	1	1	1	1	1	3	3	1	1	1	1	1	1	1	1	3	3	1	1	1	3	1	3	3	3	1	3	1	1	1	3	1	3	1	3	1	1	1	1	1	3	1	1	1	3	1	3	3	3	1	1	1	3	1	3	3	3	3	3	1	1	1	1	1	3	3	3	1	1	3	3	1	3	3	3	3	3	3	3	1	3	1	1	1	3	1	3	1	3	1	1	1	3	1	3	1	3	1	1	1	3	1	1	3	3	3	3	3	3	1	1	3	3	1	3	1	3	1	3	1	3	1	3	1	3	1	3	3	3	3	3	1	3	1	3	1	3	1	1	3	3	1	3	3	3	1	3	1	3	1	3	3	3	1	3	1	1	3	3	1	1	3	3	1	3	1	1	1	1	1	1	1	3	3	3	1	3	3	3	3	3	1	1	1	1	1	1	1	3	1	3	1	3	1	3	1	1	3	3	1	1	1	1	1	3	1	3	1	3	3	3	1	3	1	3	1	1	1	1	3	3	1	3	1	1	1	1	1	3	1	3	3	3	1	3	1	3	3	3	1	3	1	3	1	3	1	3	3	3	1	3	1	3	3	3	1	3	3	3	3	3	3	3	3	3	1	3	1	1	1	3	3	3	1	3	3	3	1	3	1	3	1	1	3	3	1	1	3	3	1	3	1	1	1	3	1	1	1	1	1	3	1	3	1	3	3	3	1	3	1	1	3	3	1	3	1	3	1	3	1	1	1	3	1	1	1	3	1	3	1	3	1	1	1	1	1	1	1	1	1	3	3	3	3	3	3	3	1	1	3	3	1	1	3	3	1	1	1	1	1	1	3	3	3	3	1	3	1	1	1	3	1	3	3	3	3	3	3	3	1	3	3	3	3	3	3	3	3	3	1	3	1	3	3	3	3	3	1	3	1	1	1	3	1	1	1	1	3	3	3	3	1	1	1	3	3	3	3	3	1	3	1	1	1	3	1	3	1	1	3	3	1	3	3	3	1	1	1	3	1	3	1	3	1	1	1	3	1	3	3	3	3	3	1	1	1	3	1	1	1	1	3	3	3	3	1	3	1	3	3	3	1	3	1	1	1	1	1	1	1	1	1	1	1	3	3	3	1	3	1	3	1	3	1	3	1	3	1	3	1	3	3	3	1	3	3	3	1	3	1	3	1	3	1	1	1	3	1	1	1	3	1	3	1	3	1	3	1	1	3	3	3	3	3	3	1	1	1	1	1	3	1	1	1	1	1	3	3	3	1	3	1	3	1	1	1	1	1	1	3	3	3	3	1	1	1	1	1	1	1	1	3	3	3	3	1	3	1	1	1	3	3	3	3	3	1	3	1	3	1	1	3	3	3	3	1	3	1	3	1	3	1	3	1	3	1	3	3	3	3	3	1	3	1	1	3	3	3	3	3	3	3	3	1	1	1	1	1	3	3	3	1	3	3	3	1	3	1	1	1	3	3	3	1	3	3	3	3	3	3	3	3	3	3	3	1	1	1	1	1	1	3	3	1	1	3	3	1	3	1	3	3	3	3	3	1	1	1	1	1	3	1	1	1	1	3	3	1	1	3	3	3	3	1	3	1	3	3	3	1	3	3	3	1	1	1	3	1	3	1	1	3	3	1	1	1	1	1	3	1	1	1	1	1	1	1	3	1	1	3	3	3	3	3	3	1	3	1	1	3	3	1	3	3	3	1	1	3	3	1	1	1	1	3	3	3	3	1	3	3	3	3	3	1	1	3	3	3	3	1	3	1	3	1	3	1	3	1	3	3	3	1	1	3	3	1	1	3	3	1	3	3	3	1	3	1	3	1	1	1	3	1	3	3	3	1	1	1	1	1	3	3	3	3	3	1	3	3	3	1	1	1	3	1	3	1	3	1	3	3	3	3	3	3	3	1	1	3	3	1	3	1	3	1	3	1	1	3	3	1	3	3	3	3	3	3	3	3	3	3	3	1	3	1	1	1	1	3	3	3	3	3	3	3	3	1	3	3	3	1	3	1	3	3	3	1	3	1	3	3	3	3	3	1	1	1	1	1	3	1	1	1	3	1	3	3	3	1	1	1	3	3	3	1	1	1	3	1	1	1	3	1	3	1	1	3	3	3	3	3	3	1	1	1	1	1	3	1	3	1	3	1	3	3	3	1	3	1	1	1	3	1	1	3	3	1	3	1	1	1	3	1	1	1	3	3	3	1	1	3	3	1	3	3	3	1	3	1	3	3	3	3	3	1	3	3	3	3	3	1	3	1	1	3	3	1	1	3	3	3	3	3	3	3	3	1	1	3	3	1	3	1	3	1	3	3	3	1	1	3	3	1	3	1	1	3	3	1	1	1	1	1	1	1	1	1	3	1	3	1	3	3	3	3	3	1	3	1	3	3	3	1	1	3	3	1	3	1	3	1	3	1	3	1	3	3	3	1	1	1	3	1	1	3	3	1	3	1	3	1	3	1	1	1	3	1	1	1	1	1	3	1	3	1	3	1	3	1	1	1	1	1	1	3	3	3	3	1	1	1	3	1	1	1	3	1	1	1	1	1	1	1	3	1	3	1	1	1	1	3	3	3	3	1	3	1	1	1	3	1	1	1	1	3	3	3	3	1	1	3	3	3	3	1	3	1	1	3	3	3	3	1	3	1	3	1	3	1	1	1	1	1	3	1	3	3	3	3	3	1	3	3	3	1	3	1	1	1	1	1	3	1	1	3	3	1	3	3	3	1	3	1	3	1	1	3	3	1	3	1	1	1	1	1	3	1	1	1	1	3	3	1	3	3	3	1	1	3	3	3	3	3	3	1	3	1	1	1	1	1	3	1	3	3	3	3	3	3	3	3	3	1	3	1	3	1	1	1	1	1	3	1	3	1	1	3	3	1	1	1	3	1	3	3	3	3	3	1	1	3	3	1	3	1	1	3	3	1	1	1	1	1	3	1	3	3	3	3	3	1	3	3	3	1	3	3	3	1	3	3	3	1	1	1	1	3	3	1	1	1	3	3	3	1	3	1	1	3	3	1	3	1	1	3	3	1	3	1	3	1	3	1	1	1	3	1	3	1	3	3	3	1	1	1	3	3	3	3	3	3	3	1	1	1	1	1	3	3	3	1	1	1	1	1	1	1	3	1	1	1	1	1	3	1	1	1	1	1	1	1	1	3	3	1	1	1	3	1	3	1	1	1	3	1	1	3	3	3	3	1	3	1	3	1	3	1	1	1	3	1	3	3	3	1	3	1	3	1	3	1	1	3	3	1	3	1	3	1	1	1	1	0	0	1	3	1	1	3	3	1	1	1	3	1	3	3	3	1	1	1	3	1	1	1	3	1	1	1	3	3	3	1	3	1	1	1	3	1	1	1	3	3	3	1	1	1	3	3	3	1	3	1	3	1	3	3	3	1	3	1	1	1	3	1	1	1	3	1	1	1	3	1	1	3	3	1	1	3	3	3	3	1	3	1	1	1	3	1	3	1	3	1	1	1	3	1	3	1	3	1	3	1	1	1	3	1	3	1	3	1	3	1	3	1	3	1	3	1	3	1	3	3	3	1	3	1	3	1	3	3	3	3	3	1	3	1	3	1	1	3	3	1	3	1	3	3	3	1	1	1	3	3	3	1	3	1	1	1	3	3	3	1	1	3	3	1	3	1	3	1	3	1	3	1	1	1	3	1	3	1	3	1	3	1	3	1	1	1	3	3	3	1	3	3	3	1	1	1	1	1	3	1	3	1	1	1	3	3	3	1	1	3	3	1	1	1	1	1	1	3	3	3	3	3	3	1	3	3	3	1	1	3	3	3	3	1	3	1	1	1	3	1	1	1	1	3	3	1	3	1	3	3	3	3	3	3	3	3	3	1	3	1	3	3	3	1	1	1	3	1	1	1	3	3	3	1	3	3	3	1	3	1	1	1	1	3	3	1	3	3	3	1	3	1	1	1	1	3	3	1	3	3	3	1	1	1	3	1	3	1	3	3	3	3	3	3	3	3	3	1	3	1	1	1	3	3	3	1	1	3	3	1	1	1	1	3	3	3	3	3	3	3	3	1	3	1	3	1	1	1	1	3	3	3	3	3	3	1	3	1	1	3	3	1	1	3	3	1	1	1	1	3	3	1	1	1	3	1	3	3	3	3	3	1	3	1	1	1	3	3	3	1	1	1	3	3	3	1	3	1	1	3	3	1	3	1	3	1	1	1	3	3	3	1	1	3	3	1	3	1	3	1	3	3	3	1	3	1	3	3	3	3	3	3	3	3	3	1	3	1	3	1	3	1	1	3	3	1	3	3	3	1	1	1	1	1	1	1	1	3	3	1	3	3	3	1	3	3	3	1	3	1	3	3	3	1	3	1	3	3	3	1	1	1	3	1	3	3	3	1	1	3	3	1	3	1	3	1	3	3	3	3	3	1	1	1	3	1	3	1	1	3	3	1	1	3	3	1	1	1	1	3	3	1	1	1	1	3	3	1	3	1	3	1	3	1	1	3	3	1	1	1	1	1	1	1	3	1	3	1	3	1	3	1	3	1	1	1	3	1	1	1	1	1	3	3	3	1	3	1	3	1	3	1	1	1	1	3	3	3	3	1	3	1	1	1	3	1	3	3	3	3	3	3	3	3	3	1	1	1	3	3	3	3	3	1	1	3	3	1	1	3	3	1	1	1	3	3	3	1	3	3	3	1	1	1	3	1	3	3	3	3	3	1	3	1	3	3	3	3	3	3	3	3	3	1	3	1	1	1	3	1	3	1	1	3	3	3	3	1	3	1	3	3	3	3	3	3	3	1	3	3	3	1	3	3	3	3	3	1	1	3	3	1	1	1	3	1	1	3	3	1	3	1	3	3	3	1	1	1	1	1	3	3	3	1	3	1	3	1	3	3	3	1	3	1	3	1	1	1	3	1	3	3	3	1	1	1	1	1	1	1	1	1	1	1	1	1	1	3	3	1	1	1	1	3	3	3	3	1	3	1	3	3	3	1	1	1	3	1	3	1	3	3	3	1	1	1	1	1	3	1	3	1	3	3	3	3	3	1	1	1	3	1	1	3	3	1	3	1	1	1	3	1	3	1	3	1	1	1	1	3	3	3	3	1	3	1	1	1	3	1	3	1	3	1	1	3	3	1	3	1	3	1	3	1	3	1	3	1	3	1	3	3	3	1	3	1	1	1	3	1	3	1	3	1	3	1	3	1	3	1	1	3	3	1	3	1	3	1	3	1	3	1	3	1	1	1	3	1	3	1	3	3	3	3	3	3	3	1	3	1	3	1	3	1	1	1	3	3	3	1	3	1	3	3	3	3	3	1	3	1	3	1	3	1	1	1	1	1	1	1	3	1	3	3	3	1	3	1	3	3	3	1	3	3	3	1	3	1	3	1	1	1	3	3	3	1	1	1	3	1	3	1	3	3	3	1	3	3	3	3	3	3	3	1	3	1	3	3	3	3	3	1	1	1	1	1	1	1	3	3	3	3	3	3	3	1	1	1	3	3	3	1	1	1	3	1	3	1	3	1	1	3	3	1	3	1	3	1	1	1	3	1	3	1	3	3	3	1	1	1	3	1	3	3	3	1	3	1	1	1	1	3	3	1	1	3	3	3	3	3	3	1	3	3	3	3	3	3	3	1	1	1	1	3	3	1	3	3	3	3	3	1	3	3	3	1	3	3	3	1	3	3	3	3	3	1	3	1	3	1	3	1	1	1	3	3	3	1	1	1	1	1	3	3	3	1	1	1	3	1	3	3	3	1	3	3	3	1	3	3	3	1	3	1	3	1	1	3	3	3	3	1	1	1	1	3	3	1	3	1	1	1	1	3	3	3	3	1	3	1	3	1	3	1	3	3	3	1	3	1	1	1	3	3	3	1	3	1	1	1	1	1	1	1	1	3	3	1	3	1	3	3	3	1	3	1	1	3	3	1	1	1	3	3	3	1	3	1	3	1	1	1	3	1	1	3	3	1	1	1	3	1	3	1	3	1	3	1	3	3	3	1	3	1	3	1	3	1	3	1	1	3	3	3	3	1	1	1	3	1	1	1	1	1	3	3	3	3	3	1	1	1	1	3	3	1	1	3	3	1	1	3	3	1	1	1	1	1	1	3	3	1	3	1	3	3	3	3	3	3	3	1	1	1	3	1	3	1	3	3	3	1	3	1	1	1	3	3	3	1	3	1	3	3	3	1	1	3	3	1	3	1	3	1	1	1	3	1	1	1	3	3	3	1	3	1	3	3	3	3	3	1	1	1	3	1	3	1	3	1	3	1	3	1	1	3	3	3	3	1	3	1	1	3	3	1	1	3	3	3	3	3	3	1	3	3	3	1	1	1	3	1	1	1	3	1	1	1	3	1	1	3	3	3	3	1	1	1	1	1	1	1	3	3	3	1	3	1	1	1	1	1	3	1	3	1	3	1	1	1	3	3	3	1	3	1	3	1	3	1	3	1	1	1	3	1	3	1	3	3	3	3	3	1	1	1	3	1	1	3	3	1	3	1	1	1	3	3	3	1	3	1	3	1	1	3	3	1	3	1	3	1	1	1	3	1	3	1	3	1	3	1	3	1	1	1	3	1	3	3	3	1	1	3	3	3	3	1	1	3	3	3	3	3	3	1	3	3	3	1	1	1	3	1	3	3	3	1	3	1	3	1	3	3	3	3	3	3	3	1	3	1	1	3	3	1	3	1	3	1	3	1	3	3	3	3	3	1	3	1	1	3	3	3	3	1	3	1	1	3	3	1	3	1	3	1	1	1	3	1	1	3	3	1	1	3	3	1	1	1	3	1	3	1	1	1	3	3	3	1	1	1	3	3	3	3	3	3	3	1	1	1	3	3	3	1	3	3	3	1	3	1	3	1	3	3	3	1	3	1	3	1	1	1	1	1	3	3	3	3	3	1	1	3	3	1	3	1	3	1	3	1	3	3	3	1	3	1	1	1	3	1	3	3	3	3	3	3	3	1	1	3	3	1	3	1	1	1	3	1	3	1	3	3	3	1	3	1	3	1	1	1	3	1	1	1	3	1	3	1	3	1	1	1	3	1	1	3	3	1	1	1	3	3	3	3	3	1	1	3	3	3	3	3	3	1	3	1	3	3	3	1	3	3	3	1	3	3	3	1	3	3	3	3	3	1	1	1	3	3	3	1	3	1	3	3	3	3	3	1	3	1	3	1	3	1	1	1	1	1	1	1	3	3	3	1	3	3	3	1	3	1	3	1	1	1	3	3	3	3	3	1	3	1	3	1	1	3	3	1	1	1	3	1	1	1	3	1	3	1	1	1	1	1	1	1	1	1	3	3	3	1	3	1	3	3	3	1	3	1	3	1	1	3	3	1	3	1	1	3	3	3	3	3	3	1	3	3	3	1	1	3	3	1	1	1	1	1	3	1	3	1	1	3	3	1	3	1	1	1	1	1	1	1	1	1	3	3	3	3	3	3	3	1	1	1	3	1	3	3	3	3	3	3	3	1	1	1	1	1	3	1	1	3	3	1	1	1	1	3	3	1	1	3	3	1	3	1	3	1	3	3	3	1	1	3	3	3	3	1	1	1	3	1	3	1	3	3	3	1	1	1	3	1	1	3	3	1	1	1	3	1	3	1	3	1	3	1	3	1	3	1	1	1	1	1	3	1	3	3	3	3	3	1	3	3	3	1	1	1	3	1	3	1	1	1	1	3	3	1	3	3	3	1	1	1	1	1	3	3	3	1	3	1	1	3	3	1	1	3	3	1	3	3	3	1	1	1	3	3	3	1	3	1	1	1	1	1	3	1	3	1	3	1	1	1	1	1	1	3	3	3	3	1	3	1	1	1	1	1	1	3	3	1	3	3	3	1	1	1	1	1	1	3	3	3	3	1	1	3	3	3	3	3	3	1	3	1	3	1	3	1	3	3	3	1	3	1	1	1	1	3	3	1	1	1	1	3	3	1	3	1	3	1	1	3	3	3	3	3	3	1	3	1	3	1	3	1	3	1	3	1	1	1	1	1	3	1	3	1	1	3	3	1	3	1	1	1	3	3	3	3	3	1	3	1	3	1	3	1	3	1	3	1	1	1	3	1	1	3	3	1	3	3	3	3	3	3	3	1	1	3	3	3	3	1	3	1	3	1	3	3	3	1	3	1	3	1	3	1	3	3	3	1	1	1	3	1	1	3	3	3	3	3	3	1	1	1	1	1	1	1	1	1	1	1	1	3	3	3	3	1	3	3	3	3	3	1	3	1	1	1	3	1	1	1	3	1	3	3	3	1	3	1	3	3	3	1	1	1	3	1	1	1	1	1	3	3	3	1	3	1	3	1	1	1	1	1	3	3	3	1	3	1	1	1	1	1	3	1	3	1	3	3	3	1	1	1	1	3	3	3	3	3	3	1	3	1	1	1	3	1	1	1	1	1	3	3	3	3	3	1	3	1	1	1	3	3	3	1	1	3	3	1	3	1	3	1	3	1	1	1	3	1	1	1	3	1	3	1	3	3	3	1	3	1	1	1	3	1	3	1	3	1	1	1	3	3	3	1	3	1	1	3	3	1	3	3	3	3	3	3	3	3	3	1	1	1	1	1	3	1	1	1	3	3	3	1	3	1	3	1	3	3	3	1	3	1	1	1	1	1	1	3	3	1	1	1	3	3	3	1	1	1	1	3	3	1	1	1	3	1	1	3	3	1	3	1	3	3	3	3	3	3	3	3	3	1	3	3	3	3	3	1	1	3	3	3	3	3	3	1	3	1	1	1	3	3	3	3	3	1	3	3	3	1	1	1	3	3	3	3	3	1	3	1	1	1	3	3	3	1	1	3	3	1	3	1	3	1	3	1	3	1	3	1	3	1	1	1	3	1	3	3	3	1	3	1	1	1	3	1	3	1	3	1	3	1	3	1	3	1	3	1	3	1	3	1	3	1	1	1	1	1	3	1	3	1	3	1	3	1	3	1	3	1	3	1	3	3	3	1	3	1	3	1	1	1	3	1	3	3	3	1	3	3	3	1	3	1	1	3	3	1	3	1	3	3	3	1	3	1	3	1	3	1	3	1	3	1	3	1	3	1	3	1	3	1	3	1	3	1	3	1	3	1	3	1	3	1	3	1	1	1	1	1	3	1	3	3	3	1	3	1	3	3	3	1	3	1	3	3	3	1	3	3	3	1	3	3	3	3	3	1	1	1	1	1	3	3	3	1	3	1	3	3	3	1	3	1	3	1	3	3	3	3	3	1	3	3	3	1	3	1	3	3	3	3	3	3	3	1	3	1	1	1	1	3	3	1	3	3	3	1	1	1	3	1	1	1	3	3	3	1	1	1	1	1	3	1	1	1	3	1	3	3	3	3	3	1	1	1	3	1	3	1	3	1	3	1	1	1	1	3	3	1	3	1	3	3	3	1	3	1	3	1	3	3	3	1	3	1	3	1	3	1	3	1	3	1	3	1	3	1	3	1	3	1	3	1	3	3	3	1	3	1	3	1	3	1	3	1	1	1	1	3	3	1	1	1	1	1	3	3	3	1	3	1	1	1	3	1	1	1	3	1	1	1	3	1	1	1	3	1	3	1	3	3	3	1	3	3	3	1	3	1	1	1	3	1	3	1	1	1	3	1	3	1	3	3	3	1	1	3	3	1	1	1	1	3	3	1	3	1	3	1	3	1	1	1	3	1	1	1	3	1	3	1	3	3	3	1	3	1	1	1	3	3	3	1	3	1	3	1	1	3	3	1	1	1	3	1	1	1	1	3	3	1	3	1	1	1	3	1	1	1	3	3	3	1	3	1	3	3	3	1	3	1	3	1	3	1	3	1	3	1	3	1	1	1	3	3	3	1	3	3	3	1	3	3	3	1	3	1	3	3	3	3	3	1	1	3	3	1	1	1	3	1	3	1	1	1	3	1	3	1	3	3	3	1	3	1	3	3	3	3	3	1	1	3	3	1	3	1	1	3	3	1	3	1	3	3	3	1	3	1	1	1	3	3	3	1	3	1	3	1	3	3	3	3	3	1	1	1	3	1	3	3	3	1	3	1	3	1	3	1	3	1	1	1	1	1	3	1	3	1	1	3	3	1	1	1	1	1	3	1	3	1	1	1	1	1	1	3	3	3	3	1	1	3	3	3	3	1	3	3	3	1	1	1	1	3	3	3	3	3	3	3	3	1	3	1	3	1	1	1	1	3	3	1	3	1	3	1	1	1	3	3	3	1	1	3	3	3	3	1	3	1	3	1	3	1	3	1	3	3	3	3	3	1	1	1	1	1	3	1	3	1	3	1	1	1	3	1	3	3	3	1	3	1	3	1	3	3	3	3	3	3	3	1	3	3	3	1	3	1	1	3	3	1	3	1	3	1	3	1	3	1	3	3	3	3	3	1	3	3	3	1	3	1	3	1	3	1	3	1	3	1	3	1	3	3	3	1	3	1	1	3	3	3	3	1	3	1	1	1	1	3	3	1	3	1	1	3	3	1	3	1	3	1	3	3	3	1	1	3	3	1	1	3	3	1	3	1	1	1	3	1	3	3	3	1	1	1	3	1	1	3	3	1	3	1	1	1	3	1	1	1	1	1	3	1	1	3	3	1	1	3	3	1	3	1	3	1	1	1	1	1	3	1	1	1	3	1	3	1	1	1	1	3	3	3	3	3	3	1	3	3	3	1	1	1	3	1	3	1	1	1	1	1	1	1	1	1	3	1	3	3	3	1	1	1	3	1	1	1	1	1	3	1	1	1	1	1	3	3	3	1	3	1	3	1	1	3	3	1	3	1	1	1	1	1	3	1	3	3	3	1	1	1	1	3	3	1	3	3	3	1	3	1	3	3	3	3	3	1	1	1	3	3	3	1	1	1	3	1	3	3	3	1	3	1	3	1	3	1	1	1	3	3	3	3	3	1	3	1	1	3	3	3	3	1	3	1	1	1	3	1	3	3	3	3	3	1	3	1	1	1	1	1	3	3	3	1	1	1	3	1	3	3	3	3	3	1	3	3	3	1	1	3	3	1	3	3	3	3	3	3	3	1	3	1	3	1	3	1	3	1	3	3	3	3	3	3	3	3	3	3	3	1	1	1	3	3	3	3	3	3	3	1	3	1	3	1	1	3	3	1	3	1	3	3	3	1	1	1	3	1	3	3	3	1	3	1	3	3	3	3	3	1	3	1	1	3	3	3	3	1	3	1	3	1	3	1	3	3	3	1	3	3	3	1	3	1	3	1	3	1	3	1	1	3	3	3	3	1	3	1	3	3	3	1	1	3	3	1	1	1	1	1	3	1	1	3	3	1	3	1	1	1	1	1	1	1	3	1	3	3	3	1	3	1	3	1	3	1	1	1	1	1	3	3	3	1	3	1	3	1	1	1	1	3	3	3	3	3	3	1	1	1	3	1	3	3	3	1	3	3	3	3	3	1	3	1	3	3	3	1	1	1	3	1	3	1	3	3	3	1	1	1	3	1	3	3	3	3	3	1	3	1	3	1	3	1	3	3	3	1	1	1	3	1	3	3	3	1	1	1	3	3	3	3	3	1	3	1	3	1	3	1	3	1	1	1	3	1	1	3	3	3	3	3	3	3	3	1	1	1	1	1	1	1	3	1	3	1	1	1	3	1	1	3	3	1	3	1	1	1	3	3	3	1	1	1	3	1	1	1	3	1	3	1	1	1	3	3	3	1	3	1	1	1	3	1	3	1	1	1	1	3	3	3	3	1	1	1	1	1	1	1	1	3	3	1	3	3	3	1	3	3	3	1	1	3	3	1	1	3	3	1	3	1	1	1	1	3	3	1	1	3	3	1	1	1	3	3	3	1	3	1	3	3	3	3	3	1	3	1	3	1	1	1	3	3	3	3	3	1	3	1	1	1	3	1	1	3	3	3	3	3	3	1	3	3	3	1	3	3	3	3	3	1	3	1	1	1	1	1	3	1	3	1	3	1	3	1	3	1	3	1	3	1	1	1	3	1	1	3	3	1	3	3	3	1	3	1	3	1	3	1	3	1	3	1	1	1	3	3	3	1	1	1	3	1	3	1	3	1	1	3	3	3	3	1	3	3	3	3	3	1	3	1	1	3	3	3	3	3	3	3	3	1	3	1	3	1	3	1	3	1	1	1	3	1	3	1	3	3	3	3	3	1	3	3	3	1	3	1	1	3	3	1	3	1	3	1	1	3	3	3	3	3	3	1	3	1	1	1	3	3	3	1	1	1	1	1	3	1	1	3	3	3	3	1	1	1	1	1	1	1	1	1	1	1	3	1	3	3	3	1	1	3	3	3	3	3	3	1	1	1	1	1	1	3	3	1	1	3	3	3	3	1	3	1	1	1	3	1	1	3	3	1	1	1	3	1	3	1	3	1	1	3	3	1	3	1	1	3	3	1	3	3	3	3	3	1	3	1	3	1	3	1	3	1	3	1	3	3	3	3	3	1	1	3	3	1	1	1	3	1	1	1	1	3	3	3	3	1	3	3	3	1	1	1	1	1	3	1	3	1	3	1	3	1	3	1	3	1	3	1	3	3	3	1	1	1	3	1	3	3	3	1	1	1	3	3	3	3	3	1	3	1	1	3	3	1	1	3	3	3	3	3	3	1	1	3	3	1	3	1	3	1	3	1	3	1	1	1	1	1	3	1	3	1	3	1	1	3	3	1	1	1	3	3	3	1	3	1	1	3	3	3	3	1	3	1	3	0	0	1	1	1	1	1	1	1	3	1	3	1	3	1	1	3	3	1	3	1	3	1	1	1	3	1	3	3	3	1	3	3	3	1	3	1	3	1	3	3	3	1	1	1	3	1	3	1	3	3	3	3	3	3	3	1	3	1	1	1	3	1	3	3	3	1	3	1	3	3	3	3	3	1	1	1	1	3	3	1	3	1	1	1	1	1	3	1	3	3	3	1	1	1	1	1	1	3	3	1	3	1	3	3	3	1	1	1	3	1	3	1	3	1	1	1	3	1	1	1	3	3	3	1	3	1	3	1	3	1	1	3	3	3	3	3	3	3	3	3	3	1	1	3	3	1	3	1	1	3	3	1	3	3	3	1	1	1	3	1	3	1	1	1	3	1	3	1	3	1	3	1	3	3	3	1	3	3	3	1	3	1	1	1	3	1	3	1	3	1	3	1	3	1	1	3	3	1	1	1	3	1	1	1	1	1	3	3	3	1	1	1	3	3	3	3	3	3	3	3	3	3	3	1	3	1	3	1	3	1	3	1	3	1	3	1	3	1	3	1	3	1	3	1	1	1	3	3	3	1	3	1	3	3	3	1	3	3	3	3	3	1	3	1	3	1	3	1	3	1	1	1	3	1	3	1	3	1	1	3	3	3	3	1	1	1	3	3	3	1	3	1	1	1	3	3	3	1	1	3	3	3	3	3	3	3	3	1	1	1	1	1	1	3	3	1	3	1	3	1	3	3	3	1	3	3	3	1	1	1	3	1	3	1	3	1	3	3	3	1	3	1	3	1	3	3	3	3	3	1	1	1	1	3	3	3	3	3	3	3	3	1	3	1	3	1	3	1	1	1	1	1	1	3	3	1	3	1	3	1	3	1	1	1	3	1	3	3	3	1	3	3	3	1	1	1	1	3	3	3	3	1	1	1	1	1	1	1	3	1	3	1	1	3	3	3	3	3	3	3	3	1	3	3	3	1	3	1	3	3	3	1	1	3	3	3	3	1	3	1	1	1	1	3	3	1	1	3	3	1	1	3	3	1	3	1	1	3	3	1	1	1	1	1	1	1	3	1	3	3	3	1	3	3	3	1	3	1	1	1	1	1	3	1	1	1	1	1	1	1	3	3	3	3	3	1	3	3	3	1	1	1	3	1	3	3	3	1	3	1	1	1	1	3	3	1	3	1	3	1	3	1	1	3	3	1	3	3	3	3	3	1	3	1	3	1	1	3	3	1	3	3	3	1	3	3	3	1	3	1	3	1	3	3	3	1	1	3	3	1	3	1	1	1	3	1	3	1	1	3	3	1	1	1	1	3	3	1	1	1	3	1	1	3	3	3	3	1	1	1	3	1	3	3	3	1	1	1	1	1	3	1	1	3	3	1	3	1	1	1	1	3	3	1	3	3	3	1	3	3	3	1	1	3	3	1	3	1	3	3	3	1	3	3	3	3	3	1	3	1	1	3	3	1	1	3	3	1	3	3	3	1	1	1	1	1	3	1	3	1	3	1	3	3	3	1	1	1	3	1	3	1	3	3	3	1	3	1	3	1	3	1	3	3	3	1	1	1	3	3	3	1	3	1	1	3	3	1	1	1	3	3	3	1	3	3	3	3	3	3	3	3	3	1	3	1	1	1	3	1	1	3	3	3	3	1	1	1	1	1	3	1	1	3	3	3	3	1	3	3	3	1	1	3	3	1	1	1	1	1	1	1	1	3	3	1	3	1	3	1	3	3	3	1	1	3	3	1	1	1	3	1	3	1	3	1	3	1	3	1	3	3	3	3	3	1	3	1	3	1	3	1	1	1	3	3	3	3	3	1	3	1	1	1	3	1	3	3	3	3	3	3	3	1	1	3	3	1	3	3	3	1	3	1	1	1	1	3	3	1	1	1	1	1	1	1	3	1	1	3	3	3	3	1	3	1	1	1	1	1	3	3	3	1	3	1	3	3	3	1	1	3	3	3	3	3	3	3	3	1	1	1	1	1	3	3	3	1	3	3	3	3	3	1	1	1	3	1	3	3	3	1	3	1	3	1	3	1	1	1	1	1	3	3	3	3	3	1	3	3	3	1	3	1	1	1	3	3	3	3	3	1	1	1	3	3	3	1	1	1	1	1	1	1	1	1	1	1	1	1	3	1	1	3	3	1	3	1	1	1	1	3	3	3	3	1	3	3	3	1	1	1	3	1	3	1	1	1	3	1	1	1	3	3	3	3	3	1	3	1	3	1	3	1	3	1	1	1	3	1	1	1	3	1	3	3	3	3	3	3	3	1	3	3	3	3	3	1	3	1	3	1	3	3	3	1	1	3	3	1	3	1	1	3	3	3	3	1	1	3	3	1	3	3	3	3	3	1	3	3	3	3	3	3	3	1	3	3	3	1	3	1	3	1	3	1	1	3	3	1	3	1	3	1	1	1	1	3	3	1	3	1	3	3	3	1	3	3	3	3	3	1	1	3	3	1	3	1	1	1	3	3	3	3	3	1	1	1	1	3	3	1	3	1	3	3	3	1	3	1	3	1	3	1	3	3	3	1	3	1	3	1	3	1	3	1	3	1	3	1	1	1	3	3	3	1	1	3	3	3	3	3	3	1	1	1	3	1	3	1	1	1	1	1	3	1	1	1	3	3	3	1	1	3	3	3	3	3	3	3	3	3	3	1	3	1	3	1	1	1	3	3	3	1	1	1	3	3	3	1	3	3	3	1	3	3	3	1	1	1	3	1	3	1	3	3	3	3	3	1	3	1	1	1	3	3	3	1	3	1	1	1	3	3	3	1	3	1	1	1	1	1	3	1	3	3	3	1	1	1	3	1	1	1	3	3	3	1	3	3	3	3	3	3	3	1	3	3	3	3	3	1	3	3	3	1	3	1	1	1	3	1	3	1	1	1	1	1	3	1	3	1	3	3	3	1	3	3	3	1	3	3	3	1	3	1	3	1	3	3	3	3	3	1	1	3	3	1	1	1	1	1	3	1	3	3	3	3	3	1	3	1	3	1	3	3	3	1	1	1	3	3	3	3	3	1	1	3	3	1	3	3	3	1	1	1	3	1	3	1	3	1	1	3	3	1	3	3	3	1	3	1	3	1	1	3	3	1	3	1	1	1	3	1	3	1	1	1	3	3	3	1	1	1	1	1	3	3	3	1	3	1	1	3	3	3	3	1	3	3	3	1	1	1	3	3	3	1	3	3	3	1	1	1	1	1	3	1	3	1	3	1	3	3	3	1	1	1	1	3	3	3	3	3	3	1	3	1	3	1	3	1	3	1	1	3	3	3	3	3	3	3	3	3	3	1	1	1	3	1	1	3	3	3	3	1	3	3	3	1	1	1	3	1	3	3	3	3	3	1	3	1	3	3	3	1	3	1	3	3	3	3	3	1	3	1	3	1	3	1	1	1	3	1	3	3	3	1	3	3	3	3	3	1	3	1	3	1	1	3	3	3	3	1	3	1	3	1	3	1	3	3	3	1	1	3	3	1	1	1	3	1	1	1	3	1	3	1	3	1	1	3	3	1	3	1	3	1	3	3	3	1	1	1	1	3	3	3	3	1	1	1	1	3	3	1	3	1	1	1	3	1	3	3	3	1	3	1	1	1	3	1	3	3	3	1	1	3	3	3	3	1	3	3	3	1	3	1	3	3	3	1	3	1	3	1	3	3	3	1	3	3	3	1	3	3	3	3	3	3	3	1	1	1	1	1	1	1	3	1	3	1	3	3	3	1	1	1	3	1	3	1	1	1	1	3	3	3	3	1	3	1	3	1	1	3	3	1	1	3	3	1	3	3	3	3	3	1	1	3	3	3	3	1	3	3	3	3	3	3	3	1	1	3	3	3	3	1	1	1	3	1	1	1	1	1	1	1	3	1	3	1	1	1	3	1	1	1	1	1	3	3	3	1	3	1	3	1	3	1	3	3	3	3	3	1	3	1	1	1	1	1	3	1	3	1	3	3	3	1	3	3	3	3	3	1	1	3	3	3	3	1	1	1	1	1	3	3	3	1	1	1	3	1	1	1	3	1	3	3	3	1	3	1	1	1	3	3	3	3	3	1	3	1	3	3	3	1	1	1	3	3	3	3	3	1	3	1	3	1	3	1	3	1	3	3	3	1	1	1	3	1	1	1	3	1	3	3	3	1	3	1	1	3	3	1	1	1	1	1	1	1	3	1	3	1	1	3	3	1	3	3	3	1	1	3	3	1	3	1	3	1	3	1	1	1	3	1	1	3	3	1	1	3	3	3	3	1	1	1	1	3	3	1	1	1	3	1	3	3	3	1	3	1	3	3	3	1	1	3	3	3	3	1	3	1	3	1	3	3	3	1	3	3	3	3	3	3	3	3	3	1	1	1	3	3	3	1	1	3	3	1	3	3	3	1	3	3	3	3	3	1	3	1	3	1	1	1	3	1	3	1	1	1	3	1	3	1	3	1	3	3	3	3	3	1	3	1	3	3	3	1	3	1	3	1	3	3	3	1	1	1	3	1	1	1	1	1	3	1	3	3	3	3	3	1	1	1	3	1	1	3	3	3	3	3	3	1	1	3	3	1	3	3	3	3	3	3	3	1	3	3	3	1	1	3	3	1	3	1	3	1	3	3	3	1	3	1	1	1	3	1	3	1	3	3	3	3	3	1	1	1	1	3	3	1	3	3	3	3	3	3	3	1	1	1	3	1	3	3	3	3	3	1	1	3	3	1	3	1	3	3	3	1	1	1	3	1	3	1	3	1	3	1	3	1	3	3	3	1	3	1	3	3	3	1	3	1	3	1	1	3	3	3	3	1	3	1	3	3	3	3	3	1	3	1	3	1	1	1	1	3	3	1	3	3	3	3	3	1	3	1	3	1	3	1	1	1	3	1	1	1	3	1	1	3	3	1	3	1	3	1	3	3	3	1	1	1	1	1	1	1	3	1	3	3	3	1	3	3	3	3	3	1	1	1	3	1	3	1	3	1	3	1	1	1	3	1	1	1	3	3	3	1	3	3	3	1	3	3	3	1	1	1	3	1	1	1	1	3	3	1	1	3	3	1	3	3	3	1	3	1	3	3	3	1	3	1	3	1	1	1	1	3	3	3	3	1	3	1	3	3	3	3	3	3	3	1	3	1	1	1	1	1	3	1	1	1	3	1	1	1	1	3	3	1	1	1	3	3	3	1	3	1	3	3	3	1	3	1	3	1	3	3	3	1	1	3	3	1	1	1	1	1	1	3	3	1	1	1	1	1	1	3	3	1	1	1	1	1	3	3	3	1	3	3	3	1	1	1	1	1	3	1	3	1	3	1	3	1	1	3	3	3	3	1	1	1	1	1	1	3	3	1	3	1	3	1	3	1	1	1	3	1	3	3	3	3	3	1	3	1	3	1	1	1	3	3	3	1	3	3	3	1	3	3	3	1	1	1	3	1	3	3	3	3	3	1	3	1	1	1	3	1	1	1	1	1	1	3	3	3	3	1	3	1	3	1	1	1	3	3	3	1	3	1	3	1	1	1	3	1	3	3	3	1	1	1	1	3	3	1	3	3	3	1	1	1	3	1	3	1	1	1	3	1	3	1	1	1	3	1	3	3	3	1	1	1	1	1	1	1	3	1	3	1	3	1	3	1	3	1	3	3	3	1	3	1	3	1	3	1	3	1	1	1	1	3	3	1	3	3	3	1	3	1	3	1	3	3	3	1	3	1	3	1	3	3	3	3	3	1	1	1	1	1	3	1	1	1	1	1	3	1	1	1	3	1	3	3	3	1	1	1	3	1	1	1	1	1	3	1	1	1	3	1	1	3	3	1	3	1	3	1	3	3	3	1	3	1	3	3	3	3	3	1	3	1	3	1	3	1	3	1	3	3	3	3	3	1	3	1	3	1	3	3	3	1	1	1	1	1	3	1	1	1	1	3	3	3	3	1	3	1	1	1	1	3	3	1	3	1	3	1	3	1	3	1	1	1	3	1	3	3	3	1	1	1	3	1	3	1	1	1	3	1	3	1	3	1	3	1	3	1	3	1	3	1	3	1	3	1	3	1	3	1	3	1	3	1	1	1	3	1	3	3	3	1	1	1	3	1	3	1	3	1	1	3	3	1	3	1	3	1	1	3	3	1	1	1	1	1	1	3	3	3	3	1	3	1	3	1	1	1	1	1	1	3	3	3	3	1	3	1	3	3	3	1	3	1	3	1	3	1	1	1	3	3	3	1	3	1	1	1	1	1	3	1	3	1	3	1	1	3	3	1	3	1	3	3	3	1	3	1	1	1	3	1	3	3	3	1	3	1	3	1	1	3	3	1	3	1	3	3	3	1	3	1	1	1	3	1	1	1	1	3	3	1	1	3	3	1	3	1	3	1	1	1	3	3	3	1	3	1	3	1	3	1	3	1	1	1	1	1	1	1	3	1	1	1	1	1	1	3	3	1	3	1	3	1	1	1	1	3	3	1	1	3	3	3	3	1	3	1	3	3	3	3	3	1	3	1	3	1	3	1	1	1	1	1	3	1	3	1	3	3	3	1	3	1	1	3	3	3	3	1	1	1	1	3	3	3	3	1	3	1	3	3	3	1	3	1	1	1	3	1	3	1	3	1	1	1	3	1	3	1	3	3	3	1	1	1	3	3	3	1	3	3	3	1	3	1	3	1	1	1	3	3	3	3	3	1	3	1	1	3	3	1	3	3	3	1	3	1	3	3	3	1	3	1	3	1	3	3	3	3	3	1	3	3	3	1	3	1	1	1	3	1	3	1	3	1	1	1	3	1	3	1	1	1	1	1	1	3	3	1	1	1	3	1	3	1	3	3	3	1	3	1	3	1	1	1	3	3	3	1	3	1	1	1	3	3	3	1	3	1	1	1	3	1	3	1	3	1	1	1	3	1	3	1	1	3	3	3	3	1	1	1	1	1	3	1	3	3	3	1	3	3	3	3	3	1	3	3	3	1	1	1	1	1	3	1	3	1	1	1	3	1	1	1	1	1	3	1	3	1	1	3	3	1	1	1	1	1	1	1	3	1	3	3	3	1	3	3	3	1	3	1	3	3	3	3	3	1	3	1	1	3	3	1	1	3	3	1	3	1	1	3	3	1	3	1	3	1	1	3	3	1	3	1	1	3	3	3	3	3	3	1	3	1	3	3	3	1	1	1	3	1	1	1	3	1	3	3	3	3	3	1	1	1	3	1	1	1	3	1	1	3	3	3	3	1	1	3	3	3	3	1	3	1	1	3	3	1	3	1	3	3	3	1	3	3	3	3	3	1	1	3	3	3	3	1	1	1	3	1	1	1	1	1	3	1	1	3	3	1	1	1	3	1	3	1	3	1	1	3	3	3	3	3	3	1	3	1	3	1	1	1	1	1	1	1	1	1	1	3	3	1	1	1	1	1	3	1	3	1	3	1	3	1	1	1	3	1	3	3	3	1	3	1	3	3	3	1	3	3	3	3	3	1	3	1	1	1	1	3	3	1	1	3	3	1	1	3	3	1	1	1	3	1	1	1	3	3	3	1	3	1	3	1	3	1	1	3	3	1	3	1	3	3	3	3	3	3	3	1	3	1	3	1	3	3	3	1	1	3	3	1	1	1	3	3	3	1	3	1	3	1	3	1	1	3	3	1	3	1	3	1	3	1	1	1	1	1	3	1	3	1	1	3	3	1	3	1	1	3	3	1	3	1	3	1	1	3	3	1	3	1	1	3	3	3	3	3	3	1	3	1	3	3	3	3	3	1	1	3	3	1	1	1	1	3	3	3	3	3	3	1	1	3	3	1	1	3	3	1	1	1	3	3	3	1	3	3	3	3	3	1	3	1	3	1	3	1	1	1	1	1	1	1	3	1	1	3	3	1	3	1	1	1	1	3	3	1	3	1	3	3	3	3	3	1	1	1	1	1	3	1	1	1	3	1	3	1	3	1	1	1	3	1	1	3	3	1	1	1	1	1	3	1	3	3	3	1	3	1	3	3	3	1	1	3	3	3	3	1	1	1	3	3	3	1	1	3	3	1	3	1	1	1	3	3	3	1	1	1	3	1	3	1	3	1	3	3	3	1	1	1	3	1	1	1	3	1	3	3	3	1	1	1	3	1	3	3	3	1	1	1	3	3	3	1	1	1	3	3	3	1	3	1	1	1	3	1	3	1	1	3	3	3	3	1	3	1	3	3	3	3	3	3	3	3	3	1	3	1	3	3	3	1	3	1	3	3	3	3	3	1	1	1	3	3	3	3	3	3	3	3	3	3	3	3	3	1	3	1	1	1	1	1	1	1	3	1	3	3	3	1	3	3	3	1	1	1	3	1	1	1	3	1	3	3	3	3	3	1	3	1	3	1	3	1	1	1	1	3	3	1	3	1	1	1	3	3	3	1	3	1	1	1	3	3	3	3	3	1	3	1	1	1	1	1	3	3	3	1	3	1	3	3	3	1	1	3	3	3	3	1	1	1	1	1	3	3	3	1	3	3	3	3	3	1	1	1	3	1	3	3	3	1	1	1	1	1	1	3	3	3	3	3	3	1	3	1	3	1	1	3	3	3	3	1	3	3	3	1	1	1	3	3	3	1	3	3	3	3	3	1	3	1	3	1	1	1	3	1	3	1	3	3	3	1	3	3	3	3	3	3	3	3	3	1	1	1	3	3	3	1	3	1	3	3	3	3	3	1	1	1	1	1	3	1	3	1	1	3	3	3	3	3	3	1	1	1	3	1	1	3	3	3	3	1	1	1	3	1	1	3	3	1	1	1	1	1	1	1	3	1	3	3	3	1	1	3	3	1	3	1	3	1	3	1	1	3	3	1	1	1	3	1	3	1	3	1	3	1	3	1	1	1	3	1	3	1	1	1	3	1	3	3	3	3	3	1	1	1	1	3	3	3	3	3	3	1	3	1	1	1	3	1	3	3	3	1	3	3	3	1	1	1	3	3	3	1	3	3	3	1	1	1	1	3	3	3	3	3	3	3	3	3	3	1	3	1	3	3	3	1	3	1	3	1	1	3	3	1	3	1	3	3	3	1	1	1	1	1	3	1	3	3	3	1	3	1	3	1	1	1	1	3	3	3	3	3	3	1	1	1	3	1	3	1	3	1	3	3	3	1	1	1	3	1	3	3	3	1	3	1	1	1	3	3	3	1	3	1	1	1	3	1	1	1	3	1	3	1	3	3	3	1	3	1	1	1	3	1	1	1	3	1	3	1	3	1	3	3	3	3	3	1	1	1	1	1	3	1	1	1	3	1	3	3	3	1	3	1	3	1	3	1	1	1	3	1	3	1	3	1	1	3	3	1	3	1	1	3	3	3	3	1	3	3	3	1	1	1	3	3	3	3	3	3	3	1	3	1	1	1	3	1	3	1	3	3	3	1	1	1	3	3	3	1	3	1	3	3	3	3	3	3	3	3	3	1	1	1	1	1	3	1	1	1	1	1	1	1	3	1	1	1	1	1	3	1	1	3	3	3	3	1	3	1	3	3	3	1	1	1	3	3	3	1	1	1	3	1	3	1	3	3	3	3	3	3	3	1	3	3	3	1	3	1	3	1	3	1	3	3	3	1	1	1	3	1	3	1	1	1	1	1	3	1	1	3	3	3	3	1	3	1	1	1	1	1	1	1	3	3	3	1	1	1	1	3	3	3	3	3	3	3	3	1	1	3	3	1	1	3	3	1	3	1	1	1	1	3	3	1	1	1	3	3	3	1	1	1	3	1	3	1	3	1	3	1	3	1	1	1	3	1	1	1	3	1	1	3	3	1	1	1	3	1	3	1	3	1	3	1	3	3	3	1	1	1	3	1	3	1	3	1	3	1	1	3	3	3	3	1	3	1	3	1	1	1	3	1	1	3	3	1	3	3	3	1	1	1	3	3	3	3	3	1	1	1	3	3	3	3	3	3	3	1	1	1	1	1	1	1	1	1	1	1	1	1	1	3	3	1	1	3	3	3	3	3	3	1	3	1	1	3	3	3	3	1	1	1	1	3	3	3	3	3	3	3	3	3	3	3	3	3	3	3	3	3	3	3	3	3	3	3	3	1	1	1	1	3	3	3	3	3	3	1	1	3	3	0	0	1	3	3	3	1	1	3	3	3	3	3	3	3	3	3	3	3	3	3	3	3	3	3	3	3	3	3	3
1603_813_19	0	0	3	3	3	3	1	3	1	3	1	1	3	3	3	3	3	3	1	3	3	3	1	3	1	1	1	3	3	3	1	1	1	3	1	3	1	3	1	3	1	3	1	3	1	3	3	3	1	3	1	3	1	3	1	3	3	3	1	3	3	3	1	3	1	1	1	3	3	3	1	3	1	1	1	3	1	1	1	3	1	1	1	3	1	1	1	1	3	3	1	3	3	3	1	3	3	3	1	3	3	3	3	3	1	3	1	3	1	3	1	3	1	1	1	1	1	3	1	1	1	3	1	3	1	3	1	1	3	3	1	3	1	3	1	3	1	3	3	3	1	3	1	1	3	3	1	1	1	3	1	1	1	3	3	3	1	3	3	3	1	3	1	3	3	3	3	3	0	0	1	3	1	1	1	3	1	1	1	1	1	3	1	1	3	3	1	3	1	1	1	3	1	3	3	3	1	1	1	3	1	3	1	3	1	1	3	3	1	1	1	1	3	3	3	3	3	3	1	1	3	3	1	3	1	3	1	3	1	3	1	3	1	3	1	3	3	3	3	3	3	3	1	3	3	3	1	1	1	3	1	3	3	3	1	1	1	3	1	3	3	3	1	3	1	1	1	1	1	1	3	3	1	1	1	1	0	0	1	1	1	3	1	3	1	1	1	3	3	3	1	1	1	3	1	3	3	3	1	3	1	3	1	3	1	3	3	3	1	1	1	1	1	1	1	1	1	1	3	3	1	1	1	3	1	1	1	3	1	3	3	3	1	3	1	1	3	3	1	3	1	1	1	3	1	3	3	3	1	3	3	3	1	1	1	1	3	3	1	1	3	3	3	3	1	3	1	1	1	1	1	3	1	3	3	3	1	1	1	1	3	3	1	3	1	3	3	3	1	1	1	3	1	3	1	3	1	1	1	3	1	1	1	1	1	1	1	3	3	3	1	3	3	3	3	3	3	3	1	1	1	3	1	1	1	1	3	3	1	3	3	3	3	3	3	3	1	1	3	3	1	3	1	1	1	1	1	1	3	3	1	3	1	3	3	3	1	3	3	3	1	3	1	1	1	1	1	3	1	3	3	3	1	1	1	3	1	3	1	3	1	3	1	3	1	3	1	3	1	1	3	3	1	3	1	3	3	3	3	3	3	3	3	3	1	3	1	1	1	1	1	3	1	1	1	1	3	3	1	3	1	3	1	3	3	3	3	3	3	3	1	3	1	3	1	1	1	3	1	3	3	3	3	3	1	3	1	1	1	1	1	1	1	1	1	3	1	1	1	3	1	3	1	3	1	3	1	1	1	1	1	3	1	3	1	1	1	3	3	3	1	3	1	3	1	3	1	1	1	3	1	3	3	3	1	3	3	3	1	1	1	3	3	3	1	3	1	3	3	3	1	3	1	3	1	3	1	3	1	1	1	3	1	3	1	3	1	3	1	3	1	3	1	3	3	3	1	1	1	1	3	3	3	3	1	3	1	3	3	3	1	3	3	3	1	3	3	3	3	3	1	1	1	1	3	3	1	1	3	3	1	3	1	3	1	3	1	1	1	3	3	3	1	3	3	3	3	3	1	1	1	3	1	3	1	3	1	3	3	3	3	3	1	3	1	3	1	3	1	3	1	3	3	3	1	1	1	3	1	3	1	3	1	1	1	1	1	1	1	3	1	1	1	1	1	1	1	1	1	1	1	1	3	3	1	3	3	3	3	3	1	3	1	3	1	3	3	3	1	1	3	3	3	3	1	3	3	3	3	3	1	3	1	3	1	3	1	3	1	1	3	3	3	3	3	3	1	3	1	3	1	3	1	1	1	1	1	1	3	3	3	3	1	3	1	1	1	3	1	3	1	3	1	1	3	3	1	3	1	1	3	3	1	3	3	3	1	1	1	3	1	3	1	3	1	3	1	3	1	3	3	3	3	3	1	1	1	1	3	3	1	1	1	3	1	3	3	3	1	1	1	1	3	3	3	3	1	1	1	1	1	1	3	3	1	3	3	3	1	3	3	3	1	1	1	3	1	3	3	3	1	3	1	1	1	1	1	3	1	1	3	3	1	3	1	3	1	3	3	3	3	3	1	3	1	3	1	3	3	3	1	1	1	3	3	3	1	3	1	3	3	3	1	3	1	1	1	3	1	3	3	3	3	3	1	3	3	3	3	3	1	3	1	3	1	3	1	3	1	3	3	3	1	1	1	3	1	1	3	3	1	1	1	1	1	3	1	1	1	1	3	3	3	3	1	1	1	3	1	3	1	3	1	1	3	3	1	1	1	3	1	3	1	3	1	3	1	1	1	3	1	3	1	3	3	3	1	1	1	1	3	3	1	3	1	3	1	3	1	3	3	3	1	1	1	1	1	3	3	3	1	3	1	3	3	3	3	3	1	3	1	3	1	3	3	3	1	1	1	1	1	3	1	3	3	3	1	1	1	3	1	3	3	3	1	1	1	3	3	3	1	1	1	3	1	1	1	3	3	3	3	3	1	3	1	3	3	3	3	3	3	3	1	1	1	1	1	3	1	3	1	3	1	3	1	1	3	3	3	3	3	3	1	3	1	3	1	3	3	3	1	3	1	1	3	3	1	1	3	3	3	3	1	1	1	3	1	3	1	3	1	3	1	3	1	3	1	3	1	3	1	1	1	1	1	3	1	3	1	3	3	3	1	3	3	3	1	3	1	3	1	1	1	3	1	3	1	3	1	3	1	3	1	1	1	3	1	1	1	3	1	1	1	1	3	3	1	3	1	3	1	1	3	3	3	3	1	3	1	3	1	1	1	3	1	1	3	3	1	3	3	3	1	3	1	3	1	1	3	3	3	3	3	3	3	3	1	1	1	3	3	3	1	1	1	1	1	1	3	3	3	3	1	1	1	1	1	3	3	3	1	3	1	3	3	3	1	3	1	1	1	3	1	1	1	3	1	3	1	1	1	1	1	3	1	1	1	1	1	1	1	3	3	3	3	3	3	3	3	3	1	3	1	1	3	3	3	3	1	1	1	1	1	1	1	1	1	3	1	3	1	1	3	3	1	1	3	3	1	3	1	1	1	1	1	1	1	1	1	1	1	1	3	3	3	3	1	3	3	3	3	3	1	3	1	1	1	3	3	3	1	3	1	1	3	3	1	1	1	1	3	3	3	3	1	3	3	3	3	3	1	1	1	1	1	3	3	3	1	3	3	3	1	3	3	3	3	3	1	3	3	3	1	3	1	1	3	3	3	3	1	3	1	3	3	3	1	1	1	3	1	3	1	1	1	1	1	3	1	3	3	3	1	3	1	1	1	3	1	1	1	1	1	3	3	3	1	3	3	3	1	1	1	1	1	3	3	3	3	3	1	1	1	3	1	3	3	3	1	3	1	3	1	1	1	3	3	3	1	1	1	3	1	3	1	1	1	3	1	1	1	3	1	3	1	3	1	3	1	3	3	3	1	3	1	1	1	1	1	1	1	1	3	3	3	3	1	1	1	3	1	1	1	1	3	3	1	1	3	3	1	1	3	3	1	3	1	1	1	1	3	3	1	3	1	3	1	3	1	3	3	3	1	3	3	3	1	3	1	3	1	3	1	3	1	1	1	3	1	3	1	3	1	1	1	1	1	3	1	3	1	3	1	1	3	3	1	3	1	3	3	3	3	3	3	3	1	1	1	3	1	3	1	3	1	1	1	3	1	1	1	1	1	3	1	3	3	3	1	1	1	3	1	3	1	3	3	3	3	3	1	1	3	3	1	3	3	3	3	3	3	3	1	3	1	1	3	3	1	3	3	3	3	3	1	1	3	3	3	3	3	3	1	1	3	3	3	3	1	3	1	3	1	3	1	1	1	3	1	3	1	1	1	1	3	3	1	3	3	3	3	3	1	3	3	3	1	3	3	3	1	3	1	1	3	3	1	3	1	3	3	3	3	3	1	1	3	3	1	3	1	3	1	3	1	3	3	3	1	3	3	3	1	3	1	3	3	3	3	3	1	1	1	1	1	3	3	3	1	3	3	3	3	3	3	3	1	3	1	3	1	3	3	3	3	3	3	3	1	1	1	3	1	3	1	1	1	3	1	3	1	1	1	3	1	3	3	3	1	1	1	3	3	3	3	3	3	3	1	1	1	3	3	3	1	1	1	3	1	1	1	3	3	3	3	3	1	1	1	3	1	1	1	1	3	3	1	1	1	1	1	3	1	1	1	3	1	3	3	3	3	3	1	3	1	1	1	1	3	3	3	3	3	3	1	3	3	3	1	1	1	3	1	3	3	3	1	1	1	3	1	1	1	3	1	3	3	3	1	3	1	3	3	3	1	3	1	3	1	1	3	3	1	1	1	3	1	3	1	1	3	3	3	3	3	3	1	1	1	3	1	1	1	3	1	1	1	3	1	3	3	3	1	3	1	3	1	3	1	3	3	3	3	3	1	1	3	3	1	3	3	3	1	1	1	1	1	3	3	3	1	1	1	3	1	3	3	3	1	3	1	1	3	3	3	3	1	3	1	1	3	3	1	3	3	3	1	3	1	3	1	3	1	3	3	3	1	1	1	3	1	1	1	1	1	3	1	3	3	3	1	1	1	1	1	3	3	3	1	1	1	3	3	3	3	3	3	3	1	3	3	3	1	3	1	1	1	3	1	3	1	3	3	3	1	3	1	3	1	3	1	3	3	3	3	3	1	3	3	3	3	3	1	1	3	3	1	1	1	1	1	3	1	3	1	1	1	3	1	1	1	1	3	3	1	1	3	3	1	1	1	1	1	3	1	3	1	1	1	3	3	3	3	3	1	3	3	3	1	1	3	3	3	3	1	1	1	1	3	3	3	3	1	3	1	1	3	3	3	3	1	1	1	3	3	3	1	3	1	1	1	1	1	3	1	3	1	1	1	1	3	3	1	1	3	3	1	3	1	1	3	3	1	1	3	3	3	3	3	3	1	3	3	3	1	1	1	3	1	3	1	1	1	3	1	3	3	3	1	1	3	3	3	3	1	1	1	3	3	3	1	3	3	3	1	3	3	3	1	3	3	3	1	3	3	3	3	3	1	3	1	3	1	3	1	3	1	3	1	1	1	3	1	3	1	3	1	3	1	1	1	1	3	3	1	1	1	1	1	3	1	3	3	3	3	3	1	3	1	1	1	3	1	3	3	3	1	1	3	3	3	3	1	3	1	3	3	3	3	3	1	1	3	3	1	1	3	3	1	3	1	3	3	3	1	3	1	3	3	3	3	3	1	1	1	1	3	3	1	3	3	3	1	1	1	3	1	3	1	3	3	3	3	3	3	3	3	3	1	3	3	3	1	3	1	3	1	1	1	3	1	1	3	3	1	3	3	3	1	1	3	3	1	3	1	3	1	1	1	1	1	3	1	3	1	1	3	3	3	3	1	1	1	1	1	3	1	3	1	3	1	3	1	1	1	3	1	3	1	1	1	3	1	3	1	3	1	3	3	3	1	1	1	1	3	3	1	3	1	3	1	1	1	3	1	1	3	3	3	3	1	1	3	3	1	1	3	3	3	3	3	3	1	1	1	1	3	3	3	3	3	3	1	1	1	3	1	1	1	3	1	3	1	1	3	3	3	3	1	3	3	3	3	3	1	3	3	3	1	3	1	3	1	3	3	3	1	3	3	3	1	1	3	3	1	1	3	3	1	3	1	3	3	3	3	3	1	3	3	3	3	3	1	3	1	3	1	3	3	3	3	3	1	1	1	3	1	1	1	3	3	3	3	3	1	1	1	3	1	3	1	1	1	3	1	3	3	3	1	3	1	3	3	3	1	3	3	3	1	3	3	3	3	3	1	3	3	3	3	3	1	3	1	3	1	3	1	1	1	3	1	3	1	3	1	3	1	3	1	3	3	3	1	3	1	3	1	3	1	1	1	1	0	0	3	3	1	3	3	3	3	3	3	3	1	3	1	3	3	3	1	3	3	3	1	1	3	3	1	3	1	3	1	1	1	3	1	3	3	3	3	3	1	1	1	1	3	3	3	3	1	1	1	3	1	3	1	1	1	3	1	1	3	3	1	3	1	3	3	3	1	3	1	1	1	3	1	3	1	1	1	3	3	3	1	3	1	1	1	1	3	3	3	3	1	1	1	3	1	3	1	3	1	3	1	3	1	1	1	3	1	1	1	3	1	3	3	3	1	3	1	3	1	1	1	1	3	3	1	1	1	3	1	3	1	3	1	1	1	1	1	1	1	1	1	3	1	1	3	3	1	3	1	1	1	1	1	3	3	3	1	1	3	3	1	3	1	1	1	3	3	3	1	3	1	3	1	3	1	1	1	3	1	3	3	3	1	3	1	3	3	3	1	1	1	3	1	1	1	3	1	1	3	3	3	3	1	3	3	3	1	3	1	1	3	3	3	3	1	1	1	3	1	3	3	3	1	1	1	1	3	3	3	3	1	1	3	3	1	3	3	3	1	3	1	3	1	3	1	3	1	3	1	3	1	3	1	3	1	3	1	3	1	3	1	1	3	3	3	3	1	3	1	1	1	3	1	3	1	3	3	3	3	3	1	1	3	3	3	3	1	3	3	3	1	1	1	3	1	1	3	3	3	3	3	3	3	3	1	1	1	3	1	3	1	1	1	3	1	3	1	3	3	3	1	3	1	3	1	3	1	3	3	3	1	1	1	3	1	1	1	1	3	3	1	3	1	3	1	1	1	1	1	3	3	3	1	1	1	3	1	1	1	3	1	3	3	3	1	3	1	3	1	3	1	3	1	3	1	1	1	3	3	3	1	3	1	1	1	3	3	3	1	1	1	3	3	3	1	1	1	3	1	3	1	3	3	3	3	3	1	1	1	3	1	3	1	1	1	1	1	3	1	1	1	3	3	3	1	1	3	3	3	3	1	3	1	3	1	3	1	1	3	3	1	3	1	3	1	1	1	3	1	1	1	3	1	3	1	3	1	3	3	3	3	3	1	1	1	1	1	1	3	3	1	1	1	3	3	3	1	1	1	1	3	3	3	3	1	3	1	3	3	3	1	3	1	1	1	3	1	1	1	3	1	3	3	3	3	3	1	3	3	3	1	1	1	1	3	3	3	3	1	3	3	3	1	3	3	3	1	1	1	3	3	3	1	3	1	3	1	1	3	3	3	3	1	1	1	3	1	1	1	1	1	3	1	1	3	3	3	3	1	1	1	1	1	3	1	3	1	1	3	3	3	3	1	3	1	3	1	3	1	3	3	3	1	3	3	3	1	1	3	3	1	3	1	1	1	3	1	3	1	3	1	3	3	3	1	1	1	3	1	3	1	3	1	3	1	1	3	3	1	3	3	3	1	3	3	3	1	1	1	1	1	3	3	3	1	1	1	3	1	3	1	3	1	3	3	3	1	3	1	3	1	3	3	3	1	3	1	3	1	3	1	3	3	3	1	3	1	3	1	3	1	3	1	3	3	3	1	3	1	3	1	3	1	3	1	3	1	3	1	3	3	3	1	3	3	3	1	3	3	3	1	3	1	3	3	3	1	1	1	1	1	1	1	3	3	3	1	3	3	3	1	3	1	1	3	3	1	3	1	1	3	3	1	1	3	3	3	3	1	3	1	3	3	3	3	3	1	1	1	3	3	3	1	3	1	1	3	3	3	3	1	3	1	3	3	3	1	1	3	3	3	3	3	3	3	3	1	1	1	3	1	3	3	3	1	3	3	3	1	3	1	1	1	1	3	3	1	1	3	3	1	1	3	3	1	1	3	3	1	3	1	3	1	3	1	3	1	1	1	1	1	1	3	3	1	3	1	3	1	1	1	3	1	3	1	3	1	1	1	3	3	3	3	3	3	3	1	1	1	1	3	3	1	1	1	3	1	1	3	3	1	1	1	1	3	3	1	3	1	1	3	3	1	1	3	3	1	3	1	3	1	3	1	1	1	3	1	3	1	3	1	3	1	3	1	3	1	1	3	3	1	3	1	3	1	3	1	3	1	3	1	3	1	3	1	1	1	3	3	3	1	1	1	3	1	1	3	3	1	1	1	3	1	1	1	1	1	3	1	3	1	3	1	1	3	3	3	3	3	3	3	3	1	1	1	1	1	3	3	3	1	1	1	3	1	1	1	1	1	3	3	3	1	3	1	1	1	3	1	1	1	3	1	3	1	3	1	3	1	1	3	3	1	3	1	1	1	1	1	3	1	3	1	3	1	3	1	1	1	3	1	3	1	3	1	3	1	3	1	1	1	3	1	3	3	3	3	3	1	3	1	3	3	3	3	3	1	1	3	3	1	3	1	3	1	1	1	1	1	3	1	3	1	1	3	3	3	3	1	3	1	3	1	3	3	3	3	3	1	1	3	3	1	3	1	3	3	3	3	3	1	3	3	3	1	1	1	1	1	3	3	3	1	3	1	1	1	1	1	3	3	3	3	3	1	3	1	3	1	1	1	3	1	3	1	3	1	3	1	1	3	3	1	1	1	1	1	1	3	3	1	1	1	1	3	3	3	3	3	3	3	3	1	1	1	1	3	3	1	3	1	3	1	3	1	3	3	3	1	3	1	3	3	3	1	1	1	1	1	3	1	3	1	1	1	1	1	3	1	3	1	3	1	3	1	3	3	3	1	1	3	3	1	3	3	3	1	3	1	1	3	3	1	1	1	1	3	3	3	3	1	3	1	1	1	3	1	3	3	3	1	3	1	1	1	3	3	3	1	1	1	1	1	3	1	3	1	1	1	1	1	1	1	1	3	3	1	3	1	1	1	1	1	3	3	3	1	1	3	3	1	3	3	3	1	3	3	3	1	3	1	1	3	3	1	3	1	3	1	1	3	3	3	3	1	1	3	3	1	3	3	3	1	3	3	3	3	3	1	3	3	3	1	3	3	3	1	1	1	3	3	3	3	3	1	3	1	3	1	3	1	3	1	1	1	1	3	3	1	1	1	1	3	3	1	1	1	1	1	1	1	3	1	3	1	1	3	3	3	3	1	3	3	3	1	3	3	3	1	1	1	1	1	3	1	1	3	3	1	1	1	1	1	1	1	3	3	3	1	1	1	3	1	3	1	1	1	3	1	1	3	3	3	3	1	3	1	3	1	1	1	1	1	3	1	3	1	3	1	3	1	3	1	1	1	3	3	3	1	3	3	3	3	3	1	3	1	3	1	3	1	3	1	3	1	3	1	3	1	1	1	3	1	1	1	1	1	1	1	3	1	3	1	3	3	3	1	3	1	1	1	3	1	3	1	1	3	3	1	3	1	1	1	3	1	3	1	3	1	3	3	3	3	3	1	1	1	3	3	3	1	3	1	3	3	3	1	3	1	3	1	3	1	3	1	3	1	1	1	3	1	3	1	3	1	3	1	1	1	1	1	3	1	1	3	3	1	1	1	1	1	3	1	3	3	3	3	3	3	3	1	3	1	3	1	1	1	1	3	3	1	3	3	3	1	3	3	3	3	3	1	1	1	1	1	3	1	3	1	3	1	3	3	3	1	3	3	3	1	1	3	3	1	3	1	3	3	3	3	3	1	1	1	3	1	3	3	3	3	3	1	1	1	1	3	3	1	3	1	3	1	1	1	3	1	1	1	3	1	3	1	3	1	1	1	3	1	1	1	3	1	3	3	3	3	3	1	1	1	3	1	3	1	3	3	3	1	1	1	1	1	3	1	3	1	3	3	3	1	3	3	3	1	3	3	3	1	3	1	1	3	3	3	3	3	3	1	1	3	3	3	3	1	3	1	3	1	3	3	3	1	3	1	3	1	3	1	1	1	1	1	3	3	3	1	1	1	1	1	3	1	3	1	1	1	3	1	1	1	1	1	3	1	3	3	3	1	1	1	1	3	3	1	3	1	3	1	1	3	3	3	3	1	3	1	3	1	1	1	1	1	3	3	3	1	3	1	1	1	3	1	3	3	3	1	3	3	3	3	3	3	3	1	3	1	1	1	1	1	1	1	3	1	1	1	3	1	3	1	1	1	3	1	3	3	3	3	3	1	1	1	1	1	1	1	1	1	1	1	1	1	1	3	3	1	3	1	1	3	3	3	3	1	3	1	1	1	3	1	1	1	3	1	3	1	3	1	3	1	1	3	3	3	3	1	3	1	3	3	3	3	3	3	3	3	3	3	3	1	3	1	1	1	3	3	3	3	3	1	3	3	3	1	3	1	3	3	3	1	1	1	3	1	1	3	3	3	3	1	1	1	1	3	3	1	1	1	3	1	1	1	3	3	3	1	3	1	1	3	3	1	3	1	3	1	1	1	1	3	3	3	3	1	3	1	1	1	1	1	3	3	3	3	3	1	3	1	3	1	3	1	3	3	3	1	3	1	3	1	1	1	3	1	3	1	1	3	3	3	3	1	3	1	3	1	1	3	3	1	1	3	3	3	3	1	1	1	3	1	1	1	1	1	3	3	3	1	3	3	3	1	3	3	3	1	3	3	3	1	3	3	3	3	3	3	3	1	3	1	3	1	3	1	3	1	3	1	1	3	3	1	1	3	3	1	1	1	1	3	3	1	3	3	3	1	3	1	3	1	1	1	3	1	1	1	3	1	3	1	3	1	3	3	3	1	3	1	1	1	1	1	1	1	1	3	3	3	3	1	3	3	3	3	3	1	1	1	1	1	3	1	1	1	3	1	1	1	3	1	1	3	3	1	3	1	1	1	3	1	3	1	3	1	3	1	3	1	3	3	3	3	3	1	1	3	3	3	3	3	3	1	3	1	3	1	3	1	3	1	1	3	3	1	1	1	3	1	3	3	3	1	3	1	3	1	3	1	3	3	3	1	1	3	3	1	3	1	3	3	3	3	3	1	1	3	3	1	1	1	1	1	3	1	1	1	3	1	3	1	3	3	3	1	1	1	3	1	3	1	3	3	3	3	3	3	3	1	1	3	3	1	1	1	3	1	3	3	3	1	3	1	3	3	3	1	3	3	3	1	3	1	3	1	1	1	1	3	3	1	1	1	1	3	3	1	3	3	3	3	3	1	1	1	3	1	3	1	3	1	1	3	3	1	3	1	1	1	3	1	1	3	3	3	3	1	1	1	1	1	3	3	3	1	3	1	1	1	1	3	3	3	3	1	1	3	3	1	1	3	3	1	3	1	3	1	3	3	3	1	1	1	1	3	3	3	3	3	3	3	3	1	3	1	1	1	3	1	3	1	3	1	3	1	3	1	3	1	3	1	1	3	3	1	1	1	1	1	3	1	3	3	3	3	3	1	3	1	3	3	3	1	1	3	3	1	3	1	1	1	3	1	3	1	3	1	1	3	3	3	3	1	3	1	3	1	3	3	3	1	3	1	1	3	3	3	3	1	1	1	1	1	1	3	3	1	1	3	3	3	3	1	3	1	3	3	3	3	3	1	3	3	3	1	3	1	1	1	1	1	1	1	3	3	3	1	3	3	3	3	3	3	3	1	3	3	3	1	1	1	1	3	3	3	3	3	3	3	3	3	3	1	3	1	1	1	3	3	3	1	1	1	1	3	3	1	1	1	1	1	3	1	3	1	3	1	3	1	3	1	1	3	3	1	1	3	3	1	1	3	3	3	3	3	3	3	3	3	3	3	3	1	3	1	3	3	3	1	1	1	3	1	3	1	3	3	3	1	3	3	3	1	1	3	3	1	1	1	3	1	3	3	3	3	3	1	1	1	3	1	3	1	3	1	3	1	3	1	3	3	3	3	3	1	1	3	3	1	3	3	3	3	3	3	3	1	3	3	3	3	3	3	3	3	3	1	1	1	3	1	3	1	3	3	3	1	1	1	3	1	3	1	3	1	3	1	3	1	1	3	3	1	3	1	1	1	1	1	3	3	3	3	3	1	1	1	3	1	3	1	3	3	3	1	1	1	1	1	3	1	1	1	1	1	3	3	3	1	1	1	3	3	3	1	1	3	3	1	3	1	1	1	3	1	3	1	1	1	1	3	3	3	3	3	3	1	1	3	3	3	3	1	1	1	1	1	1	3	3	1	3	1	1	1	1	1	1	3	3	3	3	1	3	3	3	1	3	1	1	1	1	3	3	1	1	1	3	1	3	1	3	1	3	1	3	1	1	3	3	1	1	1	3	3	3	1	1	1	3	1	1	3	3	1	3	3	3	1	3	1	1	3	3	3	3	3	3	1	1	3	3	1	3	1	3	1	3	3	3	1	1	1	3	3	3	1	3	3	3	1	1	1	1	1	1	1	3	1	1	1	3	1	3	3	3	1	1	1	1	1	3	1	1	3	3	1	3	1	3	3	3	1	3	3	3	1	3	1	1	1	3	1	1	3	3	3	3	1	1	1	3	1	1	3	3	1	3	3	3	3	3	1	3	3	3	1	3	1	1	1	3	1	3	1	3	1	3	1	1	1	3	1	3	3	3	1	3	1	3	1	3	3	3	1	3	3	3	3	3	1	3	1	3	3	3	1	1	1	3	3	3	1	3	3	3	1	3	3	3	1	3	3	3	1	1	3	3	1	3	1	1	1	3	1	1	1	1	1	3	1	3	1	1	1	1	1	1	1	3	1	3	1	3	1	1	1	3	1	3	1	3	1	3	3	3	1	3	1	3	1	1	1	3	3	3	1	1	1	3	1	3	3	3	1	1	1	3	3	3	1	3	3	3	1	1	1	3	1	1	1	3	3	3	1	1	3	3	1	1	3	3	3	3	3	3	3	3	1	1	1	3	1	3	3	3	1	1	3	3	1	1	3	3	1	1	3	3	1	1	1	3	1	3	3	3	1	1	3	3	1	1	3	3	1	3	1	1	1	3	1	3	1	1	1	1	3	3	3	3	1	1	3	3	3	3	1	1	3	3	3	3	1	3	1	1	3	3	1	3	3	3	1	1	1	1	1	3	1	3	1	1	1	1	1	1	1	3	1	3	1	3	1	1	3	3	1	1	1	3	3	3	1	1	1	1	1	3	3	3	1	1	3	3	1	1	1	3	1	3	1	3	1	1	1	3	1	3	1	1	1	3	1	3	1	3	1	3	1	3	1	1	3	3	3	3	3	3	1	3	3	3	1	3	3	3	1	3	3	3	1	1	3	3	1	1	3	3	1	1	3	3	3	3	3	3	1	3	1	3	1	1	3	3	3	3	3	3	1	3	1	1	3	3	3	3	1	1	3	3	3	3	3	3	3	3	1	3	1	1	1	3	1	3	1	1	3	3	1	3	1	1	1	3	1	1	1	3	1	3	3	3	1	1	3	3	3	3	1	1	3	3	1	1	1	3	1	3	1	1	1	1	3	3	1	1	1	1	3	3	3	3	1	1	1	1	1	3	3	3	1	1	3	3	3	3	1	3	3	3	1	1	1	3	1	1	3	3	1	1	1	3	1	1	3	3	1	3	3	3	1	1	3	3	3	3	3	3	3	3	1	1	1	3	1	1	1	3	3	3	1	3	3	3	1	3	1	3	1	3	3	3	1	3	3	3	1	3	1	1	3	3	1	3	1	3	1	3	1	3	1	3	1	3	1	1	3	3	1	3	1	3	1	1	1	1	3	3	1	1	1	3	1	3	1	3	3	3	1	3	1	3	1	1	3	3	1	1	3	3	1	3	3	3	1	1	1	1	1	1	1	3	1	3	1	3	1	1	3	3	1	1	1	3	1	3	1	3	3	3	3	3	1	3	1	1	1	1	3	3	3	3	1	3	3	3	1	3	1	1	3	3	3	3	3	3	3	3	3	3	1	1	1	1	3	3	3	3	1	3	1	3	1	3	1	3	1	3	1	3	1	1	3	3	3	3	1	1	1	1	3	3	1	3	1	3	1	3	3	3	1	1	1	3	1	3	1	3	1	3	3	3	1	3	1	1	3	3	1	1	1	1	3	3	1	1	1	3	1	3	1	3	1	3	1	3	1	1	1	3	3	3	1	3	1	1	1	3	1	3	1	3	1	3	1	3	1	3	1	3	1	3	3	3	1	1	1	1	3	3	1	3	1	3	1	3	1	1	1	1	1	3	1	3	1	3	3	3	3	3	3	3	1	1	1	3	1	3	1	1	1	3	1	3	1	3	1	3	1	3	1	1	3	3	3	3	1	1	3	3	1	3	1	3	1	1	1	3	1	3	1	3	1	3	1	3	1	1	1	1	1	3	3	3	3	3	3	3	1	1	1	1	1	3	3	3	1	1	1	1	3	3	3	3	1	3	1	3	1	3	1	3	1	3	3	3	1	1	3	3	3	3	3	3	1	3	3	3	1	1	1	3	3	3	3	3	3	3	1	1	3	3	3	3	1	3	1	3	1	3	1	3	3	3	3	3	3	3	1	1	1	3	3	3	1	3	1	1	1	3	1	3	3	3	1	3	3	3	1	3	1	3	3	3	1	1	3	3	3	3	1	3	1	3	1	3	1	3	1	3	3	3	1	3	1	3	1	3	1	3	3	3	1	3	1	3	1	1	1	3	1	3	3	3	3	3	3	3	1	1	3	3	1	3	3	3	1	3	1	1	3	3	1	1	3	3	1	1	1	3	3	3	1	1	1	1	1	3	1	3	1	3	1	3	3	3	1	3	1	3	1	1	3	3	1	3	3	3	1	3	1	3	3	3	1	1	3	3	3	3	1	3	1	1	1	1	3	3	3	3	1	3	3	3	3	3	1	1	3	3	1	3	1	1	3	3	1	1	1	3	1	3	1	3	1	1	1	3	1	3	1	3	3	3	3	3	3	3	1	3	1	3	1	1	3	3	1	1	3	3	3	3	1	3	1	1	1	3	3	3	3	3	3	3	1	3	1	3	1	3	1	3	1	1	3	3	3	3	1	3	1	3	1	3	3	3	3	3	1	3	3	3	3	3	1	3	1	3	1	3	1	1	1	1	3	3	1	1	3	3	1	1	3	3	1	3	1	3	1	3	1	1	3	3	1	1	1	3	1	3	1	3	1	3	3	3	1	1	3	3	1	3	1	3	3	3	3	3	3	3	1	3	1	3	3	3	1	3	1	1	1	1	1	3	3	3	1	3	3	3	3	3	1	3	1	1	1	1	1	1	3	3	1	3	3	3	1	3	1	3	1	1	3	3	1	3	3	3	1	3	1	3	1	3	1	1	1	3	1	1	1	1	1	1	1	1	1	1	1	3	3	3	3	3	1	1	3	3	3	3	1	3	1	3	3	3	1	3	1	1	1	3	1	3	1	3	1	1	1	1	1	3	1	3	1	3	1	3	1	3	1	3	1	3	3	3	3	3	1	1	1	1	3	3	1	1	1	3	1	3	1	3	3	3	1	3	1	3	1	1	1	3	1	3	1	3	1	1	1	3	1	3	3	3	1	3	3	3	1	1	1	3	3	3	1	3	3	3	3	3	1	3	1	3	1	3	3	3	1	3	3	3	1	3	3	3	1	3	3	3	3	3	1	3	3	3	3	3	1	1	3	3	1	3	3	3	3	3	1	1	3	3	1	3	3	3	3	3	3	3	3	3	1	1	1	3	3	3	3	3	3	3	3	3	1	1	1	3	1	1	1	1	3	3	1	1	1	1	3	3	1	1	1	3	1	3	1	1	3	3	3	3	1	1	3	3	3	3	3	3	1	1	1	3	1	3	1	3	1	3	1	1	1	3	1	1	3	3	1	3	1	3	3	3	1	3	3	3	1	3	3	3	1	3	1	1	3	3	3	3	1	3	1	1	3	3	1	1	3	3	1	3	3	3	1	3	3	3	3	3	1	3	1	3	1	3	1	3	3	3	3	3	1	3	1	3	1	1	1	1	3	3	1	3	1	3	1	1	3	3	1	3	1	3	1	3	1	3	1	3	1	1	3	3	1	1	1	1	1	1	3	3	1	3	3	3	3	3	3	3	3	3	3	3	1	3	3	3	1	3	1	1	3	3	1	1	1	1	1	3	1	3	1	3	1	3	1	3	1	3	1	3	1	3	1	1	3	3	3	3	1	1	3	3	1	1	1	3	1	1	1	3	3	3	1	3	1	1	1	3	1	3	3	3	1	1	1	3	1	1	3	3	1	3	3	3	1	3	3	3	1	3	1	3	1	1	1	3	1	1	3	3	1	3	3	3	1	3	1	3	1	1	1	1	1	1	1	3	1	3	3	3	1	1	3	3	1	3	1	3	1	1	1	3	3	3	1	3	1	1	1	1	3	3	3	3	1	3	1	3	1	3	1	3	3	3	3	3	1	3	1	1	3	3	1	3	1	1	3	3	3	3	1	1	1	1	1	3	1	3	1	3	1	1	1	3	1	1	1	3	3	3	1	3	1	3	3	3	3	3	1	3	1	1	1	1	1	1	1	3	3	3	1	1	3	3	1	3	1	1	1	3	3	3	1	3	1	1	3	3	1	1	1	3	3	3	3	3	3	3	1	3	1	1	1	1	1	1	1	3	1	3	3	3	3	3	1	1	1	3	1	3	1	1	1	1	3	3	1	3	1	1	3	3	1	1	1	1	3	3	1	3	1	1	1	3	1	3	1	1	1	3	1	1	1	1	1	1	1	3	3	3	1	3	1	3	1	3	1	1	1	1	1	3	1	1	1	1	1	1	1	3	1	3	1	3	1	1	1	3	1	3	1	3	1	3	1	3	1	3	1	1	1	1	3	3	1	3	3	3	3	3	1	3	3	3	3	3	1	3	3	3	1	3	1	3	3	3	1	1	1	1	1	3	1	3	1	3	1	1	1	3	1	1	1	3	1	3	1	1	1	1	1	1	3	3	1	1	1	3	1	1	1	3	1	1	1	1	1	1	1	1	1	3	1	1	3	3	3	3	1	3	1	3	1	3	3	3	3	3	3	3	3	3	3	3	1	3	1	3	1	3	1	3	3	3	1	3	1	1	1	3	1	3	1	3	1	3	1	3	1	3	1	3	1	3	1	3	1	3	1	3	1	1	1	3	1	3	1	3	1	1	1	3	3	3	1	1	1	3	1	3	1	1	3	3	1	3	1	3	3	3	1	1	1	3	3	3	1	3	3	3	1	3	1	3	3	3	1	3	3	3	1	3	1	3	3	3	3	3	1	3	1	1	3	3	3	3	1	1	1	3	1	3	1	3	3	3	3	3	1	3	1	3	1	1	1	1	1	3	3	3	1	3	1	3	1	3	3	3	3	3	1	3	1	3	3	3	1	3	1	3	1	1	1	3	1	3	3	3	3	3	3	3	1	3	1	3	1	3	1	1	1	3	1	1	3	3	1	1	1	1	1	1	1	1	3	3	1	1	3	3	1	3	1	3	1	1	1	3	3	3	3	3	1	1	1	3	3	3	1	3	3	3	3	3	3	3	1	1	1	3	3	3	1	3	1	3	1	3	3	3	1	3	3	3	1	3	1	1	1	1	1	3	3	3	3	3	1	1	1	3	3	3	1	1	1	3	3	3	1	1	1	1	3	3	3	3	1	1	1	1	1	3	3	3	3	3	3	3	1	1	1	3	1	1	3	3	3	3	1	3	1	3	1	3	1	1	1	1	1	3	1	1	1	3	3	3	3	3	3	3	1	1	1	3	1	3	3	3	1	3	3	3	1	3	3	3	3	3	3	3	1	3	1	3	3	3	1	3	1	3	1	3	1	1	1	3	1	3	1	3	1	1	1	1	3	3	1	3	3	3	1	3	1	3	1	3	1	1	3	3	3	3	3	3	3	3	1	3	1	3	3	3	1	3	1	1	1	3	1	1	3	3	1	1	1	3	1	3	1	1	1	1	1	3	1	1	1	1	1	3	1	1	1	3	1	1	1	3	1	3	3	3	1	3	1	1	1	1	1	1	3	3	1	3	3	3	3	3	1	1	1	3	3	3	1	3	1	3	1	3	1	3	1	1	1	3	3	3	3	3	1	3	1	3	1	3	1	1	1	3	1	3	3	3	1	3	1	3	1	3	1	1	1	1	1	1	1	1	3	3	1	3	3	3	3	3	1	1	1	3	3	3	3	3	3	3	1	3	1	1	1	1	3	3	1	3	3	3	1	1	1	3	1	3	3	3	3	3	1	3	3	3	1	3	1	3	1	1	1	1	1	1	1	3	1	1	3	3	1	3	1	1	1	1	1	3	3	3	3	3	1	3	1	3	1	1	1	3	1	3	1	1	3	3	1	1	1	3	1	3	1	3	1	1	1	3	1	3	3	3	1	1	1	3	1	3	3	3	3	3	1	3	1	3	3	3	3	3	3	3	1	3	1	3	1	3	1	1	3	3	1	1	1	3	1	3	1	3	3	3	3	3	3	3	3	3	1	1	1	3	1	3	3	3	1	3	3	3	1	1	1	3	1	3	1	3	3	3	3	3	1	3	1	1	1	3	1	1	3	3	3	3	3	3	1	1	1	1	1	1	3	3	3	3	1	3	3	3	1	1	3	3	1	3	1	1	3	3	3	3	1	1	1	1	1	1	1	3	1	3	1	3	1	1	3	3	3	3	1	1	1	1	1	3	1	3	3	3	1	3	1	3	1	1	3	3	1	1	1	3	1	3	1	1	1	3	1	3	1	3	1	1	3	3	1	3	3	3	1	3	1	1	1	1	1	3	3	3	1	1	3	3	1	3	1	3	1	3	1	3	3	3	1	3	1	3	1	1	3	3	1	3	3	3	1	1	1	1	1	3	3	3	1	1	1	1	1	3	1	1	1	3	3	3	3	3	3	3	1	3	1	1	3	3	3	3	3	3	1	3	3	3	3	3	1	3	1	3	3	3	1	3	1	3	1	1	1	3	1	3	1	3	3	3	1	3	1	3	1	1	3	3	1	1	1	3	3	3	1	3	1	3	1	1	1	3	1	3	1	1	1	3	3	3	3	3	3	3	3	3	3	3	1	3	3	3	1	3	3	3	3	3	3	3	1	3	1	3	1	1	1	3	3	3	1	3	3	3	1	1	1	3	1	3	1	3	1	3	1	1	1	1	1	1	1	3	1	3	1	3	1	3	1	1	1	3	3	3	1	3	1	3	1	3	1	3	1	3	1	3	1	3	1	3	1	3	1	3	1	3	1	3	1	3	1	3	1	3	1	3	1	3	1	3	1	1	1	3	1	3	3	3	1	1	1	3	1	3	1	3	1	1	3	3	1	3	1	3	1	1	3	3	1	1	1	1	1	1	3	3	3	3	3	3	1	1	1	1	1	1	3	3	3	3	3	3	1	1	3	3	3	3	1	1	1	1	1	1	3	3	1	3	3	3	3	3	1	3	1	3	1	3	1	1	1	1	1	1	3	3	3	3	1	3	1	3	3	3	3	3	1	3	3	3	1	1	1	3	3	3	1	1	3	3	1	3	1	3	3	3	1	3	1	1	1	3	1	1	1	3	1	3	3	3	1	3	3	3	3	3	1	1	1	1	3	3	1	1	3	3	1	3	1	3	1	1	1	3	3	3	1	1	3	3	3	3	1	3	1	3	1	1	3	3	1	3	1	3	3	3	1	1	1	3	3	3	1	3	1	1	1	1	3	3	1	3	1	3	3	3	1	1	1	1	1	3	1	3	1	3	1	1	1	1	1	1	3	3	3	3	1	1	1	3	1	1	1	3	1	1	1	1	1	3	3	3	1	1	3	3	1	1	1	1	1	1	3	3	3	3	1	1	1	1	1	1	3	3	3	3	1	1	1	3	3	3	3	3	1	3	1	3	1	1	3	3	1	3	1	1	1	1	1	3	3	3	1	3	1	3	3	3	3	3	1	3	3	3	1	3	3	3	1	3	3	3	1	3	3	3	1	1	1	3	1	3	3	3	1	1	3	3	1	3	3	3	1	3	3	3	1	3	1	3	1	3	1	3	3	3	1	3	1	3	1	3	1	3	3	3	3	3	3	3	3	3	1	3	1	3	1	3	3	3	1	1	3	3	1	1	1	1	1	3	3	3	3	3	1	1	1	3	1	3	1	1	1	3	3	3	1	3	1	3	1	1	1	1	3	3	1	1	1	1	3	3	1	3	1	3	3	3	1	1	1	3	1	3	1	1	3	3	3	3	1	3	1	1	1	1	1	3	1	3	1	3	3	3	3	3	1	1	1	1	3	3	3	3	1	1	1	3	3	3	1	1	1	1	3	3	1	1	1	1	1	3	1	3	1	1	3	3	1	1	1	1	3	3	3	3	1	3	1	3	1	1	1	3	1	3	1	1	1	1	3	3	3	3	1	3	1	3	1	1	1	1	1	3	1	3	1	3	1	1	3	3	1	1	1	3	1	3	3	3	1	1	1	3	3	3	1	3	3	3	1	3	3	3	3	3	1	1	1	3	3	3	1	3	1	3	1	3	1	3	1	1	3	3	3	3	1	3	1	3	1	1	1	1	1	1	3	3	1	3	3	3	1	1	3	3	1	3	1	3	3	3	1	3	1	3	1	3	1	3	1	1	1	3	1	1	1	3	3	3	1	1	1	3	1	3	3	3	1	3	1	3	3	3	1	3	1	1	1	3	3	3	1	3	1	1	1	3	1	3	3	3	1	3	3	3	3	3	1	3	1	1	1	3	1	3	1	3	1	3	1	3	3	3	3	3	1	3	1	3	1	3	1	3	1	3	1	1	1	1	1	3	1	1	1	1	3	3	3	3	1	3	3	3	1	3	1	3	1	1	1	3	1	3	3	3	1	3	1	1	1	3	3	3	3	3	1	1	3	3	1	3	1	1	1	3	3	3	3	3	1	1	1	3	1	3	3	3	1	1	3	3	3	3	3	3	1	3	1	3	1	3	3	3	3	3	1	3	1	3	1	1	1	3	3	3	3	3	1	1	1	3	1	3	3	3	1	1	3	3	1	3	1	3	1	1	3	3	1	1	3	3	1	3	1	3	1	3	1	1	1	3	1	1	1	3	1	3	3	3	1	1	1	3	3	3	1	3	1	1	3	3	1	3	1	3	1	1	1	3	3	3	3	3	1	1	3	3	3	3	1	1	1	1	1	3	3	3	3	3	1	1	3	3	3	3	1	1	1	3	1	3	1	3	1	3	3	3	1	3	1	3	1	1	3	3	3	3	1	3	3	3	1	3	1	3	1	3	1	3	3	3	3	3	1	3	1	3	1	1	3	3	3	3	3	3	3	3	3	3	1	3	1	3	1	3	1	3	3	3	1	3	1	1	1	1	1	1	3	3	3	3	3	3	1	3	1	1	3	3	3	3	1	3	1	3	3	3	3	3	3	3	1	3	1	1	1	1	1	1	1	3	1	3	3	3	1	3	3	3	1	3	1	3	1	1	1	3	3	3	1	1	1	1	1	3	1	1	1	3	1	3	1	1	1	3	1	3	3	3	3	3	1	1	3	3	1	3	1	1	1	1	1	1	3	3	3	3	1	1	3	3	1	3	1	3	3	3	3	3	1	3	1	3	1	3	1	3	1	1	1	3	1	1	1	3	1	1	1	3	3	3	3	3	1	3	1	1	1	1	3	3	1	3	3	3	1	1	1	3	3	3	3	3	1	3	1	3	1	1	3	3	1	1	1	1	3	3	3	3	3	3	3	3	1	3	1	3	1	1	3	3	3	3	1	1	1	1	3	3	1	3	1	1	1	3	1	3	1	3	3	3	1	1	1	3	1	3	1	1	3	3	3	3	3	3	3	3	1	1	1	1	1	1	1	3	3	3	1	3	1	3	1	3	1	3	1	3	3	3	1	3	1	3	1	3	1	3	1	1	1	3	1	3	3	3	1	3	1	3	1	3	1	1	1	3	1	1	1	1	3	3	1	1	1	3	1	3	3	3	1	3	1	3	1	3	3	3	3	3	3	3	1	1	3	3	1	3	1	1	1	3	1	3	1	3	3	3	1	1	3	3	1	3	1	3	1	3	1	3	1	1	1	1	1	3	1	3	3	3	1	3	3	3	3	3	1	1	1	3	3	3	1	1	3	3	1	1	1	3	1	1	1	3	1	1	1	3	3	3	1	3	3	3	1	1	1	1	1	3	1	3	1	1	1	3	1	1	3	3	1	1	1	1	3	3	3	3	1	1	3	3	1	1	3	3	1	3	1	3	3	3	1	3	1	3	1	3	1	1	1	3	3	3	1	1	1	1	3	3	3	3	1	1	3	3	1	1	3	3	1	3	3	3	1	1	3	3	1	1	1	3	3	3	1	3	1	3	1	3	3	3	1	1	1	3	1	3	3	3	1	1	3	3	3	3	3	3	1	1	3	3	1	3	1	3	1	1	1	3	3	3	3	3	1	1	3	3	1	1	1	1	1	3	1	3	3	3	3	3	1	1	3	3	1	1	1	3	1	3	1	3	3	3	1	1	3	3	1	3	1	3	1	1	1	1	1	3	1	3	1	3	1	3	1	1	1	1	3	3	1	3	1	3	3	3	3	3	1	1	3	3	1	3	1	1	1	1	3	3	1	3	1	3	1	1	3	3	1	3	1	1	3	3	1	1	1	1	1	3	1	3	1	3	1	3	1	3	3	3	1	1	1	3	1	3	1	3	1	1	3	3	1	1	1	3	1	3	1	1	3	3	3	3	1	3	1	3	1	3	1	3	1	3	1	3	1	1	3	3	3	3	3	3	1	3	1	3	1	3	1	1	1	3	1	3	1	1	1	3	3	3	1	1	3	3	1	3	1	3	1	3	1	3	1	1	3	3	3	3	1	3	1	1	1	1	1	1	1	1	3	3	1	1	3	3	1	3	1	1	1	1	3	3	1	1	1	3	1	3	1	1	1	3	1	3	1	3	3	3	1	3	1	1	1	1	1	3	1	3	1	3	1	1	3	3	3	3	1	1	3	3	1	3	1	1	1	1	1	1	3	3	1	3	3	3	1	1	1	3	1	1	1	3	3	3	1	3	1	1	1	1	1	1	1	3	1	3	3	3	3	3	3	3	1	1	1	3	3	3	3	3	1	3	3	3	1	3	3	3	3	3	1	1	1	1	1	1	1	1	1	1	1	1	1	3	1	3	1	1	1	3	3	3	1	3	3	3	1	1	3	3	3	3	1	1	1	1	3	3	1	3	3	3	3	3	1	3	3	3	3	3	3	3	3	3	3	3	3	3	3	3	1	1	1	1	3	3	3	3	3	3	0	0	3	3	1	1	3	3	3	3	1	1	3	3	3	3	3	3	3	3	3	3	3	3	3	3	3	3	3	3	3	3	3	3
1603_813_2	0	0	0	0	0	0	0	0	0	0	0	0	0	0	0	0	0	0	0	0	0	0	0	0	0	0	0	0	0	0	0	0	0	0	0	0	0	0	0	0	0	0	0	0	0	0	0	0	0	0	0	0	0	0	0	0	0	0	0	0	0	0	0	0	0	0	0	0	0	0	0	0	0	0	0	0	0	0	0	0	0	0	0	0	0	0	0	0	0	0	0	0	0	0	0	0	0	0	0	0	0	0	0	0	0	0	0	0	0	0	0	0	0	0	0	0	0	0	0	0	0	0	0	0	0	0	0	0	0	0	0	0	0	0	0	0	0	0	0	0	0	0	0	0	0	0	0	0	0	0	0	0	0	0	0	0	0	0	0	0	0	0	0	0	0	0	0	0	0	0	0	0	0	0	0	0	0	0	0	0	0	0	0	0	0	0	0	0	0	0	0	0	0	0	0	0	0	0	0	0	0	0	0	0	0	0	0	0	0	0	0	0	0	0	0	0	0	0	0	0	0	0	0	0	0	0	0	0	0	0	0	0	0	0	0	0	0	0	0	0	0	0	0	0	0	0	0	0	0	0	0	0	0	0	0	0	0	0	0	0	0	0	0	0	0	0	0	0	0	0	0	0	0	0	0	0	0	0	0	0	0	0	0	0	0	0	0	0	0	0	0	0	0	0	0	0	0	0	0	0	0	0	0	0	0	0	0	0	0	0	0	0	0	0	0	0	0	0	0	0	0	0	0	0	0	0	0	0	0	0	0	0	0	0	0	0	0	0	0	0	0	0	0	0	0	0	0	0	0	0	0	0	0	0	0	0	0	0	0	0	0	0	0	0	0	0	0	0	0	0	0	0	0	0	0	0	0	0	0	0	0	0	0	0	0	0	0	0	0	0	0	0	0	0	0	0	0	0	0	0	0	0	0	0	0	0	0	0	0	0	0	0	0	0	0	0	0	0	0	0	0	0	0	0	0	0	0	0	0	0	0	0	0	0	0	0	0	0	0	0	0	0	0	0	0	0	0	0	0	0	0	0	0	0	0	0	0	0	0	0	0	0	0	0	0	0	0	0	0	0	0	0	0	0	0	0	0	0	0	0	0	0	0	0	0	0	0	0	0	0	0	0	0	0	0	0	0	0	0	0	0	0	0	0	0	0	0	0	0	0	0	0	0	0	0	0	0	0	0	0	0	0	0	0	0	0	0	0	0	0	0	0	0	0	0	0	0	0	0	0	0	0	0	0	0	0	0	0	0	0	0	0	0	0	0	0	0	0	0	0	0	0	0	0	0	0	0	0	0	0	0	0	0	0	0	0	0	0	0	0	0	0	0	0	0	0	0	0	0	0	0	0	0	0	0	0	0	0	0	0	0	0	0	0	0	0	0	0	0	0	0	0	0	0	0	0	0	0	0	0	0	0	0	0	0	0	0	0	0	0	0	0	0	0	0	0	0	0	0	0	0	0	0	0	0	0	0	0	0	0	0	0	0	0	0	0	0	0	0	0	0	0	0	0	0	0	0	0	0	0	0	0	0	0	0	0	0	0	0	0	0	0	0	0	0	0	0	0	0	0	0	0	0	0	0	0	0	0	0	0	0	0	0	0	0	0	0	0	0	0	0	0	0	0	0	0	0	0	0	0	0	0	0	0	0	0	0	0	0	0	0	0	0	0	0	0	0	0	0	0	0	0	0	0	0	0	0	0	0	0	0	0	0	0	0	0	0	0	0	0	0	0	0	0	0	0	0	0	0	0	0	0	0	0	0	0	0	0	0	0	0	0	0	0	0	0	0	0	0	0	0	0	0	0	0	0	0	0	0	0	0	0	0	0	0	0	0	0	0	0	0	0	0	0	0	0	0	0	0	0	0	0	0	0	0	0	0	0	0	0	0	0	0	0	0	0	0	0	0	0	0	0	0	0	0	0	0	0	0	0	0	0	0	0	0	0	0	0	0	0	0	0	0	0	0	0	0	0	0	0	0	0	0	0	0	0	0	0	0	0	0	0	0	0	0	0	0	0	0	0	0	0	0	0	0	0	0	0	0	0	0	0	0	0	0	0	0	0	0	0	0	0	0	0	0	0	0	0	0	0	0	0	0	0	0	0	0	0	0	0	0	0	0	0	0	0	0	0	0	0	0	0	0	0	0	0	0	0	0	0	0	0	0	0	0	0	0	0	0	0	0	0	0	0	0	0	0	0	0	0	0	0	0	0	0	0	0	0	0	0	0	0	0	0	0	0	0	0	0	0	0	0	0	0	0	0	0	0	0	0	0	0	0	0	0	0	0	0	0	0	0	0	0	0	0	0	0	0	0	0	0	0	0	0	0	0	0	0	0	0	0	0	0	0	0	0	0	0	0	0	0	0	0	0	0	0	0	0	0	0	0	0	0	0	0	0	0	0	0	0	0	0	0	0	0	0	0	0	0	0	0	0	0	0	0	0	0	0	0	0	0	0	0	0	0	0	0	0	0	0	0	0	0	0	0	0	0	0	0	0	0	0	0	0	0	0	0	0	0	0	0	0	0	0	0	0	0	0	0	0	0	0	0	0	0	0	0	0	0	0	0	0	0	0	0	0	0	0	0	0	0	0	0	0	0	0	0	0	0	0	0	0	0	0	0	0	0	0	0	0	0	0	0	0	0	0	0	0	0	0	0	0	0	0	0	0	0	0	0	0	0	0	0	0	0	0	0	0	0	0	0	0	0	0	0	0	0	0	0	0	0	0	0	0	0	0	0	0	0	0	0	0	0	0	0	0	0	0	0	0	0	0	0	0	0	0	0	0	0	0	0	0	0	0	0	0	0	0	0	0	0	0	0	0	0	0	0	0	0	0	0	0	0	0	0	0	0	0	0	0	0	0	0	0	0	0	0	0	0	0	0	0	0	0	0	0	0	0	0	0	0	0	0	0	0	0	0	0	0	0	0	0	0	0	0	0	0	0	0	0	0	0	0	0	0	0	0	0	0	0	0	0	0	0	0	0	0	0	0	0	0	0	0	0	0	0	0	0	0	0	0	0	0	0	0	0	0	0	0	0	0	0	0	0	0	0	0	0	0	0	0	0	0	0	0	0	0	0	0	0	0	0	0	0	0	0	0	0	0	0	0	0	0	0	0	0	0	0	0	0	0	0	0	0	0	0	0	0	0	0	0	0	0	0	0	0	0	0	0	0	0	0	0	0	0	0	0	0	0	0	0	0	0	0	0	0	0	0	0	0	0	0	0	0	0	0	0	0	0	0	0	0	0	0	0	0	0	0	0	0	0	0	0	0	0	0	0	0	0	0	0	0	0	0	0	0	0	0	0	0	0	0	0	0	0	0	0	0	0	0	0	0	0	0	0	0	0	0	0	0	0	0	0	0	0	0	0	0	0	0	0	0	0	0	0	0	0	0	0	0	0	0	0	0	0	0	0	0	0	0	0	0	0	0	0	0	0	0	0	0	0	0	0	0	0	0	0	0	0	0	0	0	0	0	0	0	0	0	0	0	0	0	0	0	0	0	0	0	0	0	0	0	0	0	0	0	0	0	0	0	0	0	0	0	0	0	0	0	0	0	0	0	0	0	0	0	0	0	0	0	0	0	0	0	0	0	0	0	0	0	0	0	0	0	0	0	0	0	0	0	0	0	0	0	0	0	0	0	0	0	0	0	0	0	0	0	0	0	0	0	0	0	0	0	0	0	0	0	0	0	0	0	0	0	0	0	0	0	0	0	0	0	0	0	0	0	0	0	0	0	0	0	0	0	0	0	0	0	0	0	0	0	0	0	0	0	0	0	0	0	0	0	0	0	0	0	0	0	0	0	0	0	0	0	0	0	0	0	0	0	0	0	0	0	0	0	0	0	0	0	0	0	0	0	0	0	0	0	0	0	0	0	0	0	0	0	0	0	0	0	0	0	0	0	0	0	0	0	0	0	0	0	0	0	0	0	0	0	0	0	0	0	0	0	0	0	0	0	0	0	0	0	0	0	0	0	0	0	0	0	0	0	0	0	0	0	0	0	0	0	0	0	0	0	0	0	0	0	0	0	0	0	0	0	0	0	0	0	0	0	0	0	0	0	0	0	0	0	0	0	0	0	0	0	0	0	0	0	0	0	0	0	0	0	0	0	0	0	0	0	0	0	0	0	0	0	0	0	0	0	0	0	0	0	0	0	0	0	0	0	0	0	0	0	0	0	0	0	0	0	0	0	0	0	0	0	0	0	0	0	0	0	0	0	0	0	0	0	0	0	0	0	0	0	0	0	0	0	0	0	0	0	0	0	0	0	0	0	0	0	0	0	0	0	0	0	0	0	0	0	0	0	0	0	0	0	0	0	0	0	0	0	0	0	0	0	0	0	0	0	0	0	0	0	0	0	0	0	0	0	0	0	0	0	0	0	0	0	0	0	0	0	0	0	0	0	0	0	0	0	0	0	0	0	0	0	0	0	0	0	0	0	0	0	0	0	0	0	0	0	0	0	0	0	0	0	0	0	0	0	0	0	0	0	0	0	0	0	0	0	0	0	0	0	0	0	0	0	0	0	0	0	0	0	0	0	0	0	0	0	0	0	0	0	0	0	0	0	0	0	0	0	0	0	0	0	0	0	0	0	0	0	0	0	0	0	0	0	0	0	0	0	0	0	0	0	0	0	0	0	0	0	0	0	0	0	0	0	0	0	0	0	0	0	0	0	0	0	0	0	0	0	0	0	0	0	0	0	0	0	0	0	0	0	0	0	0	0	0	0	0	0	0	0	0	0	0	0	0	0	0	0	0	0	0	0	0	0	0	0	0	0	0	0	0	0	0	0	0	0	0	0	0	0	0	0	0	0	0	0	0	0	0	0	0	0	0	0	0	0	0	0	0	0	0	0	0	0	0	0	0	0	0	0	0	0	0	0	0	0	0	0	0	0	0	0	0	0	0	0	0	0	0	0	0	0	0	0	0	0	0	0	0	0	0	0	0	0	0	0	0	0	0	0	0	0	0	0	0	0	0	0	0	0	0	0	0	0	0	0	0	0	0	0	0	0	0	0	0	0	0	0	0	0	0	0	0	0	0	0	0	0	0	0	0	0	0	0	0	0	0	0	0	0	0	0	0	0	0	0	0	0	0	0	0	0	0	0	0	0	0	0	0	0	0	0	0	0	0	0	0	0	0	0	0	0	0	0	0	0	0	0	0	0	0	0	0	0	0	0	0	0	0	0	0	0	0	0	0	0	0	0	0	0	0	0	0	0	0	0	0	0	0	0	0	0	0	0	0	0	0	0	0	0	0	0	0	0	0	0	0	0	0	0	0	0	0	0	0	0	0	0	0	0	0	0	0	0	0	0	0	0	0	0	0	0	0	0	0	0	0	0	0	0	0	0	0	0	0	0	0	0	0	0	0	0	0	0	0	0	0	0	0	0	0	0	0	0	0	0	0	0	0	0	0	0	0	0	0	0	0	0	0	0	0	0	0	0	0	0	0	0	0	0	0	0	0	0	0	0	0	0	0	0	0	0	0	0	0	0	0	0	0	0	0	0	0	0	0	0	0	0	0	0	0	0	0	0	0	0	0	0	0	0	0	0	0	0	0	0	0	0	0	0	0	0	0	0	0	0	0	0	0	0	0	0	0	0	0	0	0	0	0	0	0	0	0	0	0	0	0	0	0	0	0	0	0	0	0	0	0	0	0	0	0	0	0	0	0	0	0	0	0	0	0	0	0	0	0	0	0	0	0	0	0	0	0	0	0	0	0	0	0	0	0	0	0	0	0	0	0	0	0	0	0	0	0	0	0	0	0	0	0	0	0	0	0	0	0	0	0	0	0	0	0	0	0	0	0	0	0	0	0	0	0	0	0	0	0	0	0	0	0	0	0	0	0	0	0	0	0	0	0	0	0	0	0	0	0	0	0	0	0	0	0	0	0	0	0	0	0	0	0	0	0	0	0	0	0	0	0	0	0	0	0	0	0	0	0	0	0	0	0	0	0	0	0	0	0	0	0	0	0	0	0	0	0	0	0	0	0	0	0	0	0	0	0	0	0	0	0	0	0	0	0	0	0	0	0	0	0	0	0	0	0	0	0	0	0	0	0	0	0	0	0	0	0	0	0	0	0	0	0	0	0	0	0	0	0	0	0	0	0	0	0	0	0	0	0	0	0	0	0	0	0	0	0	0	0	0	0	0	0	0	0	0	0	0	0	0	0	0	0	0	0	0	0	0	0	0	0	0	0	0	0	0	0	0	0	0	0	0	0	0	0	0	0	0	0	0	0	0	0	0	0	0	0	0	0	0	0	0	0	0	0	0	0	0	0	0	0	0	0	0	0	0	0	0	0	0	0	0	0	0	0	0	0	0	0	0	0	0	0	0	0	0	0	0	0	0	0	0	0	0	0	0	0	0	0	0	0	0	0	0	0	0	0	0	0	0	0	0	0	0	0	0	0	0	0	0	0	0	0	0	0	0	0	0	0	0	0	0	0	0	0	0	0	0	0	0	0	0	0	0	0	0	0	0	0	0	0	0	0	0	0	0	0	0	0	0	0	0	0	0	0	0	0	0	0	0	0	0	0	0	0	0	0	0	0	0	0	0	0	0	0	0	0	0	0	0	0	0	0	0	0	0	0	0	0	0	0	0	0	0	0	0	0	0	0	0	0	0	0	0	0	0	0	0	0	0	0	0	0	0	0	0	0	0	0	0	0	0	0	0	0	0	0	0	0	0	0	0	0	0	0	0	0	0	0	0	0	0	0	0	0	0	0	0	0	0	0	0	0	0	0	0	0	0	0	0	0	0	0	0	0	0	0	0	0	0	0	0	0	0	0	0	0	0	0	0	0	0	0	0	0	0	0	0	0	0	0	0	0	0	0	0	0	0	0	0	0	0	0	0	0	0	0	0	0	0	0	0	0	0	0	0	0	0	0	0	0	0	0	0	0	0	0	0	0	0	0	0	0	0	0	0	0	0	0	0	0	0	0	0	0	0	0	0	0	0	0	0	0	0	0	0	0	0	0	0	0	0	0	0	0	0	0	0	0	0	0	0	0	0	0	0	0	0	0	0	0	0	0	0	0	0	0	0	0	0	0	0	0	0	0	0	0	0	0	0	0	0	0	0	0	0	0	0	0	0	0	0	0	0	0	0	0	0	0	0	0	0	0	0	0	0	0	0	0	0	0	0	0	0	0	0	0	0	0	0	0	0	0	0	0	0	0	0	0	0	0	0	0	0	0	0	0	0	0	0	0	0	0	0	0	0	0	0	0	0	0	0	0	0	0	0	0	0	0	0	0	0	0	0	0	0	0	0	0	0	0	0	0	0	0	0	0	0	0	0	0	0	0	0	0	0	0	0	0	0	0	0	0	0	0	0	0	0	0	0	0	0	0	0	0	0	0	0	0	0	0	0	0	0	0	0	0	0	0	0	0	0	0	0	0	0	0	0	0	0	0	0	0	0	0	0	0	0	0	0	0	0	0	0	0	0	0	0	0	0	0	0	0	0	0	0	0	0	0	0	0	0	0	0	0	0	0	0	0	0	0	0	0	0	0	0	0	0	0	0	0	0	0	0	0	0	0	0	0	0	0	0	0	0	0	0	0	0	0	0	0	0	0	0	0	0	0	0	0	0	0	0	0	0	0	0	0	0	0	0	0	0	0	0	0	0	0	0	0	0	0	0	0	0	0	0	0	0	0	0	0	0	0	0	0	0	0	0	0	0	0	0	0	0	0	0	0	0	0	0	0	0	0	0	0	0	0	0	0	0	0	0	0	0	0	0	0	0	0	0	0	0	0	0	0	0	0	0	0	0	0	0	0	0	0	0	0	0	0	0	0	0	0	0	0	0	0	0	0	0	0	0	0	0	0	0	0	0	0	0	0	0	0	0	0	0	0	0	0	0	0	0	0	0	0	0	0	0	0	0	0	0	0	0	0	0	0	0	0	0	0	0	0	0	0	0	0	0	0	0	0	0	0	0	0	0	0	0	0	0	0	0	0	0	0	0	0	0	0	0	0	0	0	0	0	0	0	0	0	0	0	0	0	0	0	0	0	0	0	0	0	0	0	0	0	0	0	0	0	0	0	0	0	0	0	0	0	0	0	0	0	0	0	0	0	0	0	0	0	0	0	0	0	0	0	0	0	0	0	0	0	0	0	0	0	0	0	0	0	0	0	0	0	0	0	0	0	0	0	0	0	0	0	0	0	0	0	0	0	0	0	0	0	0	0	0	0	0	0	0	0	0	0	0	0	0	0	0	0	0	0	0	0	0	0	0	0	0	0	0	0	0	0	0	0	0	0	0	0	0	0	0	0	0	0	0	0	0	0	0	0	0	0	0	0	0	0	0	0	0	0	0	0	0	0	0	0	0	0	0	0	0	0	0	0	0	0	0	0	0	0	0	0	0	0	0	0	0	0	0	0	0	0	0	0	0	0	0	0	0	0	0	0	0	0	0	0	0	0	0	0	0	0	0	0	0	0	0	0	0	0	0	0	0	0	0	0	0	0	0	0	0	0	0	0	0	0	0	0	0	0	0	0	0	0	0	0	0	0	0	0	0	0	0	0	0	0	0	0	0	0	0	0	0	0	0	0	0	0	0	0	0	0	0	0	0	0	0	0	0	0	0	0	0	0	0	0	0	0	0	0	0	0	0	0	0	0	0	0	0	0	0	0	0	0	0	0	0	0	0	0	0	0	0	0	0	0	0	0	0	0	0	0	0	0	0	0	0	0	0	0	0	0	0	0	0	0	0	0	0	0	0	0	0	0	0	0	0	0	0	0	0	0	0	0	0	0	0	0	0	0	0	0	0	0	0	0	0	0	0	0	0	0	0	0	0	0	0	0	0	0	0	0	0	0	0	0	0	0	0	0	0	0	0	0	0	0	0	0	0	0	0	0	0	0	0	0	0	0	0	0	0	0	0	0	0	0	0	0	0	0	0	0	0	0	0	0	0	0	0	0	0	0	0	0	0	0	0	0	0	0	0	0	0	0	0	0	0	0	0	0	0	0	0	0	0	0	0	0	0	0	0	0	0	0	0	0	0	0	0	0	0	0	0	0	0	0	0	0	0	0	0	0	0	0	0	0	0	0	0	0	0	0	0	0	0	0	0	0	0	0	0	0	0	0	0	0	0	0	0	0	0	0	0	0	0	0	0	0	0	0	0	0	0	0	0	0	0	0	0	0	0	0	0	0	0	0	0	0	0	0	0	0	0	0	0	0	0	0	0	0	0	0	0	0	0	0	0	0	0	0	0	0	0	0	0	0	0	0	0	0	0	0	0	0	0	0	0	0	0	0	0	0	0	0	0	0	0	0	0	0	0	0	0	0	0	0	0	0	0	0	0	0	0	0	0	0	0	0	0	0	0	0	0	0	0	0	0	0	0	0	0	0	0	0	0	0	0	0	0	0	0	0	0	0	0	0	0	0	0	0	0	0	0	0	0	0	0	0	0	0	0	0	0	0	0	0	0	0	0	0	0	0	0	0	0	0	0	0	0	0	0	0	0	0	0	0	0	0	0	0	0	0	0	0	0	0	0	0	0	0	0	0	0	0	0	0	0	0	0	0	0	0	0	0	0	0	0	0	0	0	0	0	0	0	0	0	0	0	0	0	0	0	0	0	0	0	0	0	0	0	0	0	0	0	0	0	0	0	0	0	0	0	0	0	0	0	0	0	0	0	0	0	0	0	0	0	0	0	0	0	0	0	0	0	0	0	0	0	0	0	0	0	0	0	0	0	0	0	0	0	0	0	0	0	0	0	0	0	0	0	0	0	0	0	0	0	0	0	0	0	0	0	0	0	0	0	0	0	0	0	0	0	0	0	0	0	0	0	0	0	0	0	0	0	0	0	0	0	0	0	0	0	0	0	0	0	0	0	0	0	0	0	0	0	0	0	0	0	0	0	0	0	0	0	0	0	0	0	0	0	0	0	0	0	0	0	0	0	0	0	0	0	0	0	0	0	0	0	0	0	0	0	0	0	0	0	0	0	0	0	0	0	0	0	0	0	0	0	0	0	0	0	0	0	0	0	0	0	0	0	0	0	0	0	0	0	0	0	0	0	0	0	0	0	0	0	0	0	0	0	0	0	0	0	0	0	0	0	0	0	0	0	0	0	0	0	0	0	0	0	0	0	0	0	0	0	0	0	0	0	0	0	0	0	0	0	0	0	0	0	0	0	0	0	0	0	0	0	0	0	0	0	0	0	0	0	0	0	0	0	0	0	0	0	0	0	0	0	0	0	0	0	0	0	0	0	0	0	0	0	0	0	0	0	0	0	0	0	0	0	0	0	0	0	0	0	0	0	0	0	0	0	0	0	0	0	0	0	0	0	0	0	0	0	0	0	0	0	0	0	0	0	0	0	0	0	0	0	0	0	0	0	0	0	0	0	0	0	0	0	0	0	0	0	0	0	0	0	0	0	0	0	0	0	0	0	0	0	0	0	0	0	0	0	0	0	0	0	0	0	0	0	0	0	0	0	0	0	0	0	0	0	0	0	0	0	0	0	0	0	0	0	0	0	0	0	0	0	0	0	0	0	0	0	0	0	0	0	0	0	0	0	0	0	0	0	0	0	0	0	0	0	0	0	0	0	0	0	0	0	0	0	0	0	0	0	0	0	0	0	0	0	0	0	0	0	0	0	0	0	0	0	0	0	0	0	0	0	0	0	0	0	0	0	0	0	0	0	0	0	0	0	0	0	0	0	0	0	0	0	0	0	0	0	0	0	0	0	0	0	0	0	0	0	0	0	0	0	0	0	0	0	0	0	0	0	0	0	0	0	0	0	0	0	0	0	0	0	0	0	0	0	0	0	0	0	0	0	0	0	0	0	0	0	0	0	0	0	0	0	0	0	0	0	0	0	0	0	0	0	0	0	0	0	0	0	0	0	0	0	0	0	0	0	0	0	0	0	0	0	0	0	0	0	0	0	0	0	0	0	0	0	0	0	0	0	0	0	0	0	0	0	0	0	0	0	0	0	0	0	0	0	0	0	0	0	0	0	0	0	0	0	0	0	0	0	0	0	0	0	0	0	0	0	0	0	0	0	0	0	0	0	0	0	0	0	0	0	0	0	0	0	0	0	0	0	0	0	0	0	0	0	0	0	0	0	0	0	0	0	0	0	0	0	0	0	0	0	0	0	0	0	0	0	0	0	0	0	0	0	0	0	0	0	0	0	0	0	0	0	0	0	0	0	0	0	0	0	0	0	0	0	0	0	0	0	0	0	0	0	0	0	0	0	0	0	0	0	0	0	0	0	0	0	0	0	0	0	0	0	0	0	0	0	0	0	0	0	0	0	0	0	0	0	0	0	0	0	0	0	0	0	0	0	0	0	0	0	0	0	0	0	0	0	0	0	0	0	0	0	0	0	0	0	0	0	0	0	0	0	0	0	0	0	0	0	0	0	0	0	0	0	0	0	0	0	0	0	0	0	0	0	0	0	0	0	0	0	0	0	0	0	0	0	0	0	0	0	0	0	0	0	0	0	0	0	0	0	0	0	0	0	0	0	0	0	0	0	0	0	0	0	0	0	0	0	0	0	0	0	0	0	0	0	0	0	0	0	0	0	0	0	0	0	0	0	0	0	0	0	0	0	0	0	0	0	0	0	0	0	0	0	0	0	0	0	0	0	0	0	0	0	0	0	0	0	0	0	0	0	0	0	0	0	0	0	0	0	0	0	0	0	0	0	0	0	0	0	0	0	0	0	0	0	0	0	0	0	0	0	0	0	0	0	0	0	0	0	0	0	0	0	0	0	0	0	0	0	0	0	0	0	0	0	0	0	0	0	0	0	0	0	0	0	0	0	0	0	0	0	0	0	0	0	0	0	0	0	0	0	0	0	0	0	0	0	0	0	0	0	0	0	0	0	0	0	0	0	0	0	0	0	0	0	0	0	0	0	0	0	0	0	0	0	0	0	0	0	0	0	0	0	0	0	0	0	0	0	0	0	0	0	0	0	0	0	0	0	0	0	0	0	0	0	0	0	0	0	0	0	0	0	0	0	0	0	0	0	0	0	0	0	0	0	0	0	0	0	0	0	0	0	0	0	0	0	0	0	0	0	0	0	0	0	0	0	0	0	0	0	0	0	0	0	0	0	0	0	0	0	0	0	0	0	0	0	0	0	0	0	0	0	0	0	0	0	0	0	0	0	0	0	0	0	0	0	0	0	0	0	0	0	0	0	0	0	0	0	0	0	0	0	0	0	0	0	0	0	0	0	0	0	0	0	0	0	0	0	0	0	0	0	0	0	0	0	0	0	0	0	0	0	0	0	0	0	0	0	0	0	0	0	0	0	0	0	0	0	0	0	0	0	0	0	0	0	0	0	0	0	0	0	0	0	0	0	0	0	0	0	0	0	0	0	0	0	0	0	0	0	0	0	0	0	0	0	0	0	0	0	0	0	0	0	0	0	0	0	0	0	0	0	0	0	0	0	0	0	0	0	0	0	0	0	0	0	0	0	0	0	0	0	0	0	0	0	0	0	0	0	0	0	0	0	0	0	0	0	0	0	0	0	0	0	0	0	0	0	0	0	0	0	0	0	0	0	0	0	0	0	0	0	0	0	0	0	0	0	0	0	0	0	0	0	0	0	0	0	0	0	0	0	0	0	0	0	0	0	0	0	0	0	0	0	0	0	0	0	0	0	0	0	0	0	0	0	0	0	0	0	0	0	0	0	0	0	0	0	0	0	0	0	0	0	0	0	0	0	0	0	0	0	0	0	0	0	0	0	0	0	0	0	0	0	0	0	0	0	0	0	0	0	0	0	0	0	0	0	0	0	0	0	0	0	0	0	0	0	0	0	0	0	0	0	0	0	0	0	0	0	0	0	0	0	0	0	0	0	0	0	0	0	0	0	0	0	0	0	0	0	0	0	0	0	0	0	0	0	0	0	0	0	0	0	0	0	0	0	0	0	0	0	0	0	0	0	0	0	0	0	0	0	0	0	0	0	0	0	0	0	0	0	0	0	0	0	0	0	0	0	0	0	0	0	0	0	0	0	0	0	0	0	0	0	0	0	0	0	0	0	0	0	0	0	0	0	0	0	0	0	0	0	0	0	0	0	0	0	0	0	0	0	0	0	0	0	0	0	0	0	0	0	0	0	0	0	0	0	0	0	0	0	0	0	0	0	0	0	0	0	0	0	0	0	0	0	0	0	0	0	0	0	0	0	0	0	0	0	0	0	0	0	0	0	0	0	0	0	0	0	0	0	0	0	0	0	0	0	0	0	0	0	0	0	0	0	0	0	0	0	0	0	0	0	0	0	0	0	0	0	0	0	0	0	0	0	0	0	0	0	0	0	0	0	0	0	0	0	0	0	0	0	0	0	0	0	0	0	0	0	0	0	0	0	0	0	0	0	0	0	0	0	0	0	0	0	0	0	0	0	0	0	0	0	0	0	0	0	0	0	0	0	0	0	0	0	0	0	0	0	0	0	0	0	0	0	0	0	0	0	0	0	0	0	0	0	0	0	0	0	0	0	0	0	0	0	0	0	0	0	0	0	0	0	0	0	0	0	0	0	0	0	0	0	0	0	0	0	0	0	0	0	0	0	0	0	0	0	0	0	0	0	0	0	0	0	0	0	0	0	0	0	0	0	0	0	0	0	0	0	0	0	0	0	0	0	0	0	0	0	0	0	0	0	0	0	0	0	0	0	0	0	0	0	0	0	0	0	0	0	0	0	0	0	0	0	0	0	0	0	0	0	0	0	0	0	0	0	0	0	0	0	0	0	0	0	0	0	0	0	0	0	0	0	0	0	0	0	0	0	0	0	0	0	0	0	0	0	0	0	0	0	0	0	0	0	0	0	0	0	0	0	0	0	0	0	0	0	0	0	0	0	0	0	0	0	0	0	0	0	0	0	0	0	0	0	0	0	0	0	0	0	0	0	0	0	0	0	0	0	0	0	0	0	0	0	0	0	0	0	0	0	0	0	0	0	0	0	0	0	0	0	0	0	0	0	0	0	0	0	0	0	0	0	0	0	0	0	0	0	0	0	0	0	0	0	0	0	0	0	0	0	0	0	0	0	0	0	0	0	0	0	0	0	0	0	0	0	0	0	0	0	0	0	0	0	0	0	0	0	0	0	0	0	0	0	0	0	0	0	0	0	0	0	0	0	0	0	0	0	0	0	0	0	0	0	0	0	0	0	0	0	0	0	0	0	0	0	0	0	0	0	0	0	0	0	0	0	0	0	0	0	0	0	0	0	0	0	0	0	0	0	0	0	0	0	0	0	0	0	0	0	0	0	0	0	0	0	0	0	0	0	0	0	0	0	0	0	0	0	0	0	0	0	0	0	0	0	0	0	0	0	0	0	0	0	0	0	0	0	0	0	0	0	0	0	0	0	0	0	0	0	0	0	0	0	0	0	0	0	0	0	0	0	0	0	0	0	0	0	0	0	0	0	0	0	0	0	0	0	0	0	0	0	0	0	0	0	0	0	0	0	0	0	0	0	0	0	0	0	0	0	0	0	0	0	0	0	0	0	0	0	0	0	0	0	0	0	0	0	0	0	0	0	0	0	0	0	0	0	0	0	0	0	0	0	0	0	0	0	0	0	0	0	0	0	0	0	0	0	0	0	0	0	0	0	0	0	0	0	0	0	0	0	0	0	0	0	0	0	0	0	0	0	0	0	0	0	0	0	0	0	0	0	0	0	0	0	0	0	0	0	0	0	0	0	0	0	0	0	0	0	0	0	0	0	0	0	0	0	0	0	0	0	0	0	0	0	0	0	0	0	0	0	0	0	0	0	0	0	0	0	0	0	0	0	0	0	0	0	0	0	0	0	0	0	0	0	0	0	0	0	0	0	0	0	0	0	0	0	0	0	0	0	0	0	0	0	0	0	0	0	0	0	0	0	0	0	0	0	0	0	0	0	0	0	0	0	0	0	0	0	0	0	0	0	0	0	0	0	0	0	0	0	0	0	0	0	0	0	0	0	0	0	0	0	0	0	0	0	0	0	0	0	0	0	0	0	0	0	0	0	0	0	0	0	0	0	0	0	0	0	0	0	0	0	0	0	0	0	0	0	0	0	0	0	0	0	0	0	0	0	0	0	0	0	0	0	0	0	0	0	0	0	0	0	0	0	0	0	0	0	0	0	0	0	0	0	0	0	0	0	0	0	0	0	0	0	0	0	0	0	0	0	0	0	0	0	0	0	0	0	0	0	0	0	0	0	0	0	0	0	0	0	0	0	0	0	0	0	0	0	0	0	0	0	0	0	0	0	0	0	0	0	0	0	0	0	0	0	0	0	0	0	0	0	0	0	0	0	0	0	0	0	0	0	0	0	0	0	0	0	0	0	0	0	0	0	0	0	0	0	0	0	0	0	0	0	0	0	0	0	0	0	0	0	0	0	0	0	0	0	0	0	0	0	0	0	0	0	0	0	0	0	0	0	0	0	0	0	0	0	0	0	0	0	0	0	0	0	0	0	0	0	0	0	0	0	0	0	0	0	0	0	0	0	0	0	0	0	0	0	0	0	0	0	0	0	0	0	0	0	0	0	0	0	0	0	0	0	0	0	0	0	0	0	0	0	0	0	0	0	0	0	0	0	0	0	0	0	0	0	0	0	0	0	0	0	0	0	0	0	0	0	0	0	0	0	0	0	0	0	0	0	0	0	0	0	0	0	0	0	0	0	0	0	0	0	0	0	0	0	0	0	0	0	0	0	0	0	0	0	0	0	0	0	0	0	0	0	0	0	0	0	0	0	0	0	0	0	0	0	0	0	0	0	0	0	0	0	0	0	0	0	0	0	0	0	0	0	0	0	0	0	0	0	0	0	0	0	0	0	0	0	0	0	0	0	0	0	0	0	0	0	0	0	0	0	0	0	0	0	0	0	0	0	0	0	0	0	0	0	0	0	0	0	0	0	0	0	0	0	0	0	0	0	0	0	0	0	0	0	0	0	0	0	0	0	0	0	0	0	0	0	0	0	0	0	0	0	0	0	0	0	0	0	0	0	0	0	0	0	0	0	0	0	0	0	0	0	0	0	0	0	0	0	0	0	0	0	0	0	0	0	0	0	0	0	0	0	0	0	0	0	0	0	0	0	0	0	0	0	0	0	0	0	0	0	0	0	0	0	0	0	0	0	0	0	0	0	0	0	0	0	0	0	0	0	0	0	0	0	0	0	0	0	0	0	0	0	0	0	0	0	0	0	0	0	0	0	0	0	0	0	0	0	0	0	0	0	0	0	0	0	0	0	0	0	0	0	0	0	0	0	0	0	0	0	0	0	0	0	0	0	0	0	0	0	0	0	0	0	0	0	0	0	0	0	0	0	0	0	0	0	0	0	0	0	0	0	0	0	0	0	0	0	0	0	0	0	0	0	0	0	0	0	0	0	0	0	0	0	0	0	0	0	0	0	0	0	0	0	0	0	0	0	0	0	0	0	0	0	0	0	0	0	0	0	0	0	0	0	0	0	0	0	0	0	0	0	0	0	0	0	0	0	0	0	0	0	0	0	0	0	0	0	0	0	0	0	0	0	0	0	0	0	0	0	0	0	0	0	0	0	0	0	0	0	0	0	0	0	0	0	0	0	0	0	0	0	0	0	0	0	0	0	0	0	0	0	0	0	0	0	0	0	0	0	0	0	0	0	0	0	0	0	0	0	0	0	0	0	0	0	0	0	0	0	0	0	0	0	0	0	0	0	0	0	0	0	0	0	0	0	0	0	0	0	0	0	0	0	0	0	0	0	0	0	0	0	0	0	0	0	0	0	0	0	0	0	0	0	0	0	0	0	0	0	0	0	0	0	0	0	0	0	0	0	0	0	0	0	0	0	0	0	0	0	0	0	0	0	0	0	0	0	0	0	0	0	0	0	0	0	0	0	0	0	0	0	0	0	0	0	0	0	0	0	0	0	0	0	0	0	0	0	0	0	0	0	0	0	0	0	0	0	0	0	0	0	0	0	0	0	0	0	0	0	0	0	0	0	0	0	0	0	0	0	0	0	0	0	0	0	0	0	0	0	0	0	0	0	0	0	0	0	0	0	0	0	0	0	0	0	0	0	0	0	0	0	0	0	0	0	0	0	0	0	0	0	0	0	0	0	0	0	0	0	0	0	0	0	0	0	0	0	0	0	0	0	0	0	0	0	0	0	0	0	0	0	0	0	0	0	0	0	0	0	0	0	0	0	0	0	0	0	0	0	0	0	0	0	0	0	0	0	0	0	0	0	0	0	0	0	0	0	0	0	0	0	0	0	0	0	0	0	0	0	0	0	0	0	0	0	0	0	0	0	0	0	0	0	0	0	0	0	0	0	0	0	0	0	0	0	0	0	0	0	0	0	0	0	0	0	0	0	0	0	0	0	0	0	0	0	0	0	0	0	0	0	0	0	0	0	0	0	0	0	0	0	0	0	0	0	0	0	0	0	0	0	0	0	0	0	0	0	0	0	0	0	0	0	0	0	0	0	0	0	0	0	0	0	0	0	0	0	0	0	0	0	0	0	0	0	0	0	0	0	0	0	0	0	0	0	0	0	0	0	0	0	0	0	0	0	0	0	0	0	0	0	0	0	0	0	0	0	0	0	0	0	0	0	0	0	0	0	0	0	0	0	0	0	0	0	0	0	0	0	0	0	0	0	0	0	0	0	0	0	0	0	0	0	0	0	0	0	0	0	0	0	0	0	0	0	0	0	0	0	0	0	0	0	0	0	0	0	0	0	0	0	0	0	0	0	0	0	0	0	0	0	0	0	0	0	0	0	0	0	0	0	0	0	0	0	0	0	0	0	0	0	0	0	0	0	0	0	0	0	0	0	0	0	0	0	0	0	0	0	0	0	0	0	0	0	0	0	0	0	0	0	0	0	0	0	0	0	0	0	0	0	0	0	0	0	0	0	0	0	0	0	0	0	0	0	0	0	0	0	0	0	0	0	0	0	0	0	0	0	0	0	0	0	0	0	0	0	0	0	0	0	0	0	0	0	0	0	0	0	0	0	0	0	0	0	0	0	0	0	0	0	0	0	0	0	0	0	0	0	0	0	0	0	0	0	0	0	0	0	0	0	0	0	0	0	0	0	0	0	0	0	0	0	0	0	0	0	0	0	0	0	0	0	0	0	0	0	0	0	0	0	0	0	0	0	0	0	0	0	0	0	0	0	0	0	0	0	0	0	0	0	0	0	0	0	0	0	0	0	0	0	0	0	0	0	0	0	0	0	0	0	0	0	0	0	0	0	0	0	0	0	0	0	0	0	0	0	0	0	0	0	0	0	0	0	0	0	0	0	0	0	0	0	0	0	0	0	0	0	0	0	0	0	0	0	0	0	0	0	0	0	0	0	0	0	0	0	0	0	0	0	0	0	0	0	0	0	0	0	0	0	0	0	0	0	0	0	0	0	0	0	0	0	0	0	0	0	0	0	0	0	0	0	0	0	0	0	0	0	0	0	0	0	0	0	0	0	0	0	0	0	0	0	0	0	0	0	0	0	0	0	0	0	0	0	0	0	0	0	0	0	0	0	0	0	0	0	0	0	0	0	0	0	0	0	0	0	0	0	0	0	0	0	0	0	0	0	0	0	0	0	0	0	0	0	0	0	0	0	0	0	0	0	0	0	0	0	0	0	0	0	0	0	0	0	0	0	0	0	0	0	0	0	0	0	0	0	0	0	0	0	0	0	0	0	0	0	0	0	0	0	0	0	0	0	0	0	0	0	0	0	0	0	0	0	0	0	0	0	0	0	0	0	0	0	0	0	0	0	0	0	0	0	0	0	0	0	0	0	0	0	0	0	0	0	0	0	0	0	0	0	0	0	0	0	0	0	0	0	0	0	0	0	0	0	0	0	0	0	0	0	0	0	0	0	0	0	0	0	0	0	0	0	0	0	0	0	0	0	0	0	0	0	0	0	0	0	0	0	0	0	0	0	0	0	0	0	0	0	0	0	0	0	0	0	0	0	0	0	0	0	0	0	0	0	0	0	0	0	0	0	0	0	0	0	0	0	0	0	0	0	0	0	0	0	0	0	0	0	0	0	0	0	0	0	0	0	0	0	0	0	0	0	0	0	0	0	0	0	0	0	0	0	0	0	0	0	0	0	0	0	0	0	0	0	0	0	0	0	0	0	0	0	0	0	0	0	0	0	0	0	0	0	0	0	0	0	0	0	0	0	0	0	0	0	0	0	0	0	0	0	0	0	0	0	0	0	0	0	0	0	0	0	0	0	0	0	0	0	0	0	0	0	0	0	0	0	0	0	0	0	0	0	0	0	0	0	0	0	0	0	0	0	0	0	0	0	0	0	0	0	0	0	0	0	0	0	0	0	0	0	0	0	0	0	0	0	0	0	0	0	0	0	0	0	0	0	0	0	0	0	0	0	0	0	0	0	0	0	0	0	0	0	0	0	0	0	0	0	0	0	0	0	0	0	0	0	0	0	0	0	0	0	0	0	0	0	0	0	0	0	0	0	0	0	0	0	0	0	0	0	0	0	0	0	0	0	0	0	0	0	0	0	0	0	0	0	0	0	0	0	0	0	0	0	0	0	0	0	0	0	0	0	0	0	0	0	0	0	0	0	0	0	0	0	0	0	0	0	0	0	0	0	0	0	0	0	0	0	0	0	0	0	0	0	0	0	0	0	0	0	0	0	0	0	0	0	0	0	0	0	0	0	0	0	0	0	0	0	0	0	0	0	0	0	0	0	0	0	0	0	0	0	0	0	0	0	0	0	0	0	0	0	0	0	0	0	0	0	0	0	0	0	0	0	0	0	0	0	0	0	0	0	0	0	0	0	0	0	0	0	0	0	0	0	0	0	0	0	0	0	0	0	0	0	0	0	0	0	0	0	0	0	0	0	0	0	0	0	0	0	0	0	0	0	0	0	0	0	0	0	0	0	0	0	0	0	0	0	0	0	0	0	0	0	0	0	0	0	0	0	0	0	0	0	0	0	0	0	0	0	0	0	0	0	0	0	0	0	0	0	0	0	0	0	0	0	0	0	0	0	0	0	0	0	0	0	0	0	0	0	0	0	0	0	0	0	0	0	0	0	0	0	0	0	0	0	0	0	0	0	0	0	0	0	0	0	0	0	0	0	0	0	0	0	0	0	0	0	0	0	0	0	0	0	0	0	0	0	0	0	0	0	0	0	0	0	0	0	0	0	0	0	0	0	0	0	0	0	0	0	0	0	0	0	0	0	0	0	0	0	0	0	0	0	0	0	0	0	0	0	0	0	0	0	0	0	0	0	0	0	0	0	0	0	0	0	0	0	0	0	0	0	0	0	0	0	0	0	0	0	0	0	0	0	0	0	0	0	0	0	0	0	0	0	0	0	0	0	0	0	0	0	0	0	0	0	0	0	0	0	0	0	0	0	0	0	0	0	0	0	0	0	0	0	0	0	0	0	0	0	0	0	0	0	0	0	0	0	0	0	0	0	0	0	0	0	0	0	0	0	0	0	0	0	0	0	0	0	0	0	0	0	0	0	0	0	0	0	0	0	0	0	0	0	0	0	0	0	0	0	0	0	0	0	0	0	0	0	0	0	0	0	0	0	0	0	0	0	0	0	0	0	0	0	0	0	0	0	0	0	0	0	0	0	0	0	0	0	0	0	0	0	0	0	0	0	0	0	0	0	0	0	0	0	0	0	0	0	0	0	0	0	0	0	0	0	0	0	0	0	0	0	0	0	0	0	0	0	0	0	0	0	0	0	0	0	0	0	0	0	0	0	0	0	0	0	0	0	0	0	0	0	0	0	0	0	0	0	0	0	0	0	0	0	0	0	0	0	0	0	0	0	0	0	0	0	0	0	0	0	0	0	0	0	0	0	0	0	0	0	0	0	0	0	0	0	0	0	0	0	0	0	0	0	0	0	0	0	0	0	0	0	0	0	0	0	0	0	0	0	0	0	0	0	0	0	0	0	0	0	0	0	0	0	0	0	0	0	0	0	0	0	0	0	0	0	0	0	0	0	0	0	0	0	0	0	0	0	0	0	0	0	0	0	0	0	0	0	0	0	0	0	0	0	0	0	0	0	0	0	0	0	0	0	0	0	0	0	0	0	0	0	0	0	0	0	0	0	0	0	0	0	0	0	0	0	0	0	0	0	0	0	0	0	0	0	0	0	0	0	0	0	0	0	0	0	0	0	0	0	0	0	0	0	0	0	0	0	0	0	0	0	0	0	0	0	0	0	0	0	0	0	0	0	0	0	0	0	0	0	0	0	0	0	0	0	0	0	0	0	0	0	0	0	0	0	0	0	0	0	0	0	0	0	0	0	0	0	0	0	0	0	0	0	0	0	0	0	0	0	0	0	0	0	0	0	0	0	0	0	0	0	0	0	0	0	0	0	0	0	0	0	0	0	0	0	0	0	0	0	0	0	0	0	0	0	0	0	0	0	0	0	0	0	0	0	0	0	0	0	0	0	0	0	0	0	0	0	0	0	0	0	0	0	0	0	0	0	0	0	0	0	0	0	0	0	0	0	0	0	0	0	0	0	0	0	0	0	0	0	0	0	0	0	0	0	0	0	0	0	0	0	0	0	0	0	0	0	0	0	0	0	0	0	0	0	0	0	0	0	0	0	0	0	0	0	0	0	0	0	0	0	0	0	0	0	0	0	0	0	0	0	0	0	0	0	0	0	0	0	0	0	0	0	0	0	0	0	0	0	0	0	0	0	0	0	0	0	0	0	0	0	0	0	0	0	0	0	0	0	0	0	0	0	0	0	0	0	0	0	0	0	0	0	0	0	0	0	0	0	0	0	0	0	0	0	0	0	0	0	0	0	0	0	0	0	0	0	0	0	0	0	0	0	0	0	0	0	0	0	0	0	0	0	0	0	0	0	0	0	0	0	0	0	0	0	0	0	0	0	0	0	0	0	0	0	0	0	0	0	0	0	0	0	0	0	0	0	0	0	0	0	0	0	0	0	0	0	0	0	0	0	0	0	0	0	0	0	0	0	0	0	0	0	0	0	0	0	0	0	0	0	0	0	0	0	0	0	0	0	0	0	0	0	0	0	0	0	0	0	0	0	0	0	0	0	0	0	0	0	0	0	0	0	0	0	0	0	0	0	0	0	0	0	0	0	0	0	0	0	0	0	0	0	0	0	0	0	0	0	0	0	0	0	0	0	0	0	0	0	0	0	0	0	0	0	0	0	0	0	0	0	0	0	0	0	0	0	0	0	0	0	0	0	0	0	0	0	0	0	0	0	0	0	0	0	0	0	0	0	0	0	0	0	0	0	0	0	0	0	0	0	0	0	0	0	0	0	0	0	0	0	0	0	0	0	0	0	0	0	0	0	0	0	0	0	0	0	0	0	0	0	0	0	0	0	0	0	0	0	0	0	0	0	0	0	0	0	0	0	0	0	0	0	0	0	0	0	0	0	0	0	0	0	0	0	0	0	0	0	0	0	0	0	0	0	0	0	0	0	0	0	0	0	0	0	0	0	0	0	0	0	0	0	0	0	0	0	0	0	0	0	0	0	0	0	0	0	0	0	0	0	0	0	0	0	0	0	0	0	0	0	0	0	0	0	0	0	0	0	0	0	0	0	0	0	0	0	0	0	0	0	0	0	0	0	0	0	0	0	0	0	0	0	0	0	0	0	0	0	0	0	0	0	0	0	0	0	0	0	0	0	0	0	0	0	0	0	0	0	0	0	0	0	0	0	0	0	0	0	0	0	0	0	0	0	0	0	0	0	0	0	0	0	0	0	0	0	0	0	0	0	0	0	0	0	0	0	0	0	0	0	0	0	0	0	0	0	0	0	0	0	0	0	0	0	0	0	0	0	0	0	0	0	0	0	0	0	0	0	0	0	0	0	0	0	0	0	0	0	0	0	0	0	0	0	0	0	0	0	0	0	0	0	0	0	0	0	0	0	0	0	0	0	0	0	0	0	0	0	0	0	0	0	0	0	0	0	0	0	0	0	0	0	0	0	0	0	0	0	0	0	0	0	0	0	0	0	0	0	0	0	0	0	0	0	0	0	0	0	0	0	0	0	0	0	0	0	0	0	0	0	0
1603_813_20	0	0	1	3	1	3	3	3	1	1	1	3	1	1	1	1	3	3	3	3	3	3	3	3	1	1	1	1	1	3	1	1	1	1	3	3	3	3	1	1	1	3	1	3	1	3	1	3	1	3	3	3	3	3	1	3	1	3	1	3	1	3	3	3	1	1	1	1	1	1	1	3	3	3	3	3	3	3	1	1	1	1	1	1	1	3	1	3	3	3	1	3	3	3	1	3	1	3	3	3	3	3	1	3	1	3	1	3	1	1	3	3	1	3	1	3	1	1	1	1	1	3	3	3	3	3	1	1	3	3	1	1	1	1	1	1	1	1	1	3	3	3	1	3	1	3	1	1	1	1	3	3	1	3	1	3	1	1	1	3	1	1	1	3	3	3	3	3	1	3	1	3	1	3	1	1	1	1	1	3	1	1	1	3	1	3	3	3	3	3	1	3	3	3	1	3	1	3	1	1	1	3	1	1	1	3	1	3	1	1	1	1	3	3	3	3	3	3	1	1	3	3	1	3	1	1	3	3	1	3	3	3	1	3	1	3	1	3	3	3	1	3	3	3	1	3	1	1	3	3	1	3	3	3	1	3	3	3	1	3	1	3	3	3	1	1	1	3	1	3	3	3	1	3	1	1	1	1	1	3	3	3	3	3	1	3	1	1	3	3	1	1	3	3	3	3	3	3	1	1	1	1	1	3	1	3	3	3	1	3	1	3	3	3	1	1	1	3	1	3	1	3	1	3	1	1	1	3	1	3	1	3	1	1	1	1	3	3	1	3	3	3	1	3	1	3	3	3	1	3	3	3	1	3	1	1	1	1	1	3	1	1	3	3	1	3	3	3	3	3	3	3	1	3	3	3	1	3	1	3	1	1	1	3	1	3	3	3	1	3	1	3	1	3	1	1	3	3	1	1	1	3	1	1	1	3	1	1	3	3	3	3	3	3	3	3	3	3	1	1	1	3	3	3	1	3	1	3	1	1	1	1	1	3	3	3	1	3	3	3	1	1	1	1	3	3	1	3	3	3	1	3	1	1	1	1	3	3	1	3	3	3	1	3	1	1	3	3	1	1	1	3	1	3	1	3	1	1	1	1	1	3	1	3	1	3	3	3	1	3	3	3	1	1	3	3	1	1	1	3	1	3	3	3	3	3	1	1	1	3	1	1	1	1	1	3	3	3	1	1	1	3	3	3	3	3	1	3	1	3	1	3	1	3	1	1	1	3	1	3	3	3	1	3	1	3	1	1	1	3	1	3	1	1	3	3	3	3	1	1	3	3	1	3	3	3	1	3	1	1	1	3	1	1	1	3	3	3	3	3	3	3	3	3	1	1	1	3	1	1	3	3	3	3	1	1	3	3	1	1	3	3	3	3	1	3	1	1	1	1	3	3	1	3	3	3	3	3	1	1	1	1	1	1	1	1	1	3	1	3	3	3	1	3	3	3	3	3	1	3	1	1	3	3	1	1	1	3	1	1	3	3	3	3	1	1	3	3	1	3	1	1	3	3	1	1	1	1	1	3	1	3	3	3	1	3	1	1	1	3	1	3	3	3	3	3	1	1	1	3	3	3	3	3	1	3	1	3	1	3	1	3	1	3	1	1	1	3	1	1	3	3	1	3	1	1	1	3	3	3	1	3	3	3	3	3	1	1	3	3	1	3	1	3	1	1	1	3	1	3	1	1	3	3	3	3	1	3	3	3	3	3	1	1	1	3	3	3	1	3	1	3	1	3	3	3	1	3	1	3	3	3	1	1	1	3	1	3	1	1	1	3	3	3	1	3	1	3	1	3	1	3	3	3	1	1	1	1	1	3	1	3	3	3	1	1	1	3	1	3	3	3	3	3	1	1	1	3	1	1	1	3	1	3	1	1	1	3	3	3	3	3	3	3	1	1	1	1	3	3	3	3	1	1	1	1	1	3	3	3	1	3	1	1	1	3	3	3	1	3	1	1	3	3	3	3	1	1	3	3	3	3	1	3	1	3	1	3	3	3	3	3	1	3	1	3	3	3	1	3	1	3	3	3	1	3	1	1	1	3	3	3	1	1	1	1	1	3	1	3	1	3	3	3	3	3	3	3	3	3	3	3	1	3	3	3	1	3	1	3	1	3	1	3	1	1	1	3	1	1	3	3	1	3	1	3	1	3	1	3	3	3	1	3	3	3	3	3	1	3	3	3	1	1	3	3	1	1	3	3	1	3	1	1	3	3	1	3	1	3	3	3	3	3	1	3	1	1	3	3	3	3	1	1	3	3	1	3	3	3	3	3	1	1	1	1	1	1	1	1	1	1	3	3	3	3	3	3	3	3	1	3	1	3	1	3	1	3	3	3	1	3	1	3	3	3	3	3	1	3	1	3	1	3	1	3	1	3	1	3	1	3	3	3	1	3	1	3	1	3	3	3	3	3	1	3	1	3	1	3	1	1	3	3	1	1	1	1	1	3	1	3	1	3	1	1	1	3	3	3	3	3	3	3	1	1	3	3	1	1	1	1	1	3	1	1	3	3	1	3	1	3	1	1	1	3	3	3	3	3	1	1	1	3	1	3	1	1	3	3	3	3	1	3	3	3	1	1	1	1	1	1	3	3	3	3	1	3	1	3	1	3	1	3	3	3	1	1	3	3	1	1	1	3	1	3	3	3	3	3	1	3	1	3	3	3	1	3	1	1	1	1	1	1	1	3	1	1	1	3	1	3	3	3	1	3	1	3	1	1	3	3	1	3	3	3	1	1	3	3	1	3	1	3	1	1	1	1	1	3	1	1	3	3	1	3	3	3	3	3	3	3	3	3	1	3	1	3	1	3	1	3	3	3	1	3	1	1	1	1	1	3	1	3	1	3	1	3	1	3	3	3	1	3	1	1	1	3	3	3	1	3	1	1	3	3	1	3	1	1	1	3	1	1	1	3	1	3	1	3	1	3	1	3	1	1	1	1	1	3	1	1	1	3	3	3	3	3	1	3	1	3	1	1	3	3	1	1	1	3	3	3	1	1	1	1	1	3	1	3	1	1	1	1	3	3	1	3	3	3	1	3	1	3	3	3	3	3	1	1	1	3	1	3	1	3	1	3	1	3	1	3	1	1	1	1	1	1	1	1	3	3	1	3	1	3	1	3	1	3	3	3	1	3	3	3	3	3	3	3	1	3	1	1	1	3	1	3	1	1	3	3	1	1	3	3	1	3	1	3	3	3	3	3	1	3	1	3	3	3	3	3	3	3	1	3	1	1	3	3	3	3	3	3	1	3	3	3	3	3	1	3	1	1	1	1	1	1	1	3	3	3	1	3	3	3	1	3	1	3	1	3	1	3	1	1	1	3	3	3	1	1	1	3	1	3	3	3	1	1	1	1	1	1	3	3	3	3	1	1	1	1	1	3	1	1	3	3	1	1	3	3	1	3	1	1	3	3	3	3	1	3	1	3	1	3	1	3	1	1	3	3	3	3	1	1	1	1	1	3	1	3	1	3	1	3	3	3	1	1	3	3	1	3	1	1	1	1	1	3	1	3	3	3	1	3	3	3	3	3	1	3	1	3	1	3	3	3	3	3	1	3	1	3	1	3	1	3	1	3	1	3	1	3	1	3	1	1	1	3	1	3	3	3	3	3	1	1	3	3	3	3	3	3	3	3	1	1	1	3	1	1	1	1	1	1	1	1	1	3	1	3	1	1	3	3	1	3	1	1	1	3	3	3	1	1	3	3	3	3	1	3	3	3	1	3	1	3	3	3	1	1	3	3	1	1	3	3	1	1	3	3	3	3	1	1	3	3	1	1	1	1	1	1	3	3	1	3	1	3	3	3	1	1	3	3	1	3	1	3	1	3	3	3	3	3	1	3	3	3	3	3	3	3	3	3	1	3	3	3	1	3	1	1	1	1	3	3	1	1	3	3	1	3	1	1	1	3	3	3	1	1	3	3	1	3	3	3	1	1	1	3	3	3	1	1	3	3	3	3	1	1	1	1	1	3	1	3	1	1	3	3	3	3	3	3	1	1	3	3	3	3	3	3	1	3	1	1	3	3	1	3	3	3	1	1	1	1	1	3	1	3	1	1	1	3	3	3	1	1	3	3	3	3	3	3	3	3	1	1	1	3	3	3	1	1	1	3	1	1	3	3	1	3	3	3	1	3	1	3	1	1	1	3	3	3	1	3	1	3	3	3	3	3	1	3	3	3	3	3	3	3	1	1	1	1	3	3	3	3	3	3	1	3	3	3	3	3	1	3	1	3	1	1	3	3	1	1	1	1	3	3	1	1	3	3	1	3	1	1	1	1	1	1	1	3	1	3	1	3	3	3	3	3	1	3	1	1	1	3	1	3	1	3	1	1	3	3	1	3	1	3	1	1	1	3	1	1	3	3	3	3	1	3	3	3	3	3	1	3	1	3	1	1	1	3	1	3	1	3	3	3	1	1	1	1	1	3	1	1	3	3	1	3	3	3	1	3	3	3	1	3	1	1	3	3	1	1	1	1	1	1	1	3	3	3	1	3	3	3	3	3	3	3	1	3	1	1	1	1	1	1	1	3	1	1	1	1	1	3	1	3	1	1	1	3	3	3	1	3	1	3	3	3	3	3	1	3	1	3	1	3	3	3	1	3	1	3	1	3	1	1	3	3	1	1	3	3	1	3	1	3	1	1	3	3	3	3	1	3	3	3	1	3	3	3	1	1	1	1	3	3	3	3	1	3	3	3	1	1	1	3	1	3	1	1	3	3	1	3	1	3	1	1	3	3	1	3	1	3	3	3	3	3	1	3	3	3	1	3	1	1	1	1	1	3	1	3	3	3	3	3	1	1	1	1	1	3	3	3	1	3	1	3	1	3	3	3	1	3	1	3	1	3	1	3	3	3	1	3	3	3	3	3	1	1	1	3	1	1	1	1	1	1	3	3	1	1	3	3	3	3	1	1	3	3	1	3	1	3	1	3	1	3	1	3	1	3	1	1	1	1	1	1	1	3	1	3	3	3	3	3	1	1	1	3	3	3	1	3	3	3	1	3	1	3	1	3	1	3	3	3	1	1	1	3	3	3	1	1	1	3	1	1	3	3	1	1	3	3	1	1	3	3	1	3	3	3	1	3	3	3	3	3	1	3	1	3	1	3	3	3	1	1	3	3	1	3	3	3	1	3	1	3	1	3	1	1	1	3	1	1	1	3	1	1	1	3	1	3	1	3	3	3	1	1	3	3	1	3	1	3	1	3	1	3	3	3	1	3	1	3	1	3	1	3	1	3	3	3	3	3	1	3	1	1	1	3	1	3	3	3	1	3	1	3	1	1	1	1	3	3	3	3	3	3	1	1	1	3	3	3	1	3	1	1	1	1	1	1	3	3	1	3	1	3	3	3	1	3	1	1	1	3	1	1	3	3	1	1	1	1	1	3	1	1	1	1	1	1	1	3	1	3	3	3	1	1	1	1	3	3	1	3	1	1	1	3	3	3	3	3	3	3	1	1	1	3	3	3	3	3	1	3	1	3	1	3	1	3	1	3	1	3	1	3	1	1	3	3	1	1	1	3	3	3	3	3	1	1	1	3	1	3	1	3	1	1	1	3	1	3	3	3	1	3	3	3	1	3	1	3	1	3	3	3	1	1	3	3	1	3	1	1	1	1	3	3	1	3	3	3	1	1	3	3	3	3	3	3	1	3	3	3	1	3	1	3	3	3	1	3	1	1	1	1	1	1	3	3	1	3	3	3	3	3	3	3	1	3	1	1	3	3	1	3	3	3	1	3	1	3	3	3	3	3	1	1	3	3	3	3	3	3	1	3	3	3	3	3	1	3	1	1	3	3	3	3	1	3	1	3	1	3	1	3	1	3	1	3	1	3	3	3	1	3	1	3	1	3	1	1	1	3	1	3	1	3	3	3	3	3	3	3	1	1	1	3	3	3	1	1	1	3	1	3	3	3	1	3	1	1	1	3	1	3	1	3	1	3	1	3	1	1	1	3	3	3	1	3	1	3	3	3	3	3	3	3	1	1	1	3	1	3	1	3	1	3	3	3	3	3	1	1	1	1	1	3	1	3	1	3	1	1	3	3	1	3	1	1	1	1	1	3	1	3	1	1	1	3	3	3	1	3	3	3	1	1	3	3	1	3	3	3	1	1	3	3	1	1	3	3	1	1	1	3	3	3	1	1	1	3	1	3	3	3	1	3	1	1	3	3	1	1	1	1	1	3	3	3	3	3	1	3	1	1	1	3	3	3	3	3	3	3	1	1	1	1	1	3	3	3	1	1	3	3	1	1	1	1	1	3	1	3	3	3	3	3	1	3	1	1	1	1	3	3	1	3	1	1	1	1	3	3	3	3	1	1	1	3	1	1	3	3	3	3	3	3	1	3	3	3	1	1	1	3	1	1	1	1	1	1	1	3	1	1	3	3	1	1	1	3	1	3	1	3	1	3	1	3	1	3	3	3	1	3	1	1	3	3	1	3	1	1	1	3	3	3	3	3	1	1	1	1	3	3	1	3	1	3	3	3	3	3	1	1	1	3	1	3	1	3	1	1	1	3	1	3	1	3	3	3	3	3	1	1	1	3	1	3	1	3	3	3	1	3	1	3	3	3	1	3	1	3	3	3	3	3	1	1	1	3	3	3	1	3	1	3	1	1	1	1	1	3	1	1	1	3	1	1	1	3	3	3	3	3	1	1	1	1	3	3	1	3	1	3	1	1	1	3	1	3	3	3	1	1	3	3	3	3	1	1	3	3	1	3	3	3	3	3	3	3	1	1	1	3	3	3	1	1	1	3	1	1	1	3	1	3	1	3	1	3	1	1	3	3	1	3	1	3	1	3	1	1	3	3	3	3	3	3	3	3	3	3	3	3	3	3	3	3	1	3	1	3	1	3	3	3	1	1	1	1	1	3	1	3	3	3	3	3	1	3	1	3	3	3	1	1	3	3	1	1	1	3	3	3	3	3	1	3	1	1	1	3	3	3	1	3	1	3	3	3	1	1	1	3	1	1	3	3	1	1	1	3	1	1	3	3	1	1	1	3	3	3	1	1	3	3	3	3	1	3	1	3	3	3	1	3	3	3	1	1	1	3	3	3	3	3	1	1	1	3	1	3	1	3	1	1	3	3	1	1	1	3	1	1	1	3	3	3	1	3	1	1	1	3	1	1	1	3	1	3	1	3	3	3	3	3	1	1	1	1	1	1	1	3	1	3	3	3	1	1	3	3	1	3	1	3	1	1	1	3	1	3	3	3	3	3	1	1	1	1	3	3	1	1	3	3	1	1	1	1	1	1	1	1	1	1	1	1	3	3	3	3	3	3	1	1	1	3	3	3	3	3	1	3	1	3	3	3	3	3	3	3	3	3	3	3	1	1	3	3	3	3	3	3	3	3	3	3	1	3	1	3	1	1	3	3	1	3	1	1	1	3	3	3	3	3	1	1	1	1	1	1	3	3	3	3	1	1	1	1	1	1	1	3	3	3	1	3	3	3	1	3	1	1	3	3	3	3	1	3	3	3	3	3	1	3	3	3	1	1	1	3	1	3	3	3	3	3	1	1	1	3	1	1	1	1	1	3	1	3	1	1	1	3	1	1	1	3	1	3	3	3	1	3	1	3	3	3	1	1	1	3	1	3	1	3	1	1	1	1	1	3	1	1	1	3	1	1	1	3	1	1	1	1	1	3	3	3	1	1	1	3	1	3	1	1	1	3	1	3	1	3	1	3	1	1	1	3	1	1	1	3	1	3	3	3	3	3	1	3	1	3	3	3	1	1	1	3	1	1	3	3	1	3	3	3	1	3	1	1	1	1	1	3	1	3	3	3	1	3	3	3	1	1	1	3	1	3	1	3	1	3	1	3	1	1	1	1	1	1	3	3	1	1	3	3	1	3	1	1	3	3	3	3	3	3	1	1	1	3	3	3	1	3	1	3	1	3	1	3	3	3	1	3	1	3	1	3	1	3	3	3	1	1	1	3	1	1	3	3	1	1	3	3	1	1	1	3	1	1	1	1	1	1	1	1	3	3	3	3	3	3	1	3	1	3	1	1	3	3	3	3	1	1	1	1	1	1	1	3	3	3	3	3	3	3	3	3	1	3	1	3	3	3	3	3	1	1	1	3	1	3	3	3	1	3	1	1	3	3	1	1	1	1	1	1	1	3	3	3	1	1	1	1	1	1	1	3	1	1	1	1	1	3	3	3	1	3	1	3	1	1	3	3	3	3	1	1	1	1	1	1	1	3	1	3	1	1	3	3	3	3	3	3	1	3	1	3	1	3	1	3	3	3	1	3	1	3	1	3	1	3	1	3	1	1	1	1	1	3	3	3	1	3	3	3	1	3	1	3	1	1	1	3	1	1	3	3	3	3	3	3	1	3	3	3	1	3	1	1	1	1	3	3	3	3	1	3	1	3	3	3	1	1	1	1	1	3	1	3	1	3	1	1	1	1	1	3	1	3	1	3	3	3	1	1	1	3	1	3	1	3	1	1	1	3	1	3	1	1	1	3	1	1	3	3	1	1	1	3	1	3	1	3	1	1	3	3	1	3	3	3	3	3	1	1	3	3	1	3	1	3	1	3	1	1	3	3	1	1	1	1	3	3	1	1	1	1	3	3	3	3	1	3	1	1	1	1	1	3	1	1	3	3	1	3	3	3	1	1	1	3	1	1	1	3	1	1	3	3	1	1	3	3	3	3	1	3	3	3	1	3	3	3	1	3	3	3	3	3	3	3	1	3	1	3	1	1	1	3	1	1	1	3	1	3	1	3	3	3	3	3	1	3	3	3	1	1	3	3	3	3	3	3	1	1	1	3	1	1	1	3	3	3	1	3	1	3	1	3	1	1	3	3	1	3	1	3	1	3	1	3	1	1	1	1	1	1	3	3	1	1	1	3	3	3	1	1	1	3	1	1	3	3	1	3	1	3	3	3	3	3	1	1	3	3	1	3	1	3	1	3	3	3	1	3	1	3	1	3	1	1	1	1	1	3	1	3	3	3	3	3	3	3	1	1	1	3	1	3	3	3	1	3	3	3	1	1	1	3	1	3	1	1	3	3	3	3	3	3	1	1	3	3	3	3	3	3	1	3	1	3	3	3	1	1	3	3	3	3	1	1	1	1	1	1	1	3	1	1	1	3	1	1	3	3	3	3	1	1	1	1	1	3	1	3	1	3	1	3	3	3	1	1	1	3	3	3	1	3	3	3	3	3	3	3	1	1	1	1	3	3	3	3	3	3	1	1	1	3	3	3	1	1	3	3	1	1	1	1	1	3	3	3	3	3	1	1	3	3	3	3	3	3	1	1	1	3	3	3	1	3	1	1	1	3	3	3	1	3	3	3	3	3	1	3	1	3	1	3	1	3	3	3	3	3	1	3	1	1	1	1	1	1	1	3	3	3	3	3	1	3	1	3	3	3	3	3	3	3	1	1	1	1	3	3	1	3	3	3	1	3	1	3	3	3	1	3	1	3	1	1	3	3	1	1	1	1	1	1	1	1	1	3	1	3	1	3	1	1	1	1	1	1	3	3	1	1	1	3	3	3	1	3	3	3	1	1	1	1	3	3	1	3	3	3	1	3	1	1	1	3	3	3	3	3	1	3	1	3	1	1	1	3	1	1	1	3	3	3	1	3	3	3	1	1	1	3	3	3	1	3	1	3	3	3	1	3	1	3	1	3	3	3	3	3	1	3	3	3	3	3	1	1	3	3	1	1	1	1	1	3	1	1	1	1	1	1	3	3	1	3	3	3	3	3	1	3	1	3	1	3	1	1	1	1	3	3	3	3	1	1	1	3	1	3	3	3	3	3	1	3	1	1	1	3	1	3	1	3	1	3	1	3	3	3	1	1	1	3	1	1	1	1	1	3	1	1	1	3	1	3	1	1	3	3	1	1	1	1	1	1	3	3	1	1	1	3	1	3	3	3	1	1	1	3	1	3	3	3	1	1	3	3	1	3	3	3	1	1	3	3	3	3	1	1	1	1	1	1	3	3	1	3	1	3	1	1	1	1	1	1	3	3	1	3	3	3	3	3	1	3	1	3	1	3	1	3	1	3	1	3	1	3	3	3	1	3	3	3	1	3	1	3	3	3	1	3	1	3	3	3	1	3	1	3	1	1	1	3	1	1	1	1	1	1	3	3	1	3	1	3	1	1	1	3	1	3	3	3	1	3	1	1	3	3	1	3	3	3	1	1	1	1	1	3	1	1	1	3	1	1	1	3	3	3	1	1	3	3	1	3	1	1	3	3	1	1	1	3	3	3	1	1	1	3	1	1	1	1	1	1	1	3	1	3	1	3	1	1	1	1	3	3	1	3	1	3	3	3	1	3	1	3	1	3	3	3	1	3	1	1	1	1	3	3	1	3	1	1	1	3	3	3	1	1	3	3	3	3	3	3	1	1	1	3	3	3	1	3	3	3	1	3	1	3	1	3	1	1	1	3	1	3	3	3	1	3	1	3	1	1	3	3	3	3	3	3	1	1	1	3	1	3	1	1	3	3	3	3	1	3	1	3	3	3	1	1	1	1	3	3	3	3	3	3	3	3	3	3	1	1	3	3	1	3	1	3	1	3	1	3	3	3	1	3	1	1	1	1	1	3	1	3	1	3	3	3	1	3	3	3	1	3	1	1	1	3	1	3	3	3	3	3	1	3	3	3	3	3	1	3	1	1	1	3	3	3	3	3	1	3	1	3	1	1	1	3	1	1	1	3	1	3	1	3	1	1	1	3	1	3	1	3	1	3	1	3	1	3	1	1	3	3	3	3	3	3	1	1	1	3	1	3	3	3	3	3	3	3	1	3	3	3	1	1	3	3	1	3	1	3	1	1	1	1	3	3	1	1	3	3	1	1	1	3	1	1	1	3	3	3	3	3	3	3	1	1	3	3	3	3	3	3	1	3	1	3	3	3	1	1	1	1	3	3	1	1	3	3	1	1	1	1	3	3	1	3	1	1	1	3	1	1	3	3	1	3	1	3	1	1	1	1	1	3	1	1	3	3	1	1	3	3	1	1	1	1	1	1	3	3	1	3	1	3	3	3	1	1	3	3	1	3	1	1	1	1	1	3	1	3	1	3	3	3	1	3	3	3	1	1	1	1	1	1	3	3	1	3	3	3	1	3	1	1	3	3	1	3	3	3	3	3	3	3	1	3	3	3	1	1	1	3	1	3	1	3	3	3	1	3	1	1	3	3	1	3	1	3	3	3	3	3	3	3	1	3	3	3	3	3	3	3	1	3	3	3	1	3	1	3	1	1	3	3	3	3	3	3	1	3	1	3	1	3	1	3	1	1	1	3	1	3	1	3	1	3	3	3	1	3	1	3	1	3	1	1	1	1	3	3	1	1	3	3	3	3	3	3	1	1	1	3	3	3	1	3	1	1	1	1	3	3	3	3	1	1	3	3	1	3	1	3	1	1	1	3	1	3	3	3	3	3	1	3	1	1	1	1	3	3	3	3	1	1	3	3	1	3	1	1	1	3	1	1	1	3	3	3	1	3	1	3	1	3	1	1	1	1	3	3	1	3	1	3	1	1	1	3	1	1	1	1	1	1	1	3	1	3	1	3	1	1	1	3	1	3	1	3	3	3	3	3	3	3	1	1	1	3	1	3	3	3	3	3	3	3	1	1	3	3	3	3	1	3	1	3	3	3	1	3	3	3	1	3	3	3	3	3	1	3	1	1	3	3	1	3	1	1	1	1	1	1	1	3	1	1	1	3	3	3	3	3	1	3	3	3	1	1	3	3	1	3	3	3	3	3	1	3	1	3	1	3	1	1	1	1	1	3	1	3	3	3	1	1	1	3	1	3	1	1	1	1	1	3	1	1	1	3	3	3	1	3	1	1	1	3	1	3	1	1	3	3	3	3	1	3	1	3	1	3	3	3	1	3	1	3	1	1	1	3	1	1	1	1	1	3	1	3	1	1	1	3	3	3	1	3	1	3	1	3	1	1	1	3	1	3	1	3	1	3	3	3	1	1	1	3	1	1	1	3	1	3	1	3	1	1	3	3	1	1	1	3	3	3	1	1	3	3	1	3	3	3	3	3	3	3	1	1	3	3	1	3	3	3	3	3	1	1	3	3	3	3	3	3	3	3	3	3	1	1	1	1	1	1	1	3	3	3	3	3	1	1	1	1	1	3	3	3	1	1	3	3	1	3	3	3	1	1	1	1	1	3	1	3	1	1	1	1	3	3	1	1	3	3	1	3	1	3	1	1	1	1	1	3	3	3	1	1	1	1	1	1	1	1	1	3	3	3	1	3	1	3	1	3	3	3	1	1	1	3	1	3	3	3	3	3	1	1	1	1	1	3	1	3	1	3	1	3	1	3	3	3	3	3	3	3	3	3	1	3	3	3	1	1	1	1	3	3	1	3	1	3	1	3	1	1	1	3	1	1	3	3	1	3	1	3	3	3	1	1	1	1	1	3	1	1	1	1	1	1	1	3	1	1	1	3	1	3	1	3	3	3	1	1	3	3	3	3	1	3	3	3	3	3	3	3	3	3	1	3	1	3	3	3	1	3	3	3	1	3	3	3	1	3	3	3	1	1	1	1	1	3	1	3	1	1	1	3	1	3	1	3	1	3	3	3	1	3	3	3	3	3	1	3	3	3	1	3	1	3	1	3	1	3	1	3	3	3	1	3	3	3	1	1	3	3	1	1	1	1	1	1	3	3	1	1	3	3	1	3	1	1	1	1	1	3	1	3	1	3	3	3	3	3	1	1	1	1	3	3	3	3	1	3	1	1	3	3	1	1	1	3	1	3	1	3	1	3	3	3	1	3	1	1	3	3	1	3	1	3	3	3	3	3	3	3	1	3	1	3	1	3	1	3	1	3	1	1	1	3	1	1	1	3	1	3	1	1	1	3	3	3	1	3	1	3	3	3	1	3	1	3	1	1	1	3	1	3	1	3	1	1	1	3	3	3	1	3	1	3	3	3	3	3	3	3	1	3	3	3	1	3	1	1	1	3	3	3	1	1	3	3	3	3	1	1	1	3	3	3	3	3	1	1	1	3	1	3	1	1	3	3	1	1	3	3	1	3	1	3	1	3	3	3	3	3	1	3	1	3	1	3	1	3	1	3	1	1	1	1	1	3	1	3	1	3	1	3	1	3	3	3	1	1	3	3	1	1	3	3	1	1	1	1	1	1	1	1	1	3	3	3	1	3	3	3	1	3	3	3	1	3	1	1	3	3	1	3	3	3	1	3	1	3	3	3	1	1	1	3	1	3	1	1	1	3	1	3	3	3	1	1	1	1	1	1	1	3	1	3	1	1	1	1	1	3	1	3	1	3	1	1	1	1	1	3	1	3	1	3	3	3	3	3	3	3	1	1	1	3	3	3	1	1	3	3	1	3	1	3	1	1	3	3	1	1	1	1	3	3	1	3	1	3	1	3	1	3	3	3	1	3	1	3	3	3	3	3	1	1	3	3	1	3	3	3	1	3	1	1	1	3	1	3	3	3	3	3	3	3	1	3	3	3	1	1	3	3	1	1	1	3	1	1	1	1	1	3	1	3	1	1	1	3	1	3	3	3	1	3	1	1	1	1	1	1	3	3	3	3	3	3	1	1	1	3	1	1	1	1	1	3	3	3	1	1	1	1	3	3	3	3	3	3	1	3	1	3	3	3	1	3	1	3	1	3	1	1	1	3	3	3	1	3	1	1	3	3	3	3	3	3	1	3	1	1	1	1	3	3	3	3	3	3	3	3	1	1	1	3	1	3	1	3	1	1	3	3	1	3	1	3	1	1	3	3	1	1	3	3	1	1	1	1	3	3	1	3	3	3	3	3	1	1	1	3	3	3	3	3	1	3	1	1	1	3	3	3	1	3	1	3	3	3	3	3	3	3	1	3	3	3	3	3	3	3	1	3	3	3	1	3	1	3	1	3	1	1	3	3	1	3	1	1	1	3	3	3	1	3	1	3	1	3	1	3	1	3	1	3	1	1	1	1	3	3	1	3	1	3	3	3	1	1	1	3	1	1	3	3	1	3	1	1	1	1	1	3	1	1	3	3	3	3	1	1	1	1	1	1	3	3	1	3	1	1	1	3	3	3	3	3	3	3	1	1	1	3	3	3	1	3	1	3	1	3	3	3	1	3	1	3	1	1	1	1	1	1	3	3	1	3	3	3	1	3	1	3	3	3	1	3	3	3	1	3	1	1	1	1	3	3	1	3	1	3	1	3	1	1	3	3	1	1	1	3	1	1	3	3	1	3	1	1	1	3	1	3	3	3	1	3	1	3	3	3	3	3	1	3	1	1	1	1	1	3	3	3	3	3	3	3	3	3	1	3	1	1	3	3	3	3	1	3	3	3	1	3	1	1	1	3	3	3	1	1	1	3	1	3	3	3	1	3	1	3	1	1	1	3	1	3	1	1	3	3	3	3	1	3	1	1	1	3	3	3	1	3	1	3	3	3	3	3	3	3	3	3	1	3	1	1	1	3	1	3	1	1	1	3	3	3	3	3	1	3	3	3	1	3	3	3	1	3	3	3	3	3	1	3	1	1	3	3	3	3	1	3	1	1	1	3	1	3	1	3	1	3	1	3	1	3	1	3	1	1	1	3	1	3	1	3	3	3	1	3	1	1	1	3	1	3	3	3	3	3	1	3	1	3	1	1	3	3	1	1	1	3	1	3	3	3	1	1	1	3	3	3	3	3	1	1	1	3	3	3	3	3	3	3	1	1	3	3	1	3	3	3	1	1	1	1	3	3	3	3	3	3	3	3	3	3	3	3	3	3	1	1	1	1	3	3	3	3	1	3	1	1	1	3	1	1	1	3	1	3	3	3	1	3	3	3	1	1	1	3	1	1	1	3	3	3	1	3	1	1	1	1	3	3	3	3	3	3	1	3	1	3	1	3	1	1	1	3	1	3	1	3	3	3	1	1	3	3	1	3	3	3	3	3	3	3	3	3	3	3	1	3	3	3	3	3	1	3	3	3	1	3	1	1	3	3	1	1	3	3	1	3	1	1	1	3	1	1	1	3	1	1	1	1	1	1	1	1	1	1	3	3	3	3	3	3	1	1	1	3	3	3	1	3	1	1	1	3	1	3	1	3	3	3	1	1	1	3	1	3	1	1	1	3	1	3	3	3	1	3	1	1	3	3	1	3	3	3	1	3	1	1	3	3	1	1	1	3	1	1	3	3	3	3	1	1	1	1	1	1	1	1	1	1	1	1	3	3	1	1	3	3	3	3	3	3	1	3	3	3	3	3	1	3	1	3	1	3	3	3	1	3	1	3	1	1	1	3	3	3	3	3	3	3	1	3	3	3	3	3	3	3	1	3	1	3	3	3	1	1	1	1	1	3	3	3	3	3	1	3	1	1	3	3	1	1	1	1	1	1	3	3	3	3	1	3	1	3	3	3	1	3	3	3	3	3	1	1	1	3	3	3	3	3	1	3	1	1	3	3	1	1	1	1	1	1	1	1	1	1	3	3	1	1	3	3	3	3	3	3	3	3	1	3	1	3	1	3	1	3	1	1	1	3	1	1	1	3	3	3	3	3	1	1	3	3	3	3	3	3	3	3	1	3	1	1	3	3	1	3	3	3	3	3	3	3	3	3	1	1	3	3	1	3	1	3	1	1	1	3	1	3	3	3	3	3	3	3	1	3	1	1	1	3	1	1	1	1	1	1	1	3	3	3	1	1	1	3	1	1	1	3	1	3	1	1	1	3	1	3	1	3	3	3	3	3	3	3	3	3	1	3	1	1	1	3	3	3	3	3	1	3	3	3	1	1	1	1	1	3	1	3	1	3	3	3	1	3	1	3	3	3	1	3	1	3	3	3	1	3	3	3	3	3	1	3	1	1	1	3	1	3	1	3	1	3	1	3	3	3	1	3	1	3	1	3	3	3	3	3	1	1	1	1	1	3	1	3	1	3	1	3	3	3	1	3	3	3	3	3	3	3	1	1	1	3	1	1	1	3	1	1	1	1	3	3	3	3	3	3	1	1	1	3	3	3	1	1	1	1	1	3	1	3	1	1	3	3	3	3	3	3	3	3	3	3	3	3	1	3	1	1	1	1	1	3	3	3	3	3	1	3	1	3	3	3	1	3	3	3	1	1	1	1	1	3	1	1	1	1	1	3	3	3	1	1	1	3	3	3	3	3	1	3	3	3	3	3	1	3	1	1	1	3	1	3	1	3	1	1	1	3	3	3	1	3	1	1	1	1	3	3	1	3	3	3	3	3	1	3	1	1	1	3	1	3	3	3	1	1	1	3	1	1	1	1	3	3	3	3	3	3	3	3	1	3	1	1	1	1	1	3	1	3	1	3	3	3	1	3	3	3	1	3	1	1	1	1	1	3	1	3	3	3	3	3	1	1	3	3	3	3	1	1	1	1	1	3	1	1	1	3	1	3	1	1	1	1	1	1	3	3	3	3	3	3	3	3	3	3	1	3	1	1	1	1	1	3	1	1	1	3	1	3	3	3	3	3	3	3	1	3	3	3	1	1	1	1	3	3	1	3	1	3	1	1	1	1	1	3	3	3	1	3	1	1	1	1	1	3	1	1	1	3	1	1	1	1	3	3	1	3	1	1	3	3	3	3	3	3	3	3	1	3	1	1	1	3	1	1	1	3	1	3	1	1	3	3	3	3	3	3	1	3	3	3	1	3	3	3	1	1	1	3	3	3	1	1	1	3	3	3	3	3	3	3	1	3	3	3	1	3	3	3	1	3	3	3	3	3	1	1	1	1	3	3	3	3	1	3	1	1	1	3	1	3	3	3	1	1	1	1	3	3	1	1	1	1	1	3	3	3	1	1	3	3	3	3	1	3	1	3	3	3	1	1	1	3	1	1	3	3	3	3	1	3	1	3	1	3	3	3	3	3	1	3	1	1	3	3	3	3	1	3	1	3	3	3	1	1	3	3	1	3	1	1	1	3	1	3	3	3	3	3	1	3	1	1	3	3	1	1	1	1	1	1	1	3	1	1	1	3	1	3	1	1	1	1	3	3	1	3	3	3	1	3	1	1	1	3	1	3	1	3	1	3	1	3	3	3	1	3	1	1	1	1	1	3	1	1	1	1	1	3	3	3	1	3	3	3	1	3	1	1	3	3	1	1	1	3	3	3	1	3	1	1	1	1	3	3	3	3	1	3	3	3	1	3	1	1	1	1	3	3	1	1	1	3	3	3	1	3	1	3	1	3	1	1	1	3	1	3	3	3	3	3	1	3	1	3	1	1	3	3	3	3	1	3	1	3	1	3	1	1	1	3	3	3	1	3	1	3	3	3	1	3	1	1	3	3	1	3	1	3	1	1	1	1	1	3	1	1	1	3	1	1	3	3	3	3	1	3	1	1	1	3	1	1	1	3	1	3	3	3	3	3	3	3	1	1	3	3	3	3	1	1	1	1	1	1	3	3	3	3	1	1	1	1	1	1	1	3	3	3	3	3	1	3	3	3	1	3	3	3	3	3	3	3	1	1	1	3	1	3	1	3	1	1	3	3	1	3	1	3	1	3	3	3	3	3	1	3	1	1	1	3	1	3	1	3	1	3	1	3	3	3	1	3	1	3	1	1	3	3	3	3	1	3	1	1	1	3	1	3	3	3	1	3	1	3	1	3	1	1	1	3	1	3	1	1	1	3	1	1	1	3	1	3	1	3	3	3	1	3	3	3	3	3	1	1	1	3	3	3	1	3	1	3	1	3	3	3	3	3	1	1	3	3	3	3	1	3	3	3	1	3	3	3	3	3	3	3	1	1	1	1	1	1	1	1	3	3	3	3	1	1	3	3	1	3	1	3	1	1	1	1	1	1	1	1	3	3	1	3	1	3	1	1	1	3	3	3	3	3	1	3	3	3	1	3	1	1	3	3	1	1	1	3	3	3	1	1	1	3	3	3	1	3	1	1	1	1	1	3	1	3	1	3	1	3	3	3	3	3	3	3	1	3	1	1	1	3	1	3	1	1	1	3	1	3	1	1	1	3	1	1	1	3	1	3	1	1	1	3	1	1	1	3	1	3	3	3	1	1	1	1	1	1	3	3	1	3	3	3	3	3	1	3	3	3	1	3	3	3	1	3	1	3	1	1	1	3	1	3	1	3	1	1	1	1	1	1	1	3	1	1	1	3	1	3	1	1	1	3	1	3	1	3	3	3	1	1	3	3	3	3	1	3	1	1	1	3	1	3	1	1	1	3	1	3	1	1	1	3	1	3	1	3	1	1	1	1	1	1	3	3	3	3	1	1	1	1	3	3	1	3	1	3	1	3	1	3	1	3	3	3	1	3	1	3	1	1	3	3	1	3	3	3	1	1	1	3	1	3	1	3	1	1	1	3	3	3	1	1	1	1	3	3	3	3	3	3	1	3	1	3	1	1	1	1	3	3	1	1	1	3	1	3	3	3	1	3	1	1	3	3	1	3	1	1	3	3	3	3	1	1	3	3	1	3	1	1	1	1	3	3	1	3	1	3	1	1	1	3	1	3	1	3	1	3	1	1	1	3	1	3	1	3	1	3	1	1	1	3	1	3	3	3	1	1	1	3	1	1	1	1	1	3	1	3	1	3	1	3	3	3	3	3	1	3	1	3	3	3	3	3	3	3	1	1	1	1	1	3	1	3	1	3	1	1	1	1	1	3	1	1	3	3	1	1	3	3	1	3	1	3	1	1	1	1	1	3	3	3	1	3	1	1	3	3	3	3	1	3	1	1	1	3	1	1	1	1	3	3	1	3	3	3	3	3	1	3	3	3	3	3	3	3	3	3	3	3	1	1	1	3	1	1	1	1	1	1	1	1	1	3	1	3	1	3	1	3	1	3	1	1	1	1	1	3	3	3	3	3	3	3	1	3	1	3	3	3	1	3	1	3	0	0	3	3	1	3	1	3	1	3	1	3	1	3	1	3	3	3	1	3	1	3	1	3	1	3	3	3	3	3	3	3	1	3	1	1	3	3	1	3	1	3	3	3	3	3	1	3	1	3	3	3	1	3	3	3	1	1	3	3	1	1	1	1	1	1	3	3	3	3	1	1	3	3	1	1	1	3	1	3	3	3	3	3	1	1	1	3	3	3	1	1	1	3	1	1	1	3	1	1	1	3	1	1	1	3	3	3	1	3	1	3	1	3	1	1	1	3	1	3	1	3	1	3	1	3	1	3	1	3	3	3	1	3	1	3	3	3	1	1	3	3	1	3	1	3	3	3	1	3	1	3	1	3	1	3	1	3	1	3	1	3	3	3	1	3	3	3	1	1	3	3	3	3	1	3	3	3	3	3	1	1	1	1	1	3	1	3	1	3	1	3	3	3	1	3	1	3	1	3	1	3	1	1	1	3	3	3	1	1	1	3	1	3	3	3	3	3	1	3	3	3	1	1	3	3	0	0	1	3	1	1	1	3	1	1	1	3	3	3	1	3	1	1	3	3	1	3	1	3	3	3	1	1	1	3	1	3	1	3	1	3	3	3	1	3	3	3	1	1	1	1	3	3	1	1	3	3	1	3	1	3	1	3	3	3	3	3	1	3	3	3	3	3	1	3	3	3	3	3	3	3	1	3	1	3	1	3	1	3	3	3	1	1	3	3	3	3	1	3	1	1	1	3	1	3	1	3	1	1	1	3	3	3	1	3	3	3	1	1	1	3	1	1	1	3	1	1	1	1	1	3	3	3	1	1	3	3	1	1	1	1	1	3	1	3	3	3	3	3	1	3	1	1	1	3	3	3	1	3	3	3	1	1	1	3	1	3	1	1	3	3	1	3	1	3	1	1	1	3	1	1	3	3	1	1	1	1	1	3	1	1	3	3	1	3	1	1	1	3	3	3	3	3	1	3	3	3	1	1	3	3	1	1	3	3	1	1	1	3	1	1	1	3	1	3	1	1	3	3	3	3	1	1	1	1	1	1	3	3	1	3	3	3	1	3	3	3	1	3	1	3	1	3	1	3	1	3	3	3	1	3	1	1	1	3	3	3	1	1	3	3	1	1	3	3	1	3	1	3	1	3	1	1	1	1	3	3	1	3	1	3	1	3	3	3	1	3	3	3	1	1	1	3	3	3	3	3	1	1	1	1	1	3	1	1	1	1	1	3	1	3	3	3	1	1	3	3	3	3	1	1	1	3	1	1	1	3	3	3	1	3	1	1	1	3	3	3	1	3	3	3	3	3	3	3	1	3	1	1	1	3	1	1	1	3	3	3	1	3	1	1	1	3	1	1	1	1	3	3	1	3	3	3	1	3	3	3	3	3	1	3	1	3	3	3	3	3	3	3	1	3	1	1	3	3	1	3	1	3	1	3	3	3	1	3	1	3	1	3	1	3	1	1	1	3	3	3	1	1	1	3	3	3	1	3	1	3	3	3	1	1	3	3	1	1	3	3	3	3	3	3	1	3	3	3	1	3	1	1	3	3	3	3	1	3	1	1	1	3	1	3	1	3	1	3	3	3	1	3	1	1	3	3	1	1	1	3	3	3	1	1	1	3	3	3	1	1	1	3	3	3	1	3	3	3	3	3	3	3	1	3	1	1	1	1	1	3	3	3	1	1	1	3	1	3	3	3	3	3	3	3	1	1	1	1	3	3	1	1	1	3	3	3	1	3	1	3	1	3	3	3	1	1	1	3	1	3	1	1	1	1	1	1	1	1	3	3	1	3	1	3	1	3	1	1	3	3	3	3	3	3	1	1	1	3	3	3	1	3	1	3	1	3	3	3	1	1	1	1	1	3	1	1	1	1	1	3	1	3	1	1	3	3	1	3	1	3	1	3	1	3	1	3	1	3	1	3	3	3	3	3	3	3	1	3	1	3	1	1	3	3	1	1	1	3	1	1	3	3	3	3	1	3	3	3	3	3	3	3	3	3	1	1	1	3	1	3	1	1	1	3	1	3	1	3	1	3	3	3	1	3	1	3	3	3	3	3	1	1	1	1	1	3	1	3	3	3	1	1	3	3	3	3	1	1	3	3	1	3	1	3	1	1	1	1	1	1	1	1	1	3	1	3	1	3	1	3	3	3	1	3	1	3	3	3	1	3	1	1	3	3	3	3	1	1	3	3	3	3	1	3	1	3	1	3	1	3	1	3	1	3	1	3	1	1	1	3	1	3	1	3	1	3	3	3	3	3	1	3	1	3	1	3	1	3	1	3	1	3	3	3	1	1	1	1	1	3	1	1	3	3	3	3	1	1	3	3	3	3	1	3	1	1	1	3	3	3	1	3	1	1	1	3	1	3	1	3	3	3	3	3	1	3	1	1	1	3	1	3	3	3	1	3	1	3	1	3	1	3	3	3	1	3	3	3	1	3	3	3	1	1	3	3	1	3	3	3	1	1	1	3	1	3	1	3	1	3	1	3	3	3	3	3	1	1	3	3	3	3	3	3	1	3	1	3	3	3	3	3	1	3	1	1	3	3	1	1	3	3	3	3	3	3	1	3	3	3	1	1	3	3	3	3	3	3	3	3	3	3	1	3	1	3	1	1	1	1	1	1	1	3	1	1	1	1	1	3	3	3	3	3	1	3	1	1	1	1	3	3	1	3	1	3	3	3	1	3	3	3	1	3	1	3	3	3	1	1	1	1	1	1	1	3	1	1	3	3	1	3	1	3	1	3	1	3	1	3	1	3	1	1	1	3	1	1	1	3	3	3	1	3	1	1	1	3	1	3	1	3	1	3	1	1	1	3	1	3	0	0	1	1	3	3	1	3	1	3	1	1	1	3	1	3	1	3	1	3	3	3	1	3	3	3	3	3	1	3	1	1	1	3	1	1	1	1	3	3	1	1	3	3	1	1	1	3	1	3	1	3	3	3	1	1	3	3	3	3	1	1	3	3	3	3	1	3	1	3	1	3	1	3	1	3	1	1	1	1	3	3	3	3	1	1	1	1	1	3	3	3	1	1	3	3	1	3	3	3	3	3	1	3	1	3	1	3	1	3	3	3	1	1	3	3	1	1	3	3	1	3	1	1	3	3	1	3	1	1	3	3	1	1	3	3	3	3	1	3	1	1	1	1	1	3	1	3	1	1	1	1	3	3	1	1	1	3	1	1	3	3	1	3	1	3	3	3	3	3	1	1	1	1	1	1	1	3	1	3	1	3	3	3	1	1	1	1	1	1	3	3	1	1	1	1	1	3	1	3	1	1	1	3	1	3	3	3	3	3	3	3	3	3	1	3	3	3	1	3	3	3	1	3	3	3	1	3	1	1	1	1	1	3	3	3	1	1	1	3	1	3	1	3	3	3	1	3	1	3	1	1	1	3	1	3	1	1	1	3	3	3	1	3	1	1	1	1	1	3	1	1	3	3	1	3	1	3	1	1	1	1	1	1	1	3	1	3	1	1	1	3	3	3	1	3	1	1	3	3	1	3	1	3	1	1	1	3	3	3	1	3	1	3	3	3	3	3	3	3	1	1	1	3	1	3	1	3	3	3	1	1	3	3	1	3	1	1	3	3	3	3	1	1	1	3	1	1	1	3	3	3	1	3	1	3	1	3	1	1	3	3	3	3	1	1	1	3	1	3	1	1	1	1	3	3	1	3	1	1	1	3	1	3	1	3	1	3	1	1	3	3	1	3	3	3	3	3	1	1	3	3	1	3	1	1	1	1	1	3	1	3	3	3	1	1	1	3	1	3	1	3	1	1	3	3	1	1	1	1	1	1	1	1	3	3	1	3	3	3	1	3	1	3	3	3	1	1	3	3	3	3	1	3	1	1	1	3	3	3	1	1	1	3	3	3	3	3	1	1	1	1	1	3	1	3	1	1	3	3	1	1	3	3	3	3	1	3	1	1	1	1	1	1	1	1	1	1	1	1	3	3	1	1	3	3	3	3	3	3	3	3	1	1	3	3	1	3	1	1	1	1	3	3	3	3	1	3	3	3	3	3	3	3	1	3	3	3	3	3	3	3	3	3	3	3	1	1	1	1	3	3	3	3	3	3	1	1	3	3	0	0	3	3	3	3	1	1	3	3	3	3	3	3	3	3	3	3	3	3	3	3	3	3	3	3	3	3	3	3
1603_813_21	0	0	3	3	1	3	1	1	1	3	1	3	1	1	3	3	3	3	3	3	3	3	3	3	1	3	1	1	3	3	1	1	1	3	3	3	1	3	1	3	1	3	1	1	3	3	3	3	1	1	1	3	1	3	1	1	1	3	1	3	3	3	3	3	1	3	1	3	1	3	1	1	1	1	1	1	1	3	1	1	1	1	1	1	1	3	1	3	3	3	3	3	1	3	3	3	1	3	1	1	3	3	3	3	1	3	1	3	1	1	1	3	3	3	1	1	1	3	1	1	1	1	1	3	1	3	1	3	1	3	1	3	1	1	1	3	1	1	3	3	1	3	1	3	1	3	1	1	1	3	1	1	1	3	1	3	1	3	1	3	1	3	3	3	3	3	1	3	3	3	1	3	1	3	3	3	1	3	1	3	3	3	1	3	1	3	1	3	3	3	1	3	3	3	3	3	1	3	1	3	3	3	1	1	3	3	3	3	1	3	1	1	3	3	3	3	3	3	1	1	3	3	3	3	3	3	1	3	1	3	1	3	1	3	1	1	1	3	3	3	1	3	1	3	1	3	1	1	1	1	3	3	3	3	3	3	1	1	1	1	3	3	1	1	1	1	1	1	1	1	3	3	1	3	1	1	1	1	1	1	3	3	3	3	1	3	1	3	3	3	1	3	1	1	1	1	1	3	1	3	1	3	3	3	1	1	3	3	1	1	1	1	1	1	1	3	1	3	1	3	1	3	1	1	1	3	1	1	1	3	3	3	1	1	1	1	3	3	3	3	3	3	3	3	3	3	3	3	1	1	3	3	1	3	1	1	1	3	1	3	1	3	3	3	1	3	1	3	1	3	1	3	1	3	1	3	3	3	3	3	1	3	1	3	1	3	3	3	3	3	3	3	1	3	3	3	1	3	3	3	1	1	3	3	1	1	1	1	3	3	3	3	3	3	1	1	1	1	1	3	1	3	3	3	1	1	1	1	1	3	3	3	1	3	3	3	1	3	3	3	3	3	1	1	1	1	1	1	3	3	1	1	1	3	1	3	3	3	1	3	1	3	1	1	1	1	1	3	1	1	3	3	1	1	3	3	1	1	1	1	1	1	1	3	1	3	1	3	1	1	3	3	1	3	3	3	3	3	3	3	3	3	1	3	3	3	1	1	3	3	3	3	1	3	1	3	1	3	1	1	3	3	1	3	3	3	1	3	3	3	3	3	1	1	1	3	1	3	1	3	1	3	1	3	1	1	1	3	1	3	3	3	1	1	3	3	1	1	1	3	3	3	1	3	3	3	1	3	3	3	1	3	1	3	1	3	1	3	1	3	1	1	3	3	1	3	3	3	1	1	1	1	1	1	1	3	1	3	1	3	1	3	3	3	1	1	1	1	1	3	3	3	1	3	3	3	3	3	1	1	1	1	3	3	1	1	1	1	1	1	1	3	3	3	1	3	1	3	3	3	3	3	3	3	1	1	1	1	1	3	3	3	1	3	1	3	3	3	1	3	1	1	1	1	3	3	1	3	3	3	1	1	1	3	1	1	1	1	1	1	3	3	1	3	1	3	3	3	1	3	1	3	1	1	3	3	3	3	1	1	1	3	3	3	3	3	3	3	3	3	3	3	1	3	1	3	1	3	1	3	3	3	1	3	1	3	1	1	1	3	1	3	1	3	1	3	1	1	1	3	1	3	3	3	3	3	1	3	3	3	3	3	1	1	1	3	3	3	1	3	3	3	1	3	1	1	1	3	3	3	3	3	1	3	1	3	1	3	3	3	3	3	1	1	1	3	1	1	1	1	1	3	3	3	1	3	1	1	3	3	1	3	1	3	1	1	3	3	1	3	3	3	1	1	1	3	1	1	1	3	3	3	1	1	1	3	1	3	3	3	3	3	1	3	1	3	1	1	3	3	1	1	1	1	1	1	1	3	1	3	3	3	1	3	3	3	1	1	1	3	3	3	1	3	3	3	1	1	1	3	1	3	1	3	3	3	1	1	1	3	1	3	1	3	1	3	1	1	3	3	1	3	3	3	1	1	1	1	1	3	1	1	1	3	1	3	1	3	1	1	1	3	1	3	1	3	1	3	3	3	1	3	1	3	1	1	1	3	1	3	3	3	3	3	3	3	1	3	1	3	3	3	3	3	1	3	3	3	3	3	1	1	1	3	3	3	1	1	3	3	3	3	1	1	1	3	1	1	3	3	1	3	1	3	1	3	3	3	1	1	3	3	3	3	1	3	1	1	1	3	1	3	1	3	3	3	3	3	1	3	1	3	1	3	1	3	1	3	1	1	1	3	1	3	1	3	1	3	3	3	3	3	3	3	1	3	1	3	1	3	1	3	1	1	3	3	3	3	1	1	1	1	1	3	3	3	1	1	1	1	3	3	3	3	1	3	1	3	1	1	1	1	1	3	3	3	1	3	3	3	1	3	1	3	1	1	1	1	1	3	1	1	3	3	1	1	3	3	3	3	1	3	3	3	3	3	1	3	1	1	1	3	1	1	1	1	1	3	1	1	1	3	1	3	1	3	1	3	1	3	1	3	3	3	1	3	1	3	3	3	1	1	1	3	3	3	1	1	3	3	1	3	1	1	3	3	1	1	1	3	3	3	3	3	1	3	1	1	3	3	1	3	1	1	1	3	1	3	1	3	3	3	1	3	1	3	1	3	1	1	1	1	1	3	3	3	1	3	1	3	1	3	1	1	1	1	1	3	1	1	3	3	1	3	3	3	1	1	3	3	1	1	3	3	3	3	1	3	1	3	1	1	3	3	1	3	1	3	1	3	1	3	1	1	3	3	1	1	3	3	3	3	1	3	1	3	1	3	1	3	1	3	1	1	1	1	3	3	1	1	3	3	1	3	3	3	1	1	1	1	1	3	3	3	1	3	1	3	1	1	3	3	1	1	1	3	1	3	1	3	1	3	1	3	1	1	1	1	1	1	1	1	1	3	3	3	1	3	1	3	1	3	1	1	3	3	1	3	1	1	1	3	1	1	1	1	1	1	3	3	1	1	1	3	1	3	1	3	1	3	1	1	1	1	1	1	1	3	1	1	3	3	3	3	1	3	1	3	3	3	1	3	1	1	1	3	1	3	1	3	3	3	1	3	3	3	3	3	1	1	1	3	1	1	1	3	3	3	3	3	1	3	1	3	1	3	1	3	1	3	3	3	1	3	1	3	3	3	1	3	3	3	1	3	1	3	3	3	1	3	3	3	3	3	3	3	1	3	3	3	1	3	1	1	1	1	3	3	3	3	1	3	1	1	1	3	1	1	1	1	1	1	1	1	3	3	3	3	1	3	1	3	1	1	1	3	1	3	1	3	1	3	1	1	3	3	3	3	1	1	1	3	3	3	3	3	1	3	1	3	3	3	3	3	1	1	1	1	1	1	1	1	1	3	3	3	1	3	1	1	1	1	1	3	3	3	1	3	1	1	3	3	1	3	1	1	3	3	1	3	1	3	3	3	3	3	1	3	1	1	1	3	1	3	1	1	1	3	1	1	3	3	3	3	1	3	1	3	1	1	1	3	1	1	1	3	1	3	3	3	3	3	3	3	1	1	3	3	1	3	1	1	1	1	1	1	1	1	1	3	1	3	1	1	3	3	3	3	3	3	3	3	3	3	1	3	1	1	1	3	3	3	1	3	1	3	1	1	1	3	3	3	3	3	1	1	3	3	1	3	1	3	1	3	1	3	1	3	3	3	1	1	3	3	1	1	1	3	3	3	1	3	3	3	1	1	1	1	1	3	3	3	3	3	1	3	1	3	3	3	1	3	1	3	1	3	1	3	1	1	3	3	1	3	1	3	1	1	1	3	3	3	1	1	3	3	1	3	1	3	3	3	1	3	3	3	1	1	1	3	1	1	1	3	1	3	1	3	3	3	3	3	1	3	1	3	3	3	3	3	1	3	1	1	1	3	1	1	3	3	1	3	3	3	3	3	1	3	3	3	1	1	1	3	1	3	1	3	1	1	1	3	1	3	3	3	1	3	1	3	1	1	1	3	1	3	1	3	1	1	3	3	1	3	3	3	1	1	1	1	1	3	1	1	3	3	1	3	1	3	3	3	1	3	1	3	1	1	1	3	3	3	3	3	1	3	1	1	1	3	1	3	3	3	3	3	3	3	3	3	1	3	1	1	3	3	1	1	3	3	1	3	1	3	1	3	3	3	1	1	3	3	1	3	1	1	3	3	1	3	1	3	1	1	1	3	1	1	1	1	3	3	1	3	1	3	1	3	3	3	1	3	1	1	3	3	3	3	1	1	1	3	3	3	1	1	3	3	1	1	3	3	1	3	1	3	1	1	1	1	1	3	1	1	3	3	1	3	3	3	3	3	1	1	1	3	3	3	1	1	1	1	1	3	1	3	3	3	1	3	1	3	1	3	1	3	1	3	3	3	3	3	1	1	1	1	1	3	3	3	3	3	1	1	3	3	3	3	1	3	1	1	1	3	1	3	1	3	3	3	1	3	3	3	1	3	3	3	3	3	1	1	1	3	1	3	1	1	1	3	1	1	1	1	1	3	1	3	3	3	1	1	1	3	1	3	3	3	1	3	1	3	1	3	3	3	1	1	3	3	1	1	1	3	1	3	1	3	1	1	1	1	3	3	1	1	3	3	3	3	1	3	3	3	1	3	1	3	1	3	1	3	1	1	3	3	1	1	1	1	1	1	1	3	1	3	1	1	1	3	1	3	1	3	1	1	3	3	1	3	1	1	1	3	1	1	1	3	3	3	3	3	3	3	1	3	1	3	1	1	3	3	1	3	3	3	1	3	3	3	3	3	1	1	3	3	1	3	1	3	1	1	1	1	1	3	1	3	1	1	1	1	1	3	3	3	3	3	1	3	3	3	1	3	3	3	1	3	1	1	3	3	1	3	1	3	1	3	1	3	3	3	1	3	3	3	3	3	1	3	1	3	3	3	3	3	3	3	1	3	0	0	1	1	1	1	1	1	3	3	3	3	1	3	3	3	3	3	1	3	3	3	3	3	1	3	3	3	3	3	3	3	3	3	1	3	1	1	1	3	3	3	3	3	1	1	1	1	3	3	3	3	1	3	1	1	1	3	1	1	1	3	3	3	1	3	3	3	1	3	3	3	3	3	1	1	1	3	1	3	1	3	3	3	1	3	1	1	1	3	1	3	1	3	1	1	1	3	3	3	1	3	1	3	1	3	1	3	1	3	1	3	3	3	1	1	1	3	1	3	1	3	3	3	1	3	1	3	1	3	1	1	1	1	1	3	1	3	3	3	3	3	3	3	1	3	1	3	1	3	1	3	3	3	1	3	3	3	1	1	3	3	1	3	1	3	1	1	1	1	3	3	1	3	1	3	1	3	3	3	1	3	1	1	1	1	3	3	1	1	3	3	3	3	1	3	1	1	1	1	1	1	3	3	1	1	1	3	3	3	1	3	3	3	1	3	1	3	3	3	1	3	1	3	1	3	3	3	1	1	1	3	1	3	3	3	1	1	3	3	3	3	1	1	1	3	1	3	3	3	1	3	1	3	1	1	1	3	1	3	1	3	1	3	1	3	1	3	1	1	3	3	3	3	3	3	1	1	1	1	1	3	3	3	3	3	1	1	3	3	1	3	1	1	1	1	3	3	3	3	3	3	1	3	3	3	1	3	1	3	1	3	1	3	3	3	3	3	3	3	1	3	1	1	1	3	1	1	1	3	1	3	3	3	1	1	1	1	3	3	1	1	3	3	1	3	1	3	1	3	1	1	1	3	3	3	3	3	1	1	3	3	3	3	1	3	3	3	1	3	1	3	1	3	1	3	1	1	1	3	3	3	1	1	3	3	1	1	1	1	3	3	3	3	3	3	3	3	1	3	1	3	1	3	1	1	1	1	1	3	1	3	3	3	3	3	3	3	1	3	1	3	1	3	1	1	1	3	1	3	3	3	1	3	1	1	1	3	1	1	1	1	3	3	1	1	1	1	1	3	1	1	3	3	1	3	3	3	1	3	3	3	1	3	1	1	1	1	3	3	3	3	1	1	1	1	1	3	1	3	1	3	1	1	1	3	3	3	1	1	1	3	1	1	1	1	1	3	1	3	3	3	1	3	3	3	1	3	1	1	1	3	1	1	1	3	3	3	3	3	1	3	1	1	1	3	1	3	3	3	1	3	1	3	3	3	1	1	1	3	1	3	1	3	1	1	1	1	1	3	1	3	1	3	1	1	1	3	1	3	1	3	1	3	1	1	1	1	1	1	3	3	1	1	3	3	1	1	1	3	3	3	3	3	1	3	3	3	3	3	1	3	1	1	1	3	1	3	1	1	1	3	3	3	1	3	1	1	1	1	3	3	1	3	1	3	3	3	1	1	3	3	1	1	1	3	1	3	1	1	1	3	3	3	3	3	3	3	1	3	1	3	1	3	1	3	1	3	1	3	3	3	3	3	1	1	1	3	1	1	1	1	3	3	1	1	3	3	3	3	1	1	1	1	3	3	1	3	1	3	3	3	1	3	1	3	1	3	1	3	1	3	1	1	1	1	1	1	1	1	3	3	3	3	1	3	1	3	1	1	3	3	1	1	1	3	1	3	1	3	1	1	1	3	3	3	1	3	1	1	1	1	3	3	3	3	1	1	1	1	1	1	1	3	1	3	1	3	1	1	1	3	1	3	1	3	3	3	1	1	1	3	1	1	1	1	3	3	1	3	1	3	1	3	3	3	1	1	1	3	1	3	1	1	1	1	1	3	1	3	3	3	1	1	1	3	3	3	1	1	1	1	1	1	3	3	1	1	1	1	1	1	1	1	1	1	1	1	1	1	1	3	1	1	1	3	3	3	1	3	1	3	1	3	3	3	3	3	1	3	1	3	1	3	1	1	1	3	1	3	1	1	1	1	3	3	3	3	1	3	3	3	1	1	1	3	1	1	1	3	1	1	1	1	1	3	1	3	1	1	1	1	1	1	1	3	1	3	1	1	1	1	1	1	1	1	1	1	3	3	1	1	1	1	1	3	3	3	1	3	1	1	1	3	1	3	1	3	3	3	1	1	1	1	3	3	1	3	1	3	1	3	1	3	3	3	1	1	3	3	1	3	1	3	1	3	1	3	3	3	1	1	1	1	1	1	1	3	1	3	1	3	1	3	1	1	1	3	3	3	1	3	3	3	3	3	1	3	3	3	1	3	1	1	3	3	3	3	3	3	1	3	3	3	1	3	1	1	3	3	1	3	1	3	3	3	3	3	1	3	1	3	1	1	1	3	1	1	1	3	1	3	1	3	3	3	1	3	3	3	1	1	1	1	1	3	1	3	0	0	1	1	1	3	3	3	1	3	3	3	3	3	3	3	3	3	1	3	1	3	1	3	3	3	1	3	3	3	3	3	3	3	1	1	3	3	3	3	1	3	1	3	1	3	3	3	3	3	1	1	1	3	1	3	3	3	1	3	1	3	1	3	1	3	1	3	1	3	1	3	1	3	3	3	1	1	1	3	1	3	1	1	1	3	1	3	1	1	1	3	1	1	1	1	1	1	1	3	1	3	1	3	3	3	1	1	1	3	3	3	1	1	1	1	3	3	3	3	1	3	1	1	3	3	1	3	1	3	1	3	1	1	1	3	1	1	1	1	3	3	1	1	1	3	1	1	1	1	1	1	3	3	1	1	3	3	1	3	3	3	1	1	1	1	3	3	1	1	3	3	1	1	3	3	3	3	1	1	3	3	1	3	1	3	1	3	1	3	1	1	1	1	1	1	1	1	1	3	3	3	1	1	1	3	1	3	3	3	3	3	3	3	3	3	1	3	1	3	3	3	1	3	1	3	1	1	1	3	1	3	1	1	1	1	1	3	1	1	1	3	1	1	1	1	1	3	3	3	1	3	1	3	3	3	1	1	1	3	1	3	1	3	1	3	1	1	1	1	1	1	1	3	3	3	1	1	1	1	1	3	3	3	1	1	3	3	1	3	1	3	3	3	1	1	1	3	1	3	3	3	3	3	1	1	1	3	1	1	3	3	3	3	3	3	3	3	3	3	3	3	1	1	1	3	1	3	1	3	1	1	1	3	1	1	3	3	1	3	3	3	1	1	1	1	3	3	3	3	1	3	1	1	1	3	3	3	1	3	1	3	1	3	3	3	1	3	1	3	1	1	3	3	1	1	1	3	3	3	1	3	1	3	1	1	3	3	1	1	1	3	1	1	3	3	1	1	3	3	1	1	1	3	1	3	1	1	3	3	1	3	1	3	3	3	3	3	1	3	1	3	1	1	1	1	3	3	3	3	1	3	1	3	1	3	1	3	3	3	1	1	3	3	1	3	1	3	3	3	1	3	1	3	3	3	1	3	1	1	1	3	1	3	1	3	1	1	1	3	1	1	3	3	1	1	1	3	1	3	1	1	3	3	3	3	3	3	1	1	3	3	1	3	1	3	1	1	1	1	1	3	3	3	1	3	3	3	1	3	1	1	1	3	1	3	1	1	1	3	1	1	1	3	3	3	1	1	3	3	1	3	1	3	3	3	1	3	1	3	1	3	1	1	1	3	3	3	1	3	3	3	1	1	1	3	1	3	1	1	3	3	1	1	3	3	1	3	1	3	1	1	3	3	3	3	3	3	3	3	3	3	1	1	1	3	3	3	1	1	3	3	1	1	1	1	1	3	1	3	1	1	3	3	3	3	1	1	1	3	1	3	1	3	1	1	1	1	3	3	3	3	3	3	3	3	1	1	1	1	3	3	3	3	1	3	1	1	3	3	3	3	3	3	1	3	3	3	3	3	1	1	1	1	1	3	3	3	1	3	1	1	3	3	1	1	3	3	1	3	1	3	3	3	1	3	1	3	1	3	3	3	1	3	1	1	1	1	1	1	1	3	1	3	1	3	1	3	3	3	1	3	1	1	1	1	1	3	3	3	3	3	3	3	1	3	1	3	1	3	1	3	3	3	1	3	1	3	1	1	1	1	1	1	1	1	1	1	1	3	1	3	1	1	1	3	1	3	1	3	1	1	1	3	1	3	1	3	1	3	1	3	3	3	1	1	1	3	3	3	3	3	1	3	1	3	3	3	1	3	3	3	3	3	3	3	1	3	1	3	1	1	1	1	1	1	1	1	1	1	1	3	1	1	1	1	1	1	1	3	3	3	1	3	1	3	1	1	1	3	1	1	3	3	1	3	1	1	1	1	1	3	3	3	3	3	3	3	3	3	1	1	1	1	1	1	3	3	3	3	1	1	1	3	3	3	1	1	3	3	1	3	1	1	1	1	3	3	3	3	3	3	3	3	3	3	3	3	1	1	1	1	3	3	3	3	1	3	1	1	1	1	1	1	1	3	1	3	1	1	1	3	3	3	3	3	3	3	1	3	1	1	1	1	3	3	1	3	1	1	1	3	3	3	3	3	1	1	1	3	3	3	1	3	1	1	1	1	1	1	1	1	3	3	1	1	1	3	1	3	1	3	3	3	1	3	1	1	1	1	1	1	1	3	1	1	1	3	1	3	1	3	1	3	1	3	3	3	3	3	1	1	3	3	1	1	3	3	1	3	1	1	1	1	1	3	1	3	1	1	3	3	1	1	1	3	1	3	1	1	3	3	1	3	1	3	1	1	1	3	1	3	3	3	1	3	3	3	1	3	1	3	1	3	1	1	3	3	3	3	3	3	1	1	3	3	3	3	1	3	3	3	3	3	1	3	1	3	3	3	1	1	1	1	1	3	1	1	1	1	1	3	3	3	1	3	1	3	3	3	3	3	1	3	3	3	1	3	1	1	1	3	1	3	1	3	1	1	1	1	3	3	1	1	3	3	1	3	1	3	1	3	1	3	3	3	1	1	1	3	3	3	3	3	1	3	3	3	1	3	3	3	1	3	1	1	1	3	1	3	1	1	1	3	1	3	1	1	1	3	1	3	1	3	1	3	3	3	1	3	3	3	1	3	1	3	1	1	1	3	3	3	1	3	1	1	1	1	3	3	1	1	1	1	3	3	1	1	3	3	1	1	3	3	3	3	3	3	3	3	3	3	3	3	1	3	3	3	3	3	3	3	1	1	3	3	3	3	1	3	1	1	1	3	1	3	1	3	3	3	1	1	1	3	3	3	3	3	1	3	1	3	3	3	1	1	1	1	1	1	1	3	1	3	1	3	1	3	3	3	1	1	1	1	1	3	1	1	3	3	3	3	1	3	1	1	1	3	1	3	3	3	1	1	1	3	3	3	1	1	1	1	1	1	1	3	1	1	3	3	1	3	1	3	1	3	1	3	3	3	1	1	3	3	1	1	3	3	1	3	1	3	1	3	1	3	1	3	1	3	1	3	3	3	1	1	3	3	3	3	1	3	1	3	1	3	3	3	3	3	1	3	1	1	1	3	3	3	1	3	1	3	3	3	1	3	1	3	1	1	3	3	3	3	1	1	3	3	3	3	1	1	1	3	3	3	1	3	3	3	1	3	1	3	1	1	3	3	3	3	1	3	1	3	1	3	1	3	1	3	3	3	3	3	3	3	1	3	1	1	1	3	1	1	1	3	1	3	3	3	1	3	3	3	1	3	1	3	1	1	1	3	1	1	3	3	3	3	1	1	1	1	3	3	1	3	3	3	1	1	3	3	3	3	3	3	1	3	1	3	3	3	1	1	3	3	1	3	1	1	1	3	3	3	3	3	3	3	3	3	1	3	1	3	1	3	1	1	3	3	1	1	1	1	3	3	1	1	3	3	1	3	1	3	1	1	1	3	3	3	1	3	1	1	1	3	1	3	1	3	3	3	1	1	1	3	1	3	1	1	1	1	3	3	3	3	3	3	1	1	1	3	1	3	1	1	1	3	3	3	1	3	1	1	1	1	1	1	3	3	1	1	3	3	1	3	1	1	3	3	1	1	1	1	3	3	3	3	1	1	1	3	3	3	1	1	1	3	1	3	1	1	3	3	1	3	3	3	1	3	3	3	1	1	1	3	1	3	3	3	1	3	1	3	1	1	3	3	1	3	1	1	1	1	1	3	1	3	1	1	1	1	1	1	3	3	1	3	1	3	3	3	1	3	3	3	1	1	1	3	1	1	3	3	3	3	1	3	3	3	1	1	1	3	3	3	1	3	1	1	1	1	1	3	1	3	3	3	3	3	1	1	3	3	1	3	3	3	3	3	1	3	1	3	1	3	1	3	1	3	1	3	1	3	1	3	1	1	3	3	3	3	3	3	3	3	3	3	3	3	1	3	3	3	1	3	1	3	1	3	3	3	1	3	3	3	1	1	3	3	1	1	3	3	3	3	1	3	3	3	1	3	1	3	3	3	3	3	1	3	3	3	3	3	1	3	3	3	1	3	1	3	1	1	3	3	1	3	3	3	3	3	3	3	1	3	1	1	3	3	1	3	1	1	1	3	3	3	3	3	3	3	1	3	1	1	3	3	3	3	1	3	1	1	1	1	1	1	1	3	1	1	1	1	3	3	3	3	3	3	1	1	1	1	1	1	1	3	3	3	1	3	1	3	1	1	1	3	1	3	1	1	1	1	1	1	1	3	1	3	1	3	1	1	1	3	1	1	3	3	1	1	1	3	1	1	1	1	3	3	3	3	1	3	1	3	3	3	3	3	1	1	1	1	3	3	3	3	3	3	1	3	1	3	1	1	1	1	1	3	1	3	3	3	3	3	3	3	1	3	3	3	1	3	1	1	3	3	3	3	1	3	1	3	1	3	1	1	3	3	1	1	1	3	1	3	3	3	1	3	1	3	3	3	1	3	3	3	3	3	1	1	1	1	1	1	3	3	1	3	3	3	1	3	3	3	3	3	1	1	1	3	1	3	3	3	1	1	1	1	1	3	1	1	3	3	1	1	1	1	1	3	1	3	1	1	1	3	3	3	1	3	1	3	1	1	3	3	1	3	1	3	3	3	3	3	1	1	1	3	3	3	1	3	1	1	1	1	1	3	3	3	1	3	3	3	1	3	1	3	1	1	1	3	1	1	1	3	1	3	3	3	1	3	1	3	1	3	3	3	1	3	1	3	1	3	3	3	3	3	1	3	1	3	1	3	3	3	3	3	1	3	1	1	1	3	1	3	1	1	3	3	1	1	3	3	3	3	3	3	3	3	1	1	1	1	1	3	1	1	3	3	3	3	1	3	1	1	1	3	3	3	1	3	1	1	3	3	1	3	3	3	1	1	1	1	1	3	3	3	1	1	1	3	1	3	1	3	3	3	3	3	3	3	1	1	1	3	3	3	3	3	1	3	3	3	1	1	1	3	1	1	1	3	3	3	1	3	3	3	3	3	1	3	1	1	1	3	3	3	1	3	1	1	3	3	3	3	1	3	1	1	1	3	3	3	3	3	3	3	3	3	1	3	1	3	3	3	3	3	1	3	1	3	1	3	3	3	1	1	1	3	3	3	1	1	1	3	3	3	1	3	1	3	1	1	1	3	3	3	3	3	1	3	3	3	1	3	1	3	1	3	1	1	3	3	3	3	3	3	3	3	1	3	1	3	1	3	3	3	1	3	3	3	1	1	1	3	1	1	1	3	1	3	3	3	3	3	1	1	1	1	1	3	1	3	1	1	3	3	1	3	1	1	3	3	1	1	1	1	1	1	1	1	3	3	3	3	3	3	1	3	1	3	1	3	3	3	1	1	1	3	1	3	1	3	3	3	1	3	1	3	1	3	1	1	1	3	3	3	1	3	1	3	1	1	1	3	1	3	1	1	3	3	3	3	1	1	1	1	3	3	3	3	1	3	1	3	1	3	1	1	3	3	1	3	3	3	3	3	1	3	1	3	1	3	1	1	1	1	1	3	1	1	3	3	3	3	3	3	3	3	1	1	1	3	3	3	3	3	1	3	1	3	3	3	1	3	1	1	3	3	3	3	1	1	1	3	1	1	3	3	1	1	3	3	1	3	1	3	1	1	1	1	1	3	1	1	1	1	3	3	1	3	1	3	3	3	3	3	1	3	1	3	1	3	1	3	1	3	1	3	1	3	1	1	1	3	1	3	1	3	1	3	3	3	1	3	1	1	1	1	3	3	3	3	3	3	1	1	1	3	3	3	1	3	1	3	1	3	1	3	3	3	1	1	1	1	3	3	1	1	3	3	1	3	3	3	1	1	1	3	3	3	1	1	3	3	3	3	1	3	3	3	1	3	1	1	3	3	1	3	1	3	3	3	1	1	1	3	1	3	1	3	1	3	1	3	1	3	1	1	1	3	1	3	1	1	3	3	3	3	3	3	1	1	1	3	1	3	1	3	1	3	3	3	3	3	1	1	3	3	1	3	1	1	1	3	3	3	1	1	1	3	1	1	1	1	3	3	3	3	1	3	1	3	3	3	1	1	1	3	1	1	1	3	1	3	1	1	3	3	1	3	1	1	1	1	3	3	1	1	1	1	3	3	1	3	1	1	1	3	1	3	1	3	3	3	1	3	3	3	1	1	1	1	1	1	3	3	1	3	1	1	1	1	1	3	3	3	1	3	1	1	1	3	1	3	3	3	1	3	3	3	1	1	1	1	1	3	1	3	1	1	3	3	1	1	3	3	1	1	3	3	1	3	1	3	1	3	3	3	1	1	3	3	1	3	3	3	1	3	1	3	3	3	1	3	1	3	3	3	3	3	1	3	1	1	1	1	1	1	3	3	1	3	1	3	3	3	3	3	1	3	1	3	1	3	1	1	1	3	3	3	3	3	1	3	1	3	1	3	1	1	1	3	3	3	1	3	3	3	1	3	1	3	1	3	1	3	1	1	1	1	1	3	1	3	1	1	1	3	1	1	1	3	1	3	1	3	3	3	1	3	1	3	1	3	1	3	1	3	1	3	1	3	1	3	1	3	3	3	1	3	1	3	1	3	1	3	1	3	1	3	3	3	1	3	3	3	1	3	1	3	1	3	1	3	1	1	1	3	1	3	1	3	1	3	1	3	1	1	3	3	1	3	1	3	1	1	3	3	1	1	3	3	1	3	1	1	3	3	3	3	1	3	1	3	1	1	3	3	1	3	1	3	3	3	3	3	1	1	1	3	1	3	3	3	1	3	1	1	1	1	3	3	3	3	3	3	3	3	1	3	3	3	1	3	3	3	1	1	1	3	1	3	3	3	1	3	1	3	1	3	3	3	1	3	1	3	1	3	1	3	3	3	1	3	1	1	3	3	3	3	1	1	1	1	3	3	1	1	1	1	1	3	1	3	1	1	3	3	1	3	3	3	3	3	3	3	3	3	1	1	3	3	3	3	1	1	1	1	1	3	1	3	1	1	1	3	1	3	3	3	3	3	3	3	3	3	3	3	1	1	1	1	3	3	1	3	1	3	1	1	3	3	3	3	3	3	1	3	1	3	1	3	1	3	3	3	1	3	1	3	1	3	1	1	1	3	3	3	1	1	3	3	3	3	3	3	3	3	1	1	1	3	1	1	1	1	3	3	1	1	3	3	3	3	3	3	1	3	3	3	3	3	1	1	3	3	1	1	1	3	1	1	1	1	3	3	1	3	1	1	1	3	3	3	1	3	3	3	1	3	1	3	1	3	3	3	3	3	1	3	1	3	1	3	3	3	1	1	1	3	1	3	1	1	3	3	1	1	1	1	1	3	1	3	1	3	1	3	1	1	1	3	1	3	1	1	3	3	3	3	1	3	1	3	1	3	1	3	1	3	3	3	1	1	1	3	3	3	1	3	3	3	1	3	3	3	3	3	3	3	1	3	3	3	3	3	1	1	3	3	1	3	1	3	3	3	3	3	1	1	1	1	3	3	1	3	1	3	1	3	1	1	1	3	1	3	1	1	3	3	1	3	1	3	1	3	1	3	3	3	1	3	1	3	1	1	1	3	1	3	1	1	1	3	1	3	1	3	1	3	3	3	1	3	1	1	3	3	3	3	1	3	1	3	3	3	1	1	3	3	1	3	1	3	1	3	1	3	1	3	1	3	3	3	1	1	1	1	3	3	1	3	1	3	1	1	1	3	1	1	1	1	3	3	3	3	1	3	1	1	3	3	1	1	1	3	1	1	1	1	1	3	1	3	1	3	1	1	1	1	3	3	1	1	1	1	1	1	3	3	3	3	1	3	3	3	1	3	1	3	3	3	1	1	3	3	1	3	1	3	1	3	3	3	3	3	3	3	1	3	1	3	3	3	3	3	3	3	1	1	1	1	1	1	1	3	1	3	3	3	3	3	1	3	1	1	1	1	1	3	3	3	1	3	3	3	1	3	1	3	1	3	3	3	1	3	3	3	1	3	3	3	1	3	1	1	3	3	3	3	3	3	1	3	1	3	3	3	1	1	3	3	1	1	3	3	1	3	1	3	1	1	1	1	1	3	3	3	1	1	1	3	3	3	1	3	3	3	1	1	3	3	1	3	3	3	1	3	3	3	3	3	1	1	1	1	1	3	3	3	1	3	1	3	1	3	1	3	1	1	1	3	1	1	1	1	1	3	1	3	1	1	1	3	1	3	1	1	1	3	1	1	1	1	3	3	3	3	3	3	1	1	3	3	1	3	3	3	1	1	1	1	3	3	1	1	3	3	1	3	1	3	3	3	3	3	1	1	3	3	1	1	1	1	1	1	1	3	1	1	3	3	1	1	1	3	1	3	1	1	1	3	3	3	1	1	3	3	1	3	1	1	3	3	1	3	3	3	1	3	1	3	1	1	1	3	1	1	1	1	1	3	1	1	1	3	1	3	3	3	3	3	1	3	1	1	1	1	1	1	1	3	1	3	1	1	3	3	1	1	1	1	1	3	1	3	1	3	1	3	3	3	1	3	1	1	1	3	1	3	3	3	1	3	3	3	1	3	3	3	1	3	1	1	3	3	1	3	3	3	1	3	1	3	1	1	3	3	3	3	1	1	3	3	1	3	1	1	1	3	3	3	3	3	3	3	1	3	1	3	1	3	1	3	1	3	3	3	1	3	3	3	1	1	3	3	1	3	3	3	1	1	1	3	1	1	3	3	1	3	3	3	3	3	3	3	1	3	1	1	1	3	1	3	1	1	1	1	3	3	1	1	1	1	3	3	3	3	1	3	1	1	3	3	3	3	1	1	1	1	1	1	3	3	1	3	1	3	1	1	1	1	1	3	1	3	1	3	3	3	1	3	1	3	1	3	1	3	3	3	3	3	1	3	3	3	1	3	1	1	1	3	1	1	3	3	1	1	3	3	3	3	3	3	1	1	1	1	1	3	3	3	1	3	1	3	1	1	3	3	1	1	3	3	1	3	1	3	1	1	3	3	1	3	3	3	1	1	1	3	1	3	1	3	3	3	1	3	1	3	1	1	1	3	1	3	1	1	1	3	1	1	3	3	3	3	1	3	3	3	3	3	3	3	3	3	1	3	1	3	1	3	1	3	1	3	1	3	1	3	1	1	1	3	1	3	1	3	3	3	1	3	1	3	1	3	1	1	3	3	1	3	1	3	1	3	1	3	1	1	1	1	3	3	1	1	1	1	1	1	1	3	3	3	1	1	1	1	1	3	3	3	1	1	1	3	3	3	3	3	1	3	1	1	1	3	1	3	1	3	1	3	1	3	1	1	1	3	3	3	1	3	1	3	3	3	1	3	3	3	1	1	3	3	1	1	1	1	1	1	1	3	1	1	1	3	1	3	3	3	1	3	1	1	3	3	1	3	3	3	1	3	1	1	1	1	3	3	1	3	1	1	3	3	1	1	1	3	1	3	1	3	1	3	1	1	1	3	1	3	1	3	3	3	1	3	3	3	1	1	1	1	1	3	3	3	1	3	1	3	1	3	1	3	1	3	1	3	3	3	3	3	1	3	1	1	1	3	1	3	1	1	1	3	1	1	1	3	3	3	1	3	1	3	3	3	1	3	1	3	1	1	1	1	1	1	1	1	1	3	1	3	1	1	1	3	3	3	3	3	3	3	3	3	1	1	1	3	3	3	3	3	1	3	1	1	1	3	1	3	1	3	1	3	1	3	1	3	1	1	1	3	3	3	1	3	3	3	3	3	3	3	1	3	1	1	1	3	1	3	3	3	3	3	1	1	1	1	1	3	1	3	1	3	3	3	3	3	1	3	3	3	1	1	1	1	1	3	1	1	3	3	1	1	3	3	3	3	1	3	1	1	3	3	3	3	3	3	3	3	1	3	1	3	3	3	3	3	1	1	1	3	1	3	1	3	1	1	1	1	3	3	3	3	1	3	1	1	1	3	1	3	3	3	3	3	1	3	1	3	1	3	1	3	1	3	3	3	1	3	3	3	3	3	3	3	1	3	1	1	3	3	3	3	3	3	3	3	3	3	1	3	1	3	1	3	3	3	1	1	1	3	1	1	3	3	1	3	1	3	3	3	1	1	1	3	1	1	1	3	3	3	1	3	1	3	3	3	3	3	1	3	1	3	1	1	1	1	1	1	1	1	1	1	1	1	1	3	1	3	3	3	1	1	1	1	1	1	1	3	3	3	3	3	1	1	3	3	1	3	1	3	3	3	3	3	1	3	1	1	1	1	3	3	1	1	3	3	1	1	3	3	1	3	1	1	1	1	3	3	3	3	1	3	1	1	3	3	1	1	1	3	1	3	3	3	1	3	3	3	1	3	3	3	1	3	1	3	3	3	1	3	1	3	1	1	1	3	1	3	1	3	3	3	1	3	1	1	1	1	1	1	1	1	3	3	1	1	3	3	1	1	3	3	1	1	1	3	1	1	3	3	3	3	3	3	1	3	1	3	1	3	1	3	1	3	1	1	1	3	3	3	1	3	3	3	3	3	3	3	1	1	3	3	1	3	1	1	1	3	1	3	1	1	1	3	3	3	1	1	1	1	1	3	1	1	1	3	1	3	1	3	1	3	3	3	1	3	1	1	3	3	3	3	1	3	3	3	1	3	1	3	1	1	1	3	3	3	1	1	1	3	1	3	3	3	3	3	3	3	3	3	3	3	3	3	3	3	1	3	1	1	3	3	1	1	1	3	1	1	3	3	1	1	1	1	1	3	3	3	1	3	1	3	1	3	1	1	1	1	3	3	1	3	1	3	1	1	1	1	1	1	1	1	3	3	1	3	1	1	3	3	1	1	1	3	1	3	1	3	1	3	3	3	3	3	1	3	1	3	3	3	1	1	1	1	1	3	1	1	3	3	1	1	1	1	1	3	1	3	1	3	3	3	1	1	1	3	1	3	3	3	3	3	1	3	1	1	1	3	3	3	1	3	3	3	3	3	1	3	1	3	1	3	1	3	3	3	1	3	1	3	1	3	3	3	1	1	1	3	1	3	1	3	3	3	3	3	1	3	1	1	3	3	1	3	1	1	1	3	1	1	1	3	1	1	3	3	1	3	3	3	3	3	1	3	1	3	1	1	1	3	1	1	3	3	1	3	3	3	3	3	1	3	1	1	1	1	1	3	1	1	3	3	1	3	1	3	1	3	1	3	1	3	1	3	1	3	1	1	1	3	1	1	1	1	1	1	3	3	3	3	1	3	1	1	1	3	1	3	3	3	3	3	1	3	1	3	1	3	1	3	1	3	1	3	3	3	1	1	3	3	1	3	1	3	1	3	1	3	1	1	1	3	3	3	1	3	1	1	1	1	1	3	1	3	1	3	1	3	3	3	3	3	3	3	1	3	1	3	3	3	3	3	3	3	1	1	1	1	3	3	1	1	1	3	1	1	3	3	1	3	1	1	1	1	3	3	1	1	3	3	3	3	1	1	1	1	3	3	1	1	1	1	1	3	1	1	3	3	3	3	1	3	1	3	1	3	1	3	3	3	1	1	1	3	1	3	1	3	1	3	3	3	1	1	1	3	1	1	1	3	3	3	1	3	3	3	3	3	1	1	1	1	1	1	1	1	1	1	1	1	1	1	1	3	1	1	1	3	3	3	1	1	3	3	1	1	1	1	1	1	1	1	1	1	1	1	1	1	1	1	3	3	3	3	3	3	1	1	1	1	1	1	1	1	1	3	3	3	1	1	1	3	1	3	1	3	1	1	1	1	1	3	1	3	1	1	1	1	1	1	3	3	1	1	1	1	1	1	3	3	3	3	1	3	1	3	3	3	1	1	1	3	3	3	3	3	3	3	1	3	3	3	1	1	3	3	1	1	1	3	3	3	3	3	1	3	1	1	1	3	1	1	1	1	1	3	1	1	3	3	1	1	1	3	3	3	3	3	1	3	3	3	1	3	1	3	3	3	1	3	1	1	3	3	1	3	3	3	3	3	1	3	1	1	1	1	1	1	1	3	3	3	1	3	3	3	1	3	1	3	1	3	1	1	3	3	1	1	3	3	1	3	1	3	1	1	1	3	3	3	1	1	3	3	1	3	1	1	1	1	1	3	1	3	1	1	1	1	3	3	1	3	1	3	1	3	1	3	1	3	1	1	3	3	1	1	3	3	1	3	1	3	1	1	3	3	1	3	3	3	1	3	1	3	3	3	3	3	1	3	1	3	3	3	3	3	3	3	1	3	1	3	1	1	3	3	1	3	1	3	1	1	1	1	1	3	1	1	1	3	1	3	1	3	1	3	3	3	1	3	3	3	1	3	3	3	3	3	3	3	1	3	3	3	3	3	1	1	1	1	1	3	3	3	3	3	3	3	3	3	3	3	1	3	1	3	1	3	1	3	3	3	3	3	3	3	1	1	3	3	1	3	1	3	1	3	1	1	1	1	1	3	1	1	1	1	1	1	3	3	1	1	1	1	1	3	1	3	1	3	1	3	1	3	1	1	1	3	3	3	1	3	3	3	3	3	3	3	3	3	1	3	1	1	1	3	1	3	1	1	3	3	1	3	1	3	1	1	1	1	1	3	3	3	1	3	1	3	3	3	1	3	1	3	1	3	3	3	1	3	1	1	1	1	3	3	3	3	1	1	3	3	1	1	3	3	1	3	1	3	1	3	1	3	1	3	1	3	1	1	3	3	1	3	3	3	3	3	3	3	1	1	3	3	1	3	1	1	3	3	1	3	1	3	1	1	1	3	3	3	1	1	3	3	1	3	1	1	1	1	3	3	1	1	1	3	3	3	1	3	1	1	1	1	1	1	1	1	3	3	3	3	1	3	3	3	3	3	3	3	3	3	1	1	3	3	1	1	1	3	1	3	1	3	3	3	1	3	1	1	1	1	1	3	1	1	1	1	3	3	1	1	1	3	1	1	1	3	3	3	1	3	1	1	1	3	1	3	3	3	1	3	1	3	3	3	1	1	3	3	1	3	1	3	3	3	1	1	1	3	1	3	3	3	1	3	1	1	1	3	3	3	1	3	3	3	1	3	1	3	1	1	1	1	1	1	3	3	1	1	3	3	3	3	1	1	1	3	1	3	3	3	1	1	1	1	1	3	3	3	1	1	3	3	3	3	1	1	3	3	1	3	1	3	1	3	1	1	1	3	3	3	1	3	1	3	3	3	3	3	1	1	1	3	1	1	1	3	1	3	1	1	3	3	1	3	3	3	1	3	3	3	1	3	1	3	1	1	1	3	3	3	1	3	1	1	1	3	3	3	3	3	1	1	1	3	3	3	3	3	1	3	1	1	1	3	1	3	1	3	3	3	1	1	1	1	1	3	3	3	3	3	1	1	3	3	1	3	1	3	1	1	1	3	3	3	3	3	1	3	3	3	1	1	1	3	3	3	1	3	3	3	1	3	1	1	1	3	3	3	3	3	3	3	3	3	1	1	3	3	1	1	1	1	1	3	3	3	3	3	3	3	1	3	1	3	1	3	3	3	1	1	1	1	3	3	1	1	1	3	1	1	1	3	1	1	3	3	3	3	1	3	1	3	1	3	1	1	1	3	3	3	3	3	3	3	3	3	1	3	1	3	1	3	1	1	1	3	1	3	1	1	1	3	1	3	1	1	3	3	1	3	1	3	3	3	3	3	3	3	1	3	1	3	1	3	1	1	3	3	1	3	1	1	1	3	1	3	1	3	1	3	3	3	3	3	1	1	3	3	1	3	1	3	1	3	1	3	1	3	3	3	3	3	1	3	1	3	1	3	1	3	1	1	1	1	3	3	1	1	1	3	1	3	3	3	1	3	1	1	1	1	1	3	1	3	1	3	3	3	3	3	3	3	3	3	3	3	1	3	1	1	1	1	1	1	1	3	3	3	3	3	1	3	1	3	1	1	3	3	1	3	1	3	1	1	1	1	3	3	1	1	3	3	1	1	1	1	1	3	1	3	3	3	3	3	1	3	1	3	3	3	1	3	1	1	1	3	3	3	1	3	1	3	1	3	1	3	3	3	3	3	3	3	1	1	1	1	1	1	1	1	1	3	3	3	1	3	1	3	1	1	1	1	1	1	1	3	1	1	3	3	1	3	3	3	1	1	3	3	1	1	1	3	1	1	1	3	3	3	1	3	1	3	3	3	1	1	1	3	3	3	3	3	1	3	3	3	1	3	3	3	1	3	3	3	3	3	1	1	3	3	1	3	1	3	1	3	1	3	1	3	1	1	3	3	1	3	3	3	3	3	1	1	1	3	1	3	1	3	1	3	3	3	1	1	3	3	1	3	1	1	3	3	1	3	1	1	1	3	3	3	1	3	1	3	3	3	3	3	1	1	3	3	3	3	3	3	1	3	1	1	3	3	3	3	1	3	3	3	1	1	1	1	3	3	1	1	1	3	1	3	1	1	1	1	1	3	1	3	3	3	3	3	1	3	1	1	1	3	1	3	1	3	1	1	1	1	1	3	1	1	1	3	1	3	3	3	1	1	1	1	1	1	3	3	3	3	1	1	1	3	1	3	1	3	3	3	1	3	1	3	1	3	1	3	3	3	3	3	1	3	1	3	1	1	1	3	1	1	3	3	1	3	3	3	1	1	3	3	1	3	1	1	3	3	3	3	3	3	1	3	3	3	1	3	1	3	3	3	3	3	1	1	3	3	1	1	1	3	1	1	1	3	1	3	1	1	1	1	3	3	1	3	1	1	1	3	1	3	1	1	1	1	1	3	1	3	1	3	1	1	1	3	3	3	1	1	1	1	3	3	1	1	1	3	3	3	1	1	1	3	1	3	3	3	1	3	3	3	3	3	1	1	1	3	1	1	3	3	3	3	1	3	1	3	1	1	3	3	3	3	1	3	3	3	1	1	3	3	3	3	1	3	1	1	1	1	1	1	1	1	3	3	1	3	1	3	3	3	1	3	3	3	1	3	3	3	1	3	3	3	3	3	1	3	1	3	1	1	3	3	1	3	1	3	3	3	1	1	3	3	3	3	3	3	1	3	1	3	3	3	1	3	3	3	1	1	1	3	1	1	1	3	1	3	1	1	1	1	3	3	1	3	1	1	1	3	1	3	1	1	1	3	3	3	1	3	1	3	1	1	1	3	1	1	1	3	1	1	1	1	1	3	1	1	1	1	3	3	1	1	1	3	1	1	1	3	1	1	3	3	1	3	3	3	3	3	1	3	1	1	3	3	3	3	3	3	1	3	1	1	1	3	1	1	1	1	1	3	3	3	3	3	3	3	1	1	1	3	1	1	1	1	1	1	1	3	3	3	3	3	3	3	1	1	3	3	3	3	1	1	3	3	1	3	1	1	1	3	1	3	1	3	1	1	1	3	1	1	1	3	3	3	1	3	3	3	1	1	3	3	1	3	3	3	1	1	1	3	1	1	3	3	1	3	1	1	1	1	1	3	1	1	1	1	1	3	3	3	3	3	1	3	3	3	1	1	3	3	1	1	3	3	1	3	1	3	1	3	3	3	1	3	1	1	1	1	3	3	1	3	3	3	1	3	1	3	1	3	1	1	3	3	3	3	1	1	1	3	1	3	3	3	3	3	1	1	1	1	1	1	1	1	1	1	1	3	1	1	3	3	1	1	3	3	1	3	1	3	3	3	1	1	3	3	3	3	1	1	1	1	1	3	3	3	3	3	3	3	3	3	3	3	3	3	3	3	3	3	1	3	3	3	3	3	3	3	1	1	3	3	3	3	3	3	1	1	3	3	1	1	3	3	3	3	1	1	3	3	3	3	3	3	0	0	3	3	3	3	3	3	3	3	3	3	3	3	3	3
[truncated: 11,453,473 more chars]
