# Supplementary material for: Human-induced evolution caught in action: SNP-array reveals rapid amphi-atlantic spread of pesticide resistance in the salmon ecotoparasite Lepeophtheirus salmonis
Source: BMC Genomics. 2014 Oct 26;15(1):937. doi: 10.1186/1471-2164-15-937 (PMC4223847; doi:10.1186/1471-2164-15-937)
Supplement: Supplementary file 2 — Additional file 2: Table S1: List of predicted genes on each scaffold under the selective sweep regions. (CSV 15 KB) [file 12864_2014_6634_MOESM2_ESM.csv]

Chromosome	scaffold	SNP	predicted
CHR1	LSalAtl2s111	c8501.30679	P31674|RS15_ORYSJ 40S ribosomal protein S15 (5649)
CHR1	LSalAtl2s111	c8501.30679	P70404|IDH3G_MOUSE Isocitrate dehydrogenase [NAD] subunit gamma (16057)
CHR1	LSalAtl2s111	c8501.30679	P52174|NDKA1_BOVIN Nucleoside diphosphate kinase A 1 (29036)
CHR1	LSalAtl2s111	c8501.30679	Q8K3A9|MEPCE_MOUSE 7SK snRNA methylphosphate capping enzyme (28738)
CHR1	LSalAtl2s111	c8501.30679	Q29361|RL35_PIG 60S ribosomal protein L35 (36442)
CHR1	LSalAtl2s111	c8501.30679	O15439|MRP4_HUMAN Multidrug resistance-associated protein 4 (55855)
CHR1	LSalAtl2s111	c8501.30679	Q96J66|ABCCB_HUMAN ATP-binding cassette transporter sub-family (100000)
CHR1	LSalAtl2s111	c8501.30679	Q7MAR1|SYK_WOLSU Lysyl-tRNA synthetase (513420)
CHR1	LSalAtl2s362	c13044.20085	Q27433|MEC2_CAEEL Mechanosensory protein 2 (268152)
CHR1	LSalAtl2s572	c15946.2241	P34400|MIG10_CAEEL Abnormal cell migration protein 10
CHR1	LSalAtl2s572	c15946.2241	Q5F361|TBCK_CHICK TBC domain-containing protein kinase-like
CHR1	LSalAtl2s572	c15946.2241	Q60HE2|ODO1_MACFA 2-oxoglutarate dehydrogenase E1 component
CHR1	LSalAtl2s572	c15946.2241	Q14978|NOLC1_HUMAN Nucleolar phosphoprotein p130
CHR5	LSalAtl2s556	c10830.50622	Q8CD92|TTC27_MOUSE Tetratricopeptide repeat protein 27
CHR5	LSalAtl2s556	c10830.50622	Q2TA49|VASP_BOVIN Vasodilator-stimulated phosphoprotein
CHR5	LSalAtl2s556	c10830.50622	Q0IIZ2|ARSA1_XENTR Arsenical pump-driving ATPase
CHR5	LSalAtl2s556	c10830.50622	Q76LC6|RBM24_DANRE RNA-binding protein 24
CHR5	LSalAtl2s556	c10830.50622	O76767|ERD2_DROME ER lumen protein retaining receptor
CHR5	LSalAtl2s521	c15216.21845	A2AS55|ANR16_MOUSE Ankyrin repeat domain-containing protein 16 (13714)
CHR5	LSalAtl2s521	c15216.21845	Q4ADK4|CFDP1_MUNRE Craniofacial development protein 1 (12567)
CHR5	LSalAtl2s521	c15216.21845	O75840|KLF7_HUMAN Krueppel-like factor 7 (159546)
CHR5	LSalAtl2s237	c17970.6712	O60500|NPHN_HUMAN Nephrin (371452)
CHR5	LSalAtl2s237	c17970.6712	P08575|CD45_HUMAN Leukocyte common antigen (442785)
CHR5	LSalAtl2s237	c17970.6712	Q9W6V5|PTPRJ_CHICK Receptor-type tyrosine-protein phosphatase ()
CHR5	LSalAtl2s237	c17970.6712	Q9P2J8|ZN624_HUMAN Zinc finger protein 624 (446281)
CHR5	LSalAtl2s237	c17970.6712	Q9KCB9|NDK_BACHD Nucleoside diphosphate kinase (470333)
CHR5	LSalAtl2s237	c17970.6712	Q24368|ISWI_DROME Chromatin-remodeling complex ATPase chain (482549)
CHR5	LSalAtl2s237	c17970.6712	Q6PGB8|SMCA1_MOUSE Probable global transcription activator ()
CHR5	LSalAtl2s237	c17970.6712	P91119|PDE5_CAEEL Probable 3',5'-cyclic phosphodiesterase (479337)
CHR5	LSalAtl2s237	c17970.6712	Q5ZIA0|MET10_CHICK Putative methyltransferase METT10D (593412)
CHR5	LSalAtl2s237	c17970.6712	Q9ULJ8|NEB1_HUMAN Neurabin-1 (625058)
CHR5	LSalAtl2s237	c17970.6712	Q7ZYJ9|AASDB_XENLA Alanyl-tRNA synthetase domain-containing prot (665010)
CHR5	LSalAtl2s237	c17970.6712	Q9NV58|RN19A_HUMAN E3 ubiquitin-protein ligase RNF19A (773672)
CHR5	LSalAtl2s521	c22647.17702	A2AS55|ANR16_MOUSE Ankyrin repeat domain-containing protein 16 (13714)
CHR5	LSalAtl2s521	c22647.17702	Q4ADK4|CFDP1_MUNRE Craniofacial development protein 1 (12567)
CHR5	LSalAtl2s521	c22647.17702	O75840|KLF7_HUMAN Krueppel-like factor 7 (159546)
CHR5	LSalAtl2s390	c14529.390	Q9JHW1|CBPD_RAT Carboxypeptidase
CHR5	LSalAtl2s390	c14529.390	Q9JLB0|MPP6_MOUSE MAGUK p55 subfamily member 6
CHR5	LSalAtl2s390	c14529.390	Q14168|MPP2_HUMAN MAGUK p55 subfamily member 2
CHR5	LSalAtl2s241	c13466.11524	Q9W0K4|BAB2_DROME Protein bric-a-brac 2
CHR5	LSalAtl2s241	c13466.11524	P61023|CHP1_RAT Calcium-binding protein p22
CHR5	LSalAtl2s241	c13466.11524	Q15911|ZFHX3_HUMAN Zinc finger homeobox protein 3
CHR5	LSalAtl2s241	c13466.11524	O73590|ZFHX4_CHICK Zinc finger homeobox protein 4
CHR5	LSalAtl2s676	c9525.70796	Q9NSI6|BRWD1_HUMAN Bromodomain and WD repeat-containing protein
CHR5	LSalAtl2s676	c9525.70796	Q5M985|NGDNB_XENLA Neuroguidin-B
CHR5	LSalAtl2s676	c9525.70796	P56616|UBE2C_XENLA Ubiquitin-conjugating enzyme E2
CHR5	LSalAtl2s676	c9525.70796	Q9Y5A9|YTHD2_HUMAN YTH domain family protein 2
CHR5	LSalAtl2s676	c9525.70796	O14733|MP2K7_HUMAN Dual specificity mitogen-activated protein kinase
CHR5	LSalAtl2s676	c9525.70796	Q27802|DYHC2_TRIGR Cytoplasmic dynein 2 heavy chain 1
CHR5	LSalAtl2s676	c9525.70796	Q86YS7|K0528_HUMAN Uncharacterized protein KIAA0528
CHR5	LSalAtl2s676	c9525.70796	Q6NTN5|MTMRD_XENLA Myotubularin-related protein 13
CHR5	LSalAtl2s676	c9525.70796	Q24400|MLP2_DROME Muscle LIM protein Mlp84B
CHR5	LSalAtl2s676	c9525.70796	Q7ZU13|SPNS1_DANRE Protein spinster homolog 1
CHR5	LSalAtl2s676	c9525.70796	Q3ZBF3|RM38_BOVIN 39S ribosomal protein L38
CHR5	LSalAtl2s676	c9525.70796	Q8NI37|PPTC7_HUMAN Protein phosphatase PTC7 homolog
CHR5	LSalAtl2s676	c9525.70796	Q5ZMV7|WDR82_CHICK WD repeat-containing protein 82
CHR5	LSalAtl2s415	c15581.45069	P08510|KCNAS_DROME Potassium voltage-gated channel protein
CHR5	LSalAtl2s415	c15581.45069	P15120|UROK_CHICK Urokinase-type plasminogen activator
CHR5	LSalAtl2s415	c15581.45069	Q568Y5|TSN11_RAT Tetraspanin-11
CHR5	LSalAtl2s596	c12635.18790	Q8NI51|BORIS_HUMAN Transcriptional repressor CTCFL
CHR5	LSalAtl2s596	c12635.18790	Q562C7|K0020_RAT Pumilio domain-containing protein KIAA0020
CHR5	LSalAtl2s596	c12635.18790	Q9QZH2|BARD1_RAT BRCA1-associated RING domain protein 1
CHR5	LSalAtl2s596	c12635.18790	Q9H1Y0|ATG5_HUMAN Autophagy protein 5
CHR5	LSalAtl2s596	c12635.18790	Q9UGI0|ZRAN1_HUMAN Zinc finger Ran-binding domain-containing protein
CHR5	LSalAtl2s596	c12635.18790	Q66L33|MK16A_XENLA Protein MAK16 homolog
CHR5	LSalAtl2s596	c12635.18790	Q6IDD9|SARM1_DROME Sterile alpha and TIR motif-containing protein
CHR5	LSalAtl2s596	c12635.18790	Q9NZ01|GPSN2_HUMAN Synaptic glycoprotein SC2
CHR5	LSalAtl2s596	c12635.18790	Q99797|MIPEP_HUMAN Mitochondrial intermediate peptidase
CHR5	LSalAtl2s65	c9834.24907	Q9EPS3|GLCE_MOUSE D-glucuronyl C5-epimerase
CHR5	LSalAtl2s65	c9834.24907	Q9NUJ1|ABHDA_HUMAN Abhydrolase domain-containing protein 10
CHR5	LSalAtl2s65	c9834.24907	Q1JPX3|SYFA_DANRE Phenylalanyl-tRNA synthetase alpha chain
CHR5	LSalAtl2s65	c9834.24907	Q5R513|MPPA_PONAB Mitochondrial-processing peptidase subunit alpha
CHR5	LSalAtl2s65	c9834.24907	P08266|RPB2_DROME DNA-directed RNA polymerase II subunit RPB2
CHR5	LSalAtl2s65	c9834.24907	Q7KRW1|TRC8_DROME Protein TRC8 homolog
CHR5	LSalAtl2s65	c9834.24907	P43690|DRG1_XENLA Developmentally-regulated GTP-binding protein
CHR5	LSalAtl2s65	c9834.24907	Q68Y21|GRID2_DANRE Glutamate receptor delta-2 subunit
CHR5	LSalAtl2s65	c9834.24907	O45211|TBP_BOMMO TATA-box-binding protein
CHR5	LSalAtl2s65	c9834.24907	Q497C3|CP013_RAT UPF0585 protein C16orf13 homolog
CHR5	LSalAtl2s65	c9834.24907	Q69Z28|ATS16_MOUSE A disintegrin and metalloproteinase
CHR5	LSalAtl2s65	c9834.24907	P30839|AL3A2_RAT Fatty aldehyde dehydrogenase
CHR5	LSalAtl2s873	c10059.23896	Q9H4Z3|PCIF1_HUMAN Phosphorylated CTD-interacting factor
CHR5	LSalAtl2s873	c10059.23896	Q86I95|FA18A_DICDI Uncharacterized FAM18-like protein 1
CHR5	LSalAtl2s873	c10059.23896	P17970|KCNAB_DROME Potassium voltage-gated channel protein
CHR5	LSalAtl2s856	c13290.10853	O95498|VNN2_HUMAN Vascular non-inflammatory molecule 2
CHR5	LSalAtl2s856	c13290.10853	P30730|LSHR_MOUSE Lutropin-choriogonadotropic hormone receptor
CHR5	LSalAtl2s856	c13290.10853	P47799|FSHR_HORSE Follicle-stimulating hormone receptor
CHR5	LSalAtl2s856	c13290.10853	Q9D9M2|UBP12_MOUSE Ubiquitin carboxyl-terminal hydrolase 12
CHR5	LSalAtl2s856	c13290.10853	Q9GKZ4|TRAM1_BOVIN Translocation-associated membrane protein
CHR5	LSalAtl2s856	c13290.10853	P34334|RL21_CAEEL 60S ribosomal protein L21
CHR5	LSalAtl2s856	c13290.10853	Q9H8E8|CSR2B_HUMAN Cysteine-rich protein 2-binding protein
CHR5	LSalAtl2s856	c13290.10853	Q28FI8|CB5D2_XENTR Cytochrome b5 domain-containing protein 2
CHR5	LSalAtl2s856	c13290.10853	O13995|DAP1_SCHPO Cytochrome P450 regulator dap1
CHR5	LSalAtl2s856	c13290.10853	P40645|SOX6_MOUSE Transcription factor SOX-6
CHR5	LSalAtl2s856	c13290.10853	Q9CQ65|MTAP_MOUSE S-methyl-5'-thioadenosine phosphorylase
CHR5	LSalAtl2s856	c13290.10853	P53812|PIPNB_RAT Phosphatidylinositol transfer protein beta
CHR5	LSalAtl2s856	c13290.10853	P27694|RFA1_HUMAN Replication protein A 70 kDa DNA-binding subunit
CHR5	LSalAtl2s856	c13290.10853	Q86YQ8|CPNE8_HUMAN Copine-8
CHR5	LSalAtl2s856	c13290.10853	Q96RT1|LAP2_HUMAN Protein LAP2
CHR5	LSalAtl2s856	c13290.10853	Q08DE2|T185A_BOVIN Transmembrane protein 185B
CHR5	LSalAtl2s856	c13290.10853	Q95JF4|DNAJ1_CERAE DnaJ homolog subfamily A member 1
CHR5	LSalAtl2s702	c27951.9372	Q6YGZ5|BMAL1_TYTAL Aryl hydrocarbon receptor nuclear translocato
CHR5	LSalAtl2s702	c27951.9372	Q91YN5|UAP1_MOUSE UDP-N-acetylhexosamine pyrophosphorylase
CHR5	LSalAtl2s702	c27951.9372	Q9W707|FXF1B_XENLA Forkhead box protein F1-B
CHR5	LSalAtl2s702	c27951.9372	Q5ZJC7|NOC4L_CHICK Nucleolar complex protein 4 homolog
CHR5	LSalAtl2s702	c27951.9372	Q3ZBV8|SYTC_BOVIN Threonyl-tRNA synthetase, cytoplasmic
CHR5	LSalAtl2s702	c27951.9372	Q69D48|RHBGA_XENLA Ammonium transporter Rh type B-A
CHR5	LSalAtl2s702	c27951.9372	Q9XY07|KARG_STIJA Arginine kinase
CHR5	LSalAtl2s1003	c9217.15200	5ZIH0|INT11_CHICK Integrator complex subunit 11
CHR5	LSalAtl2s1003	c9217.15200	O88554|PARP2_MOUSE Poly [ADP-ribose] polymerase 2
CHR5	LSalAtl2s1003	c9217.15200	Q5REB0|AATM_PONAB Aspartate aminotransferase, mitochondria
CHR5	LSalAtl2s1003	c9217.15200	Q5R7G6|PEPL1_PONAB Probable aminopeptidase NPEPL1
CHR5	LSalAtl2s1003	c9217.15200	Q9VZI3|UN112_DROME Unc-112-related protein
CHR5	LSalAtl2s1003	c9217.15200	Q8TE56|ATS17_HUMAN A disintegrin and metalloproteinase
CHR5	LSalAtl2s1003	c9217.15200	P42282|TTKA_DROME Protein tramtrack, alpha isoform
CHR5	LSalAtl2s1003	c9217.15200	Q69BJ7|UCRI_SAISC Cytochrome b-c1 complex subunit Rieske
CHR5	LSalAtl2s589	c11419.61434	P41973|SODC_DROWI Superoxide dismutase [Cu-Zn]
CHR5	LSalAtl2s589	c11419.61434	Q5RAH7|PIGM_PONAB GPI mannosyltransferase 1
CHR5	LSalAtl2s589	c11419.61434	P17276|PH4H_DROME Protein henna
CHR5	LSalAtl2s589	c11419.61434	P04176|PH4H_RAT Phenylalanine-4-hydroxylase
CHR5	LSalAtl2s589	c11419.61434	Q9W0Y2|YS11_DROME UPF0131 protein CG2811
CHR5	LSalAtl2s589	c11419.61434	P62255|UB2G1_RAT Ubiquitin-conjugating enzyme E2 G1
CHR5	LSalAtl2s589	c11419.61434	P35270|SPRE_HUMAN Sepiapterin reductase
CHR5	LSalAtl2s589	c11419.61434	Q5R8R4|C19L1_PONAB CWF19-like protein 1
CHR5	LSalAtl2s589	c11419.61434	Q7M3K2|PELET_DROME Transposable element P transposase
CHR5	LSalAtl2s856	c8125.67718	P30730|LSHR_MOUSE Lutropin-choriogonadotropic hormone receptor
CHR5	LSalAtl2s856	c8125.67718	P47799|FSHR_HORSE Follicle-stimulating hormone receptor
CHR5	LSalAtl2s856	c8125.67718	Q9D9M2|UBP12_MOUSE Ubiquitin carboxyl-terminal hydrolase
CHR5	LSalAtl2s856	c8125.67718	Q9GKZ4|TRAM1_BOVIN Translocation-associated membrane protein
CHR5	LSalAtl2s856	c8125.67718	Q28FI8|CB5D2_XENTR Cytochrome b5 domain-containing protein
CHR5	LSalAtl2s856	c8125.67718	Q9CQ65|MTAP_MOUSE S-methyl-5'-thioadenosine phosphorylase
CHR5	LSalAtl2s856	c8125.67718	P53812|PIPNB_RAT Phosphatidylinositol transfer protein beta
CHR5	LSalAtl2s856	c8125.67718	P27694|RFA1_HUMAN Replication protein A 70 kDa DNA-binding
CHR5	LSalAtl2s856	c8125.67718	Q86YQ8|CPNE8_HUMAN Copine-8
CHR5	LSalAtl2s856	c8125.67718	Q96RT1|LAP2_HUMAN Protein LAP2
CHR5	LSalAtl2s856	c8125.67718	Q08DE2|T185A_BOVIN Transmembrane protein 185B
CHR5	LSalAtl2s856	c8125.67718	Q95JF4|DNAJ1_CERAE DnaJ homolog subfamily A member 1
CHR5	LSalAtl2s360	c64391.9389	O43581|SYT7_HUMAN Synaptotagmin-7
CHR5	LSalAtl2s360	c64391.9389	Q9VP61|ACSA_DROME Acetyl-coenzyme A synthetase
CHR5	LSalAtl2s438	c10340.4338	Q9BRS2|RIOK1_HUMAN Serine/threonine-protein kinase RIO1
CHR5	LSalAtl2s438	c10340.4338	Q99M03|RWD2B_MOUSE RWD domain-containing protein 2B
CHR5	LSalAtl2s438	c10340.4338	Q8C1B1|CA1L1_MOUSE Calmodulin-regulated spectrin-associated prot
CHR5	LSalAtl2s438	c10340.4338	O13224|HSPB1_POELU Heat shock protein beta-1
CHR5	LSalAtl2s438	c10340.4338	P02493|CRYAA_RABIT Alpha-crystallin A chain
CHR5	LSalAtl2s438	c10340.4338	P98195|ATP9B_MOUSE Probable phospholipid-transporting ATPase
CHR5	LSalAtl2s438	c10340.4338	Q6VUP9|AP2E_MOUSE Transcription factor AP-2 epsilon
CHR5	LSalAtl2s313	c13837.9685	A4IFA6|ISLR_BOVIN Immunoglobulin superfamily containing leucine
CHR5	LSalAtl2s895	c20315.771	Q9WVF7|DPOE1_MOUSE DNA polymerase epsilon catalytic subunit A
CHR5	LSalAtl2s895	c20315.771	O14657|TOR1B_HUMAN Torsin-1B
CHR5	LSalAtl2s895	c20315.771	Q13614|MTMR2_HUMAN Myotubularin-related protein 2
CHR5	LSalAtl2s1452	c8242.28249	Q00649|HSPB1_CHICK Heat shock protein beta-1
CHR5	LSalAtl2s1452	c8242.28249	O61443|MK14B_DROME Mitogen-activated protein kinase 14B
CHR5	LSalAtl2s1452	c8242.28249	Q99K74|MED24_MOUSE Mediator of RNA polymerase II transcription
CHR5	LSalAtl2s1452	c8242.28249	Q64323|PIGA_MOUSE N-acetylglucosaminyl-phosphatidylinositol
CHR5	LSalAtl2s1452	c8242.28249	Q9R0Q9|MPU1_MOUSE Mannose-P-dolichol utilization defect 1 protei
CHR5	LSalAtl2s1452	c8242.28249	Q5R6X7|CBX3_PONAB Chromobox protein homolog 3
CHR5	LSalAtl2s1452	c8242.28249	Q8NBV4|PPAC3_HUMAN Probable lipid phosphate phosphatase
CHR5	LSalAtl2s1452	c8242.28249	O89033|CDC6_MOUSE Cell division control protein 6 homolog
CHR5	LSalAtl2s1452	c8242.28249	P10076|ZFP26_MOUSE Zinc finger protein 26
CHR5	LSalAtl2s798	c8000.19080	Q9YH16|LMO3_XENLA LIM domain only protein 3
CHR14	LSalAtl2s248	c12479.19820	Q99578|RIT2_HUMAN GTP-binding protein Rit2
CHR14	LSalAtl2s248	c12479.19820	Q8VDP6|CDIPT_MOUSE CDP-diacylglycerol--inositol 3-phosphatidyltransf
CHR14	LSalAtl2s248	c12479.19820	Q1HPQ0|TPM2_BOMMO Tropomyosin-2
CHR14	LSalAtl2s248	c12479.19820	Q9Z1P8|ANGL4_MOUSE Angiopoietin-related protein 4
CHR14	LSalAtl2s248	c12479.19820	Q9VZW5|FMAR_DROME FMRFamide receptor
CHR14	LSalAtl2s248	c12479.19820	P51659|DHB4_HUMAN Peroxisomal multifunctional enzyme type
CHR14	LSalAtl2s723	c13548.26682	Q08180|ICCR_DROME Irregular chiasm C-roughest protein (287875)
CHR14	LSalAtl2s163	c8326.48240	Q25158|OPSC2_HEMSA Compound eye opsin BCRH2
CHR14	LSalAtl2s163	c8326.48240	O57457|E41L4_DANRE Band 4.1-like protein 4
CHR14	LSalAtl2s163	c8326.48240	Q86GC8|ACES_CULPI Acetylcholinesterase
CHR14	LSalAtl2s163	c8326.48240	P14646|PDE4B_RAT cAMP-specific 3',5'-cyclic phosphodiesterase 4B
CHR14	LSalAtl2s163	c8326.48240	P12252|PDE4B_DROME cAMP-specific 3',5'-cyclic phosphodiesterase
CHR14	LSalAtl2s723	c10608.10040	Q7KZN9|COX15_HUMAN Cytochrome c oxidase assembly protein COX15 (54959)
CHR14	LSalAtl2s723	c10608.10040	Q99PJ0|NTRI_MOUSE Neurotrimin (98293)
CHR14	LSalAtl2s191	c10994.37816	P52701|MSH6_HUMAN DNA mismatch repair protein Msh6
CHR14	LSalAtl2s191	c10994.37816	Q06190|P2R3A_HUMAN Serine/threonine-protein phosphatase 2A
CHR14	LSalAtl2s191	c10994.37816	Q9VUI3|EMAL_DROME Echinoderm microtubule-associated protein-like
CHR14	LSalAtl2s191	c10994.37816	Q9ES21|SAC1_RAT Phosphatidylinositide phosphatase SAC1
CHR14	LSalAtl2s191	c10994.37816	P08962|CD63_HUMAN CD63 antigen
