# Supplementary material for: Human-induced evolution caught in action: SNP-array reveals rapid amphi-atlantic spread of pesticide resistance in the salmon ecotoparasite Lepeophtheirus salmonis
Source: BMC Genomics. 2014 Oct 26;15(1):937. doi: 10.1186/1471-2164-15-937 (PMC4223847; doi:10.1186/1471-2164-15-937)
Supplement: Supplementary file 5 — Additional file 5: List of 100 SNP used for effective population size estimation. (CSV 2 KB) [file 12864_2014_6634_MOESM5_ESM.csv]

	LS_Gdist_c26921.8213	LS_Gdist_c10065.30573	LS_Diag_c11194.66450	LS_Gdist_c13350.17436	LS_Diag_c13638.76801
	LS_Gdist_c7218.133656	LS_Gdist_c11240.20761	LS_Gdist_c64363.3430	LS_Gdist_c16284.10000	LS_Gdist_c9976.7194
	LS_LD_c12439.49620	LS_Gdist_c11604.4261	LS_LD_c11843.28837	LS_Gdist_c11930.1418	LS_Gdist_c9071.33965
	LS_Gdist_c50426.7275	LS_Gdist_c15635.11002	LS_Gdist_c11109.12881	LS_Gdist_c19912.351	LS_Gdist_c14126.1888
	LS_Gdist_c20472.2729	LS_Gdist_c11552.10370	LS_Gdist_c10101.133548	LS_Gdist_c19281.11434	LS_Gdist_c7234.19704
	LS_Gdist_c8993.2580	LS_Gdist_c29319.19793	LS_Gdist_c9768.66793	LS_Gdist_c10974.18930	LS_Gdist_c11722.17574
	LS_Diag_c7203.127269	LS_Gdist_c11360.45553	LS_Gdist_c8346.5589	LS_Gdist_c8899.14054	LS_Gdist_c13976.21217
	LS_Gdist_c21545.15662	LS_LD_c8294.6638	LS_Gdist_c9367.7431	LS_Gdist_c15048.5978	LS_Gdist_c12621.3563
	LS_Gdist_c9183.63428	LS_Gdist_c7745.19499	LS_EST_c9014.35560	LS_Gdist_c15935.17281	LS_Gdist_c20799.612
	LS_Gdist_c9919.7470	LS_Gdist_c10954.12608	LS_Gdist_c7496.86621	LS_Gdist_c16078.4451	LS_EST_c7332.65558
	LS_Gdist_c9427.23119	LS_Gdist_c12273.5560	LS_Diag_c11401.12433	LS_Diag_c7237.94846	LS_Gdist_c12321.18372
	LS_Gdist_c10334.16449	LS_Gdist_c13981.2686	LS_Gdist_c8476.15403	LS_Gdist_c64433.14253	LS_Gdist_c35860.9907
	LS_Gdist_c13617.63452	LS_LD_c12045.16503	LS_Gdist_c13454.13666	LS_Gdist_c50744.18841	LS_Gdist_c8059.144000
	LS_Gdist_c18037.7936	LS_Gdist_c15433.14896	LS_Gdist_c9556.16161	LS_Gdist_c9810.3532	LS_Gdist_c10502.14485
	LS_Gdist_c12129.2346	LS_Gdist_c15112.7260	LS_Gdist_c10673.14860	LS_Gdist_c7377.31542	LS_Gdist_c16556.343
	LS_EST_c53068.7176	LS_Gdist_c19296.8123	LS_Diag_c16478.10467	LS_LD_c10320.69984	LS_Gdist_c26532.2905
	LS_Gdist_c1885.7920	LS_Gdist_c64528.6627	LS_Gdist_c14073.4472	LS_Gdist_c11831.16212	LS_Gdist_c12408.16962
	LS_Gdist_c16760.4019	LS_Diag_c11808.30952	LS_Gdist_c15598.5769	LS_Diag_c13667.23534	LS_Gdist_c22427.30204
	LS_Gdist_c11934.8302	LS_Gdist_c8803.7288	LS_Gdist_c8390.2022	LS_Gdist_c11188.7787	LS_Gdist_c64782.10210
	LS_Gdist_c14364.1359	LS_Gdist_c17903.4074	LS_Gdist_c51391.13880	LS_Gdist_c14112.31746	LS_Gdist_c7802.4604
	LS_Gdist_c8924.3016	LS_Gdist_c11177.26347
